# Supplementary material for: A Phenotypic Characterization of Two Isolates of a Multidrug-Resistant Outbreak Strain of Mycobacterium tuberculosis with Opposite Epidemiological Fitness
Source: Biomed Res Int. 2020 Apr 8;2020:4741237. doi: 10.1155/2020/4741237 (PMC7168692; doi:10.1155/2020/4741237)
Supplement: Supplementary Materials — Supplementary Material: Supplementary Table 1, Supplementary Table 2, and Supplementary Table 3. Supplementary Figure 1: (a) chromatogram profile of the high pH reversed-phase (hpRP) fractionation. (b) Schematic representation of the 48 fractions collected in the hpRP chromatography. The labels M1 to M12 in each well indicate the pattern of mixture. Supplementary Figure 2: total RNA obtained from cultures in the stationary phase (OD600nm ~ 1) and resolved in 0.8% agarose gel. Supplementary Figure 3: comparative gene expression of selected DevR regulon genes between strains by RT-qPCR at (a) early stationary and (b) late stationary growth phases. Fold changes of Mp/410 strains were calculated using the expression levels of the sigA mRNA as a reference gene and the 410 variant as a calibrator. Data were analysed using a random permutation test (fg statistic software ∗P < 0.05). The bars represent average expression ratios of six samples ± SD between the Mp strain and the 410 variant. Supplementary Figure 4: FAMEs and MAMEs were derived from extractable lipids (a) and delipided cells (b) of the Mp and 410 strains. TLC plates were developed in the solvent system η-hexane : ethyl acetate (95 : 5) (thrice) and revealed with CuSO4 and heating. (c) Total extractable lipids of the Mp and 410 strains were analysed by TLC developed in the solvent system chloroform : methanol : water (90 : 10 : 1). [file 4741237.f1.zip › Supplementary table 1.xlsx]

## Sheet: Total identified proteins
Spec FDR:	278/128542=0.22%		Pep FDR:	180/30048=0.6%		Prot FDR:	26/2798=0.93%
# Prot (Max Parsimony):		2767	Unique Prot:	2765		Unlabeled Decoys:	0/0		View mode:	proteins
Locus	Group	GroupType	Length	#UniquePeptides	MolWt	SequenceCount	SpectrumCount	NSAF	Coverage	Protein Score	Description
P9WPE7	1516	Some	540	93	56674.1	99	4440	0.016675	0.9333	22164.3	60 kDa chaperonin 2 OS=Mycobacterium tuberculosis (strain ATCC 25618 / H37Rv) OX=83332 GN=groEL2 PE=1 SV=1
contaminant_INT-STD1	1516	Some	607	94	69207.4	99	2157	0.00720675	0.7875	8659.5	BSA
P9WNN1	1516	Some	396	52	43548.5	54	2083	0.0106677	0.7955	9802.8	Elongation factor Tu OS=Mycobacterium tuberculosis (strain ATCC 25618 / H37Rv) OX=83332 GN=tuf PE=1 SV=1
P9WNK7	177	Unique	95	9	9879.8	9	1735	0.0370385	0.6526	7202.44	6 kDa early secretory antigenic target OS=Mycobacterium tuberculosis (strain ATCC 25618 / H37Rv) OX=83332 GN=esxA PE=1 SV=1
P9WPE5	167	Unique	100	26	10779.6	26	1584	0.0321242	0.97	7448.37	10 kDa chaperonin OS=Mycobacterium tuberculosis (strain ATCC 25618 / H37Rv) OX=83332 GN=groS PE=1 SV=1
P9WMJ9	1516	Some	625	69	66772.3	71	1484	0.00481539	0.8096	6642.67	Chaperone protein DnaK OS=Mycobacterium tuberculosis (strain ATCC 25618 / H37Rv) OX=83332 GN=dnaK PE=1 SV=1
P9WMK1	1074	Unique	144	41	16199.2	41	981	0.0138161	0.8194	3551.97	Alpha-crystallin OS=Mycobacterium tuberculosis (strain ATCC 25618 / H37Rv) OX=83332 GN=hspX PE=1 SV=1
P9WNK5	538	Unique	100	21	10769.2	21	885	0.0179482	0.82	3717	ESAT-6-like protein EsxB OS=Mycobacterium tuberculosis (strain ATCC 25618 / H37Rv) OX=83332 GN=esxB PE=1 SV=1
P9WPE9	1516	Some	539	45	55825.5	54	740	0.00278433	0.7495	3094.71	60 kDa chaperonin 1 OS=Mycobacterium tuberculosis (strain ATCC 25618 / H37Rv) OX=83332 GN=groEL1 PE=1 SV=1
P9WK07	1516	Some	759	42	81513.2	44	660	0.00176352	0.5112	3355.52	5-methyltetrahydropteroyltriglutamate--homocysteine methyltransferase OS=Mycobacterium tuberculosis (strain ATCC 25618 / H37Rv) OX=83332 GN=metE PE=1 SV=1
I6X8D2	1516	Some	1733	91	186312	96	607	0.000710343	0.5782	2670.86	Polyketide synthase Pks13 OS=Mycobacterium tuberculosis (strain ATCC 25618 / H37Rv) OX=83332 GN=pks13 PE=1 SV=1
P9WPU7	1516	Some	549	41	59233.7	43	572	0.00211301	0.6375	2639.8	ATP synthase subunit alpha OS=Mycobacterium tuberculosis (strain ATCC 25618 / H37Rv) OX=83332 GN=atpA PE=1 SV=1
P9WNG9	1516	Some	318	18	31653.7	20	558	0.00355865	0.7579	2921.75	Electron transfer flavoprotein subunit alpha OS=Mycobacterium tuberculosis (strain ATCC 25618 / H37Rv) OX=83332 GN=etfA PE=1 SV=1
P9WGY9	1516	Some	1178	86	129766	92	536	0.000922778	0.68	2167.24	DNA-directed RNA polymerase subunit beta OS=Mycobacterium tuberculosis (strain ATCC 25618 / H37Rv) OX=83332 GN=rpoB PE=1 SV=1
P9WNG7	1516	Some	266	19	28045.7	25	533	0.00406372	0.718	2480.71	Electron transfer flavoprotein subunit beta OS=Mycobacterium tuberculosis (strain ATCC 25618 / H37Rv) OX=83332 GN=etfB PE=1 SV=1
P9WPU5	168	Unique	486	42	53043.1	42	530	0.00221165	0.8251	2376.88	ATP synthase subunit beta OS=Mycobacterium tuberculosis (strain ATCC 25618 / H37Rv) OX=83332 GN=atpD PE=1 SV=1
P9WGY7	1516	Some	1316	99	146660	100	505	0.000778239	0.6383	2216.14	DNA-directed RNA polymerase subunit beta' OS=Mycobacterium tuberculosis (strain ATCC 25618 / H37Rv) OX=83332 GN=rpoC PE=1 SV=1
P9WIS7	1516	Some	553	32	57034.9	35	501	0.00183734	0.6184	2390.52	Dihydrolipoyllysine-residue acetyltransferase component of pyruvate dehydrogenase complex OS=Mycobacterium tuberculosis (strain ATCC 25618 / H37Rv) OX=83332 GN=dlaT PE=1 SV=1
P9WQF3	533	Unique	115	21	12498.3	21	495	0.00872941	0.9652	2202.52	Meromycolate extension acyl carrier protein OS=Mycobacterium tuberculosis (strain ATCC 25618 / H37Rv) OX=83332 GN=acpM PE=1 SV=1
P9WMU1	1484	Some	260	31	28242.1	32	487	0.00379869	0.8346	2033.29	Cell wall synthesis protein Wag31 OS=Mycobacterium tuberculosis (strain ATCC 25618 / H37Rv) OX=83332 GN=wag31 PE=1 SV=1
O53872	1516	Some	720	45	76038.4	49	487	0.00137175	0.5903	2231.25	Probable fatty oxidation protein FadB OS=Mycobacterium tuberculosis (strain ATCC 25618 / H37Rv) OX=83332 GN=fadB PE=1 SV=1
P71590	364	Unique	527	35	56827.9	35	462	0.00177791	0.8786	2143.8	FHA domain-containing protein FhaA OS=Mycobacterium tuberculosis (strain ATCC 25618 / H37Rv) OX=83332 GN=fhaA PE=1 SV=1
P9WH43	1516	Some	481	43	53151.3	45	454	0.00191421	0.7173	1913.9	30S ribosomal protein S1 OS=Mycobacterium tuberculosis (strain ATCC 25618 / H37Rv) OX=83332 GN=rpsA PE=1 SV=1
P9WNM7	1516	Some	701	49	77136.3	52	452	0.00130767	0.6933	2079	Elongation factor G OS=Mycobacterium tuberculosis (strain ATCC 25618 / H37Rv) OX=83332 GN=fusA PE=1 SV=1
P96825	1516	Some	286	21	29742.2	22	430	0.00304916	0.8916	1917.99	Putative short-chain type dehydrogenase/reductase Rv0148 OS=Mycobacterium tuberculosis (strain ATCC 25618 / H37Rv) OX=83332 GN=Rv0148 PE=1 SV=3
P9WJA3	362	Unique	143	22	15489.7	22	430	0.00609832	0.965	1840.89	Hypoxic response protein 1 OS=Mycobacterium tuberculosis (strain ATCC 25618 / H37Rv) OX=83332 GN=hrp1 PE=1 SV=1
P9WIE5	1516	Some	740	42	80536.2	43	422	0.00115653	0.6122	1832.11	Catalase-peroxidase OS=Mycobacterium tuberculosis (strain ATCC 25618 / H37Rv) OX=83332 GN=katG PE=1 SV=1
P9WK17	1516	Some	741	55	80334.8	58	412	0.0011276	0.6302	1656.29	Malate synthase G OS=Mycobacterium tuberculosis (strain ATCC 25618 / H37Rv) OX=83332 GN=glcB PE=1 SV=1
P9WG55	1516	Some	466	30	50567.7	32	393	0.00171035	0.6867	1784.44	Trigger factor OS=Mycobacterium tuberculosis (strain ATCC 25618 / H37Rv) OX=83332 GN=tig PE=1 SV=1
P95029	1516	Some	3069	113	326034	123	369	0.000243841	0.4298	1553.86	Probable fatty acid synthase Fas (Fatty acid synthetase) OS=Mycobacterium tuberculosis (strain ATCC 25618 / H37Rv) OX=83332 GN=fas PE=1 SV=3; Additional IDs concatenated into MaxParsimony group: contaminant_KERATIN06, I6YGC8, contaminant_IGA2_HAEIN, Reverse_P9WFC9, contaminant_IGA3_HAEIN, I6X5G8, Reverse_P9WPQ1, P9WF85, O53813, O07743; Additional IDs concatenated into MaxParsimony group: contamin…
O06218	36	Unique	344	20	36335.9	20	362	0.00213416	0.4942	1674.06	Alkyl hydroperoxide reductase AhpD OS=Mycobacterium tuberculosis (strain ATCC 25618 / H37Rv) OX=83332 GN=Rv2159c PE=1 SV=1
P9WPC9	1516	Some	848	58	93477.2	66	361	0.000863354	0.5802	1535.21	ATP-dependent Clp protease ATP-binding subunit ClpC1 OS=Mycobacterium tuberculosis (strain ATCC 25618 / H37Rv) OX=83332 GN=clpC1 PE=1 SV=1
P9WGV3	1075	Unique	495	44	54271.4	44	359	0.00147085	0.7212	1587.62	Adenosylhomocysteinase OS=Mycobacterium tuberculosis (strain ATCC 25618 / H37Rv) OX=83332 GN=ahcY PE=1 SV=1
O53166	1516	Some	943	57	102367	64	357	0.000767776	0.6119	1467.81	Aconitate hydratase A OS=Mycobacterium tuberculosis (strain ATCC 25618 / H37Rv) OX=83332 GN=acn PE=1 SV=1
O69732	368	Unique	183	13	19915.3	13	357	0.00395635	0.6393	1829.81	ESX-1 secretion-associated protein EspH OS=Mycobacterium tuberculosis (strain ATCC 25618 / H37Rv) OX=83332 GN=espH PE=1 SV=1
P0CG95	1397	Some	100	2	10141.1	8	354	0.00717928	0.81	1694.43	Uncharacterized protein Rv0814c OS=Mycobacterium tuberculosis (strain ATCC 25618 / H37Rv) OX=83332 GN=sseC2 PE=1 SV=1; Additional IDs concatenated into MaxParsimony group: P0CG96; Additional IDs concatenated into MaxParsimony group: P0CG96
P9WPD1	1516	Some	848	63	92493.7	73	354	0.000846613	0.704	1541.21	Chaperone protein ClpB OS=Mycobacterium tuberculosis (strain ATCC 25618 / H37Rv) OX=83332 GN=clpB PE=1 SV=1
P0CG96	1397	Some	100	0	10141.1	6	351	0.00711844	0.81	1686.78	Uncharacterized protein Rv3118 OS=Mycobacterium tuberculosis (strain ATCC 25618 / H37Rv) OX=83332 GN=sseC1 PE=1 SV=1
P96890	1516	Some	600	29	63725.9	33	338	0.00114247	0.6533	1541.96	Probable bifunctional protein acetyl-/propionyl-coenzyme A carboxylase (Alpha chain) AccA3: biotin carboxylase + biotin carboxyl carrier protein (BCCP) OS=Mycobacterium tuberculosis (strain ATCC 25618 / H37Rv) OX=83332 GN=accA3 PE=1 SV=2
P9WN39	1494	Some	478	33	53518.3	34	331	0.00140436	0.5586	1275.12	Glutamine synthetase OS=Mycobacterium tuberculosis (strain ATCC 25618 / H37Rv) OX=83332 GN=glnA1 PE=1 SV=1
P9WHP5	708	Unique	270	34	29221.9	34	331	0.00248623	0.8481	1475.19	35 kDa protein OS=Mycobacterium tuberculosis (strain ATCC 25618 / H37Rv) OX=83332 GN=Rv2744c PE=1 SV=1
P9WI57	1516	Some	752	49	79667.3	50	321	0.000865695	0.6303	1324.58	Polyribonucleotide nucleotidyltransferase OS=Mycobacterium tuberculosis (strain ATCC 25618 / H37Rv) OX=83332 GN=pnp PE=1 SV=1
P9WNL1	1086	Unique	429	25	44915.9	25	314	0.0014844	0.7552	1452.46	Enolase OS=Mycobacterium tuberculosis (strain ATCC 25618 / H37Rv) OX=83332 GN=eno PE=1 SV=1
P9WND5	12	Unique	414	25	45295	25	313	0.00153328	0.5362	1416.18	Putative L-lactate dehydrogenase OS=Mycobacterium tuberculosis (strain ATCC 25618 / H37Rv) OX=83332 GN=lldD PE=1 SV=1
I6XW38	1516	Some	242	23	25946	24	313	0.00262305	0.6818	1557.23	GCN5-related N-acetyltransferase OS=Mycobacterium tuberculosis (strain ATCC 25618 / H37Rv) OX=83332 GN=Rv0730 PE=1 SV=1
P9WGZ1	534	Unique	347	29	37665.5	29	311	0.00181764	0.8934	1245.73	DNA-directed RNA polymerase subunit alpha OS=Mycobacterium tuberculosis (strain ATCC 25618 / H37Rv) OX=83332 GN=rpoA PE=1 SV=1
P9WJA9	3	Unique	162	12	17222.5	12	308	0.00385579	0.7778	1398.6	Glycogen accumulation regulator GarA OS=Mycobacterium tuberculosis (strain ATCC 25618 / H37Rv) OX=83332 GN=garA PE=1 SV=1
P9WQD7	361	Unique	417	29	44231.5	29	297	0.00144444	0.6667	1264.41	3-oxoacyl-[acyl-carrier-protein] synthase 2 OS=Mycobacterium tuberculosis (strain ATCC 25618 / H37Rv) OX=83332 GN=kasB PE=1 SV=1
P9WHE3	709	Unique	130	14	13414.2	14	292	0.0045553	0.8846	1259.21	50S ribosomal protein L7/L12 OS=Mycobacterium tuberculosis (strain ATCC 25618 / H37Rv) OX=83332 GN=rplL PE=1 SV=1
P9WIS5	1516	Some	1231	74	135800	75	291	0.000479416	0.5126	1202.3	Multifunctional 2-oxoglutarate metabolism enzyme OS=Mycobacterium tuberculosis (strain ATCC 25618 / H37Rv) OX=83332 GN=kgd PE=1 SV=1
P9WK13	1516	Some	329	23	34282.6	25	290	0.00178764	0.7751	1295.23	Malate dehydrogenase OS=Mycobacterium tuberculosis (strain ATCC 25618 / H37Rv) OX=83332 GN=mdh PE=1 SV=1
P9WKF5	710	Unique	181	22	20094.5	22	285	0.00319333	0.8398	1196.17	Adenylate kinase OS=Mycobacterium tuberculosis (strain ATCC 25618 / H37Rv) OX=83332 GN=adk PE=1 SV=1
P9WM83	1	Unique	88	6	9498.9	6	284	0.00654506	0.8864	1260.64	Uncharacterized protein Rv0569 OS=Mycobacterium tuberculosis (strain ATCC 25618 / H37Rv) OX=83332 GN=Rv0569 PE=1 SV=1
P95227	1516	Some	560	32	59837.6	33	282	0.00102127	0.6446	1187.72	Probable fatty-acid-CoA ligase FadD2 (Fatty-acid-CoA synthetase) (Fatty-acid-CoA synthase) OS=Mycobacterium tuberculosis (strain ATCC 25618 / H37Rv) OX=83332 GN=fadD2 PE=1 SV=1
P9WHF9	714	Unique	277	31	30977.5	31	278	0.00203537	0.6859	1129.72	Putative thiosulfate sulfurtransferase OS=Mycobacterium tuberculosis (strain ATCC 25618 / H37Rv) OX=83332 GN=cysA1 PE=1 SV=1
P9WMJ7	1516	Some	647	38	72898	42	277	0.000868267	0.5781	1182.46	Chaperone protein HtpG OS=Mycobacterium tuberculosis (strain ATCC 25618 / H37Rv) OX=83332 GN=htpG PE=1 SV=1
P71658	1516	Some	190	18	20804.1	19	273	0.00291398	0.3474	1136.29	Putative integration host factor MihF OS=Mycobacterium tuberculosis (strain ATCC 25618 / H37Rv) OX=83332 GN=mihF PE=1 SV=1
Q79FN7	1516	Some	377	31	40719.5	32	267	0.00143631	0.809	1129.69	Probable transcriptional regulatory protein MoxR1 OS=Mycobacterium tuberculosis (strain ATCC 25618 / H37Rv) OX=83332 GN=moxR1 PE=1 SV=1
P9WFC9	882	Unique	146	15	15285.1	15	254	0.00352824	0.9041	1083.63	Universal stress protein Rv1636 OS=Mycobacterium tuberculosis (strain ATCC 25618 / H37Rv) OX=83332 GN=Rv1636 PE=1 SV=1
P9WGV1	1357	Unique	403	34	43002.2	34	246	0.00123796	0.7742	1079.6	S-adenosylmethionine synthase OS=Mycobacterium tuberculosis (strain ATCC 25618 / H37Rv) OX=83332 GN=metK PE=1 SV=1
P9WL63	6	Unique	374	23	40797	23	245	0.00132853	0.7513	1197.79	Uncharacterized protein Rv2629 OS=Mycobacterium tuberculosis (strain ATCC 25618 / H37Rv) OX=83332 GN=Rv2629 PE=1 SV=1
I6Y778	1516	Some	454	34	46783.5	38	244	0.00108996	0.7555	1086.01	Probable 3-oxoacyl-[acyl-carrier protein] reductase FabG4 (3-ketoacyl-acyl carrier protein reductase) OS=Mycobacterium tuberculosis (strain ATCC 25618 / H37Rv) OX=83332 GN=fabG4 PE=1 SV=1
I6Y231	1516	Some	2111	65	224222	74	243	0.000233451	0.3899	1000.85	Probable multifunctional mycocerosic acid synthase membrane-associated Mas OS=Mycobacterium tuberculosis (strain ATCC 25618 / H37Rv) OX=83332 GN=mas PE=1 SV=1
P9WQD9	1344	Unique	416	22	43270.7	22	242	0.00117978	0.5577	1190.78	3-oxoacyl-[acyl-carrier-protein] synthase 1 OS=Mycobacterium tuberculosis (strain ATCC 25618 / H37Rv) OX=83332 GN=kasA PE=1 SV=1
P9WPQ9	1471	Some	159	17	18311.1	18	240	0.0030612	0.9434	1046.25	Bacterioferritin OS=Mycobacterium tuberculosis (strain ATCC 25618 / H37Rv) OX=83332 GN=bfr PE=1 SV=1
P9WG25	1516	Some	700	30	75524.1	33	239	0.000692433	0.5214	1019.52	Transketolase OS=Mycobacterium tuberculosis (strain ATCC 25618 / H37Rv) OX=83332 GN=tkt PE=1 SV=1
P9WG47	1516	Some	838	48	92199.7	50	235	0.000568724	0.5632	973.027	DNA gyrase subunit A OS=Mycobacterium tuberculosis (strain ATCC 25618 / H37Rv) OX=83332 GN=gyrA PE=1 SV=1
O53842	1089	Unique	271	24	30152.6	24	234	0.00175115	0.7232	915.639	Conserved protein OS=Mycobacterium tuberculosis (strain ATCC 25618 / H37Rv) OX=83332 GN=Rv0831c PE=1 SV=3
P9WHF3	170	Unique	602	43	65076.1	43	231	0.000778204	0.6296	1039.81	Transcription termination factor Rho OS=Mycobacterium tuberculosis (strain ATCC 25618 / H37Rv) OX=83332 GN=rho PE=1 SV=1
P9WKK1	1472	Some	900	47	93965.7	48	229	0.000516025	0.4711	1035.24	Translation initiation factor IF-2 OS=Mycobacterium tuberculosis (strain ATCC 25618 / H37Rv) OX=83332 GN=infB PE=1 SV=1
P9WIS9	1427	Some	930	52	103358	53	227	0.000495018	0.529	908.862	Pyruvate dehydrogenase E1 component OS=Mycobacterium tuberculosis (strain ATCC 25618 / H37Rv) OX=83332 GN=aceE PE=1 SV=2
O53611	1516	Some	745	45	82479.6	46	226	0.000615219	0.5423	898.066	Isocitrate dehydrogenase [NADP] OS=Mycobacterium tuberculosis (strain ATCC 25618 / H37Rv) OX=83332 GN=icd2 PE=1 SV=1
P9WPD5	1516	Some	431	24	47930.4	26	225	0.00105872	0.6473	920.75	Citrate synthase 1 OS=Mycobacterium tuberculosis (strain ATCC 25618 / H37Rv) OX=83332 GN=gltA2 PE=1 SV=1
O53519	1516	Some	144	16	16296.3	17	222	0.00312657	0.6806	843.376	Conserved protein TB16.3 OS=Mycobacterium tuberculosis (strain ATCC 25618 / H37Rv) OX=83332 GN=TB16.3 PE=1 SV=1
P9WNU5	1516	Some	904	53	98393.6	54	220	0.000493551	0.5918	908.41	DNA polymerase I OS=Mycobacterium tuberculosis (strain ATCC 25618 / H37Rv) OX=83332 GN=polA PE=1 SV=1
P9WGP5	1516	Some	949	59	105938	61	220	0.000470148	0.5996	871.552	Protein translocase subunit SecA 1 OS=Mycobacterium tuberculosis (strain ATCC 25618 / H37Rv) OX=83332 GN=secA1 PE=1 SV=1
P71814	1509	Some	247	25	27478.5	27	219	0.00179815	0.8785	914.268	Possible two component system response transcriptional positive regulator PhoP OS=Mycobacterium tuberculosis (strain ATCC 25618 / H37Rv) OX=83332 GN=phoP PE=1 SV=1
P9WIZ9	1516	Some	331	22	36518.5	24	219	0.00134182	0.713	1000.67	Putative NAD(P)H nitroreductase acg OS=Mycobacterium tuberculosis (strain ATCC 25618 / H37Rv) OX=83332 GN=acg PE=1 SV=1
O53580	372	Unique	637	29	69171.3	29	218	0.000694057	0.5699	961.181	Long-chain-fatty-acid--AMP ligase FadD32 OS=Mycobacterium tuberculosis (strain ATCC 25618 / H37Rv) OX=83332 GN=fadD32 PE=1 SV=1
P9WMT5	898	Unique	235	18	24500	18	217	0.00187271	0.6468	1077.04	Protein GrpE OS=Mycobacterium tuberculosis (strain ATCC 25618 / H37Rv) OX=83332 GN=grpE PE=1 SV=1
P9WLM1	358	Unique	681	37	74866.1	37	216	0.000643257	0.6417	999.489	Uncharacterized protein Rv2030c OS=Mycobacterium tuberculosis (strain ATCC 25618 / H37Rv) OX=83332 GN=Rv2030c PE=1 SV=1
P9WNA9	1516	Some	1330	63	145062	64	215	0.000327842	0.5241	934.281	ESX-3 secretion system protein EccC3 OS=Mycobacterium tuberculosis (strain ATCC 25618 / H37Rv) OX=83332 GN=eccC3 PE=1 SV=1
P9WQH7	1516	Some	548	29	59299.1	30	213	0.000788273	0.6533	902.721	Probable propionyl-CoA carboxylase beta chain 5 OS=Mycobacterium tuberculosis (strain ATCC 25618 / H37Rv) OX=83332 GN=accD5 PE=1 SV=1
P9WP75	1351	Unique	67	8	7347.6	8	212	0.0064171	0.8955	762.591	Probable cold shock protein A OS=Mycobacterium tuberculosis (strain ATCC 25618 / H37Rv) OX=83332 GN=cspA PE=1 SV=1
P9WI79	1516	Some	664	27	69484.5	30	208	0.000635291	0.5015	866.473	Serine/threonine-protein kinase PknD OS=Mycobacterium tuberculosis (strain ATCC 25618 / H37Rv) OX=83332 GN=pknD PE=1 SV=1
P9WQK3	1516	Some	558	37	61836.7	39	205	0.000745071	0.5986	873.949	Energy-dependent translational throttle protein EttA OS=Mycobacterium tuberculosis (strain ATCC 25618 / H37Rv) OX=83332 GN=ettA PE=1 SV=1
P9WGM3	1516	Some	205	22	22636.9	25	205	0.00202805	0.6537	881.165	Probable transcriptional regulatory protein pdtaR OS=Mycobacterium tuberculosis (strain ATCC 25618 / H37Rv) OX=83332 GN=pdtaR PE=1 SV=1
O53871	1516	Some	403	24	42369.8	27	205	0.00103164	0.665	916.293	Putative acyltransferase Rv0859 OS=Mycobacterium tuberculosis (strain ATCC 25618 / H37Rv) OX=83332 GN=fadA PE=1 SV=1
P9WNM1	1516	Some	271	20	28719.2	22	205	0.00153413	0.7934	899.531	Elongation factor Ts OS=Mycobacterium tuberculosis (strain ATCC 25618 / H37Rv) OX=83332 GN=tsf PE=1 SV=1
P9WMF9	1516	Some	217	19	23261.3	23	203	0.0018972	0.6774	805.936	DNA-binding transcriptional activator DevR/DosR OS=Mycobacterium tuberculosis (strain ATCC 25618 / H37Rv) OX=83332 GN=devR PE=1 SV=1
P9WMW1	1516	Some	863	47	95438	51	202	0.000474699	0.5678	767.212	Glycogen phosphorylase OS=Mycobacterium tuberculosis (strain ATCC 25618 / H37Rv) OX=83332 GN=glgP PE=1 SV=1
P9WN83	1516	Some	339	19	35915.8	20	202	0.00120845	0.7345	842.052	Glyceraldehyde-3-phosphate dehydrogenase OS=Mycobacterium tuberculosis (strain ATCC 25618 / H37Rv) OX=83332 GN=gap PE=1 SV=1
P9WFD7	1516	Some	297	17	31614.5	19	200	0.00136569	0.4411	879.874	Universal stress protein Rv2623 OS=Mycobacterium tuberculosis (strain ATCC 25618 / H37Rv) OX=83332 GN=Rv2623 PE=1 SV=1
P9WQP1	1421	Some	325	9	34540.8	13	200	0.00124803	0.3631	741.651	Diacylglycerol acyltransferase/mycolyltransferase Ag85B OS=Mycobacterium tuberculosis (strain ATCC 25618 / H37Rv) OX=83332 GN=fbpB PE=1 SV=1
P9WJB9	883	Unique	115	11	12173.9	11	199	0.0035094	0.8957	826.613	ESX-1 secretion-associated protein EspL OS=Mycobacterium tuberculosis (strain ATCC 25618 / H37Rv) OX=83332 GN=espL PE=1 SV=1
O86361	1516	Some	440	24	46060.6	25	199	0.00091723	0.55	877.601	Probable acetyl-CoA acyltransferase FadA2 (3-ketoacyl-CoA thiolase) (Beta-ketothiolase) OS=Mycobacterium tuberculosis (strain ATCC 25618 / H37Rv) OX=83332 GN=fadA2 PE=1 SV=1
P9WHW3	367	Unique	182	13	19209.5	13	199	0.00221748	0.6868	880.424	Peptidyl-prolyl cis-trans isomerase A OS=Mycobacterium tuberculosis (strain ATCC 25618 / H37Rv) OX=83332 GN=ppiA PE=1 SV=1
P9WNZ7	1516	Some	338	29	38727.6	33	196	0.00117603	0.6243	817.532	Putative acyl-[acyl-carrier-protein] desaturase DesA1 OS=Mycobacterium tuberculosis (strain ATCC 25618 / H37Rv) OX=83332 GN=desA1 PE=1 SV=1
P9WGC5	1516	Some	387	32	40882.3	33	194	0.00101664	0.7649	836.538	Succinate--CoA ligase [ADP-forming] subunit beta OS=Mycobacterium tuberculosis (strain ATCC 25618 / H37Rv) OX=83332 GN=sucC PE=1 SV=1
P9WPI3	1516	Some	631	33	68046.8	36	194	0.00062352	0.6941	969.241	ESX-3 secretion system protein EccA3 OS=Mycobacterium tuberculosis (strain ATCC 25618 / H37Rv) OX=83332 GN=eccA3 PE=1 SV=1
P9WIP9	1516	Some	199	17	21503.6	18	192	0.00195671	0.6131	888.742	Heparin-binding hemagglutinin OS=Mycobacterium tuberculosis (strain ATCC 25618 / H37Rv) OX=83332 GN=hbhA PE=1 SV=1
P9WID5	1516	Some	324	17	34432.4	19	190	0.00118929	0.6204	771.715	Adenosine kinase OS=Mycobacterium tuberculosis (strain ATCC 25618 / H37Rv) OX=83332 GN=adoK PE=1 SV=1
P9WMK7	1516	Some	214	11	22155.9	12	189	0.00179112	0.3645	781.103	DNA-binding protein HU homolog OS=Mycobacterium tuberculosis (strain ATCC 25618 / H37Rv) OX=83332 GN=hup PE=1 SV=1
O53203	1396	Some	1624	76	176772	79	187	0.000233525	0.4661	750.489	NAD-specific glutamate dehydrogenase OS=Mycobacterium tuberculosis (strain ATCC 25618 / H37Rv) OX=83332 GN=gdh PE=1 SV=1; Additional IDs concatenated into MaxParsimony group: Reverse_P9WHH5; Additional IDs concatenated into MaxParsimony group: Reverse_P9WHH5
P9WGM7	536	Unique	228	22	25245.4	22	184	0.00163667	0.807	820.073	DNA-binding response regulator MtrA OS=Mycobacterium tuberculosis (strain ATCC 25618 / H37Rv) OX=83332 GN=mtrA PE=1 SV=1
P9WNU1	1369	Unique	402	23	42069.1	23	183	0.000923215	0.5547	780.038	Beta sliding clamp OS=Mycobacterium tuberculosis (strain ATCC 25618 / H37Rv) OX=83332 GN=dnaN PE=1 SV=1
P9WQF7	1516	Some	650	40	70682.6	42	181	0.000564733	0.6354	752.2	Probable acyl-CoA dehydrogenase FadE10 OS=Mycobacterium tuberculosis (strain ATCC 25618 / H37Rv) OX=83332 GN=fadE10 PE=1 SV=1
P9WNX3	11	Unique	528	28	54503.1	28	180	0.000691379	0.6705	800.755	D-3-phosphoglycerate dehydrogenase OS=Mycobacterium tuberculosis (strain ATCC 25618 / H37Rv) OX=83332 GN=serA PE=1 SV=1
P9WMT9	1321	Unique	164	17	17826	17	177	0.00218881	0.8232	730.963	Transcription elongation factor GreA OS=Mycobacterium tuberculosis (strain ATCC 25618 / H37Rv) OX=83332 GN=greA PE=1 SV=1
P9WIR7	775	Unique	325	9	32682.6	9	176	0.00109826	0.3292	766.967	Alanine and proline-rich secreted protein Apa OS=Mycobacterium tuberculosis (strain ATCC 25618 / H37Rv) OX=83332 GN=apa PE=1 SV=1
P9WII9	894	Unique	299	30	31327	30	175	0.00118698	0.5719	772.415	Pyridoxal 5'-phosphate synthase subunit PdxS OS=Mycobacterium tuberculosis (strain ATCC 25618 / H37Rv) OX=83332 GN=pdxS PE=1 SV=1
P71905	1516	Some	953	42	103311	46	175	0.000372411	0.5142	738.215	Possible ribonuclease E Rne OS=Mycobacterium tuberculosis (strain ATCC 25618 / H37Rv) OX=83332 GN=rne PE=1 SV=2
P9WHC7	1516	Some	235	18	24723.2	20	173	0.00149299	0.6894	744.335	50S ribosomal protein L1 OS=Mycobacterium tuberculosis (strain ATCC 25618 / H37Rv) OX=83332 GN=rplA PE=1 SV=1
P9WIT3	1516	Some	428	34	47997.3	35	170	0.000805532	0.6939	725.725	L-gulono-1,4-lactone dehydrogenase OS=Mycobacterium tuberculosis (strain ATCC 25618 / H37Rv) OX=83332 GN=Rv1771 PE=1 SV=1
P9WG61	1364	Unique	304	14	32132.7	14	170	0.0011341	0.6743	829.747	Uncharacterized protein Rv1324 OS=Mycobacterium tuberculosis (strain ATCC 25618 / H37Rv) OX=83332 GN=Rv1324 PE=1 SV=1
P9WG35	1516	Some	165	9	16867.5	10	170	0.0020895	0.9091	737.294	Thiol peroxidase OS=Mycobacterium tuberculosis (strain ATCC 25618 / H37Rv) OX=83332 GN=tpx PE=1 SV=1
P9WKI7	365	Unique	529	46	54814.4	46	168	0.000644068	0.5955	721.408	Inosine-5'-monophosphate dehydrogenase OS=Mycobacterium tuberculosis (strain ATCC 25618 / H37Rv) OX=83332 GN=guaB PE=1 SV=1
P9WNN9	1516	Some	257	15	27237.8	16	167	0.00131784	0.4708	732.582	Probable enoyl-CoA hydratase echA8 OS=Mycobacterium tuberculosis (strain ATCC 25618 / H37Rv) OX=83332 GN=echA8 PE=1 SV=1
P9WQC7	909	Unique	375	23	39704	23	166	0.000897748	0.568	597.419	Alcohol dehydrogenase B OS=Mycobacterium tuberculosis (strain ATCC 25618 / H37Rv) OX=83332 GN=adhB PE=1 SV=1
P9WH39	174	Unique	287	23	31052	23	166	0.00117302	0.5784	715.433	30S ribosomal protein S2 OS=Mycobacterium tuberculosis (strain ATCC 25618 / H37Rv) OX=83332 GN=rpsB PE=1 SV=1
I6YGX9	1516	Some	358	20	37895	23	166	0.000940379	0.6676	757.767	Probable methanol dehydrogenase transcriptional regulatory protein MoxR2 OS=Mycobacterium tuberculosis (strain ATCC 25618 / H37Rv) OX=83332 GN=moxR2 PE=1 SV=1
P9WG33	549	Unique	373	23	40677.9	23	165	0.000897125	0.5416	687.505	Transaldolase OS=Mycobacterium tuberculosis (strain ATCC 25618 / H37Rv) OX=83332 GN=tal PE=1 SV=1
P9WFW7	1509	Some	904	48	97278.8	49	165	0.000370163	0.5243	675.366	Alanine--tRNA ligase OS=Mycobacterium tuberculosis (strain ATCC 25618 / H37Rv) OX=83332 GN=alaS PE=1 SV=1; Additional IDs concatenated into MaxParsimony group: Reverse_P0CW31; Additional IDs concatenated into MaxParsimony group: Reverse_P0CW31
P9WLA5	1516	Some	224	19	24261.7	21	161	0.00145766	0.808	675.35	Uncharacterized protein Rv2557 OS=Mycobacterium tuberculosis (strain ATCC 25618 / H37Rv) OX=83332 GN=Rv2557 PE=1 SV=1
P9WGP3	1516	Some	808	37	88879.4	40	159	0.000399083	0.5235	690.687	Protein translocase subunit SecA 2 OS=Mycobacterium tuberculosis (strain ATCC 25618 / H37Rv) OX=83332 GN=secA2 PE=1 SV=1
O53422	1402	Some	405	28	42610.4	29	159	0.000796196	0.5704	748.269	Probable beta-ketoacyl CoA thiolase FadA3 OS=Mycobacterium tuberculosis (strain ATCC 25618 / H37Rv) OX=83332 GN=fadA3 PE=1 SV=1
P9WKJ7	1516	Some	337	20	36493.7	21	158	0.000950835	0.5163	583.462	Ketol-acid reductoisomerase (NADP(+)) OS=Mycobacterium tuberculosis (strain ATCC 25618 / H37Rv) OX=83332 GN=ilvC PE=1 SV=2
P9WMH3	4	Unique	224	21	24758.2	21	157	0.00142144	0.7768	709.885	CRP-like cAMP-activated global transcriptional regulator OS=Mycobacterium tuberculosis (strain ATCC 25618 / H37Rv) OX=83332 GN=crp PE=1 SV=1
P9WNE5	1406	Some	181	13	20411.2	14	156	0.00174793	0.6077	705.27	Ferritin BfrB OS=Mycobacterium tuberculosis (strain ATCC 25618 / H37Rv) OX=83332 GN=bfrB PE=1 SV=1
P9WGY1	1516	Some	185	22	20796.9	23	155	0.00169917	0.8541	571.077	Ribosome-recycling factor OS=Mycobacterium tuberculosis (strain ATCC 25618 / H37Rv) OX=83332 GN=frr PE=1 SV=1
P95228	1516	Some	731	29	78410.5	36	155	0.000430023	0.487	673.374	Probable acyl-CoA dehydrogenase FadE6 OS=Mycobacterium tuberculosis (strain ATCC 25618 / H37Rv) OX=83332 GN=fadE6 PE=1 SV=1
O06291	1323	Unique	528	31	54138.9	31	154	0.000591513	0.6951	710.323	Probable serine protease HtrA (DEGP protein) OS=Mycobacterium tuberculosis (strain ATCC 25618 / H37Rv) OX=83332 GN=htrA PE=1 SV=3
P9WPV3	1516	Some	446	21	48758	22	150	0.000682078	0.4843	694.507	ATP synthase subunit b-delta OS=Mycobacterium tuberculosis (strain ATCC 25618 / H37Rv) OX=83332 GN=atpFH PE=1 SV=1
P9WFX7	712	Unique	272	22	27987.7	22	150	0.00111841	0.7904	693.217	Indole-3-glycerol phosphate synthase OS=Mycobacterium tuberculosis (strain ATCC 25618 / H37Rv) OX=83332 GN=trpC PE=1 SV=1
P9WL15	171	Unique	245	21	26951.3	21	148	0.00122511	0.7143	634.312	Uncharacterized protein Rv2927c OS=Mycobacterium tuberculosis (strain ATCC 25618 / H37Rv) OX=83332 GN=Rv2927c PE=1 SV=1
P9WG49	1516	Some	934	49	102255	51	147	0.000319189	0.5696	629.927	DNA topoisomerase 1 OS=Mycobacterium tuberculosis (strain ATCC 25618 / H37Rv) OX=83332 GN=topA PE=1 SV=1
P9WJD9	1516	Some	460	23	47546.4	25	147	0.000648093	0.4761	658.779	ESX-1 secretion-associated protein EspB OS=Mycobacterium tuberculosis (strain ATCC 25618 / H37Rv) OX=83332 GN=espB PE=1 SV=1
I6XF60	1454	Some	450	37	49748.2	38	147	0.000662495	0.6089	637.758	Conserved alanine and arginine rich protein OS=Mycobacterium tuberculosis (strain ATCC 25618 / H37Rv) OX=83332 GN=Rv2731 PE=1 SV=1
contaminant_KERATIN13	1401	Some	643	33	65436.5	41	146	0.000460489	0.4261	558.197	; Additional IDs concatenated into MaxParsimony group: contaminant_KERATIN15; Additional IDs concatenated into MaxParsimony group: contaminant_KERATIN15
P95187	1516	Some	468	17	49597.8	21	146	0.000632681	0.453	702.15	Probable acyl-CoA dehydrogenase FadE24 OS=Mycobacterium tuberculosis (strain ATCC 25618 / H37Rv) OX=83332 GN=fadE24 PE=1 SV=1
P9WKE5	1516	Some	472	30	50649.4	33	145	0.000623023	0.6716	655.148	Pyruvate kinase OS=Mycobacterium tuberculosis (strain ATCC 25618 / H37Rv) OX=83332 GN=pyk PE=1 SV=1
P9WIH3	1516	Some	606	27	67192	28	145	0.000485259	0.4521	571.989	Phosphoenolpyruvate carboxykinase [GTP] OS=Mycobacterium tuberculosis (strain ATCC 25618 / H37Rv) OX=83332 GN=pckG PE=1 SV=1
P9WQN5	1516	Some	609	45	67341.7	47	144	0.000479538	0.7652	580.506	Proteasome-associated ATPase OS=Mycobacterium tuberculosis (strain ATCC 25618 / H37Rv) OX=83332 GN=mpa PE=1 SV=1
P9WGC7	864	Unique	303	17	31191.3	17	143	0.000957131	0.5215	617.486	Succinate--CoA ligase [ADP-forming] subunit alpha OS=Mycobacterium tuberculosis (strain ATCC 25618 / H37Rv) OX=83332 GN=sucD PE=1 SV=1
P9WQL5	1516	Some	359	26	39351.4	27	143	0.000807829	0.4234	532.435	Probable ribonucleotide transport ATP-binding protein mkl OS=Mycobacterium tuberculosis (strain ATCC 25618 / H37Rv) OX=83332 GN=mkl PE=1 SV=1
P9WGI9	1516	Some	438	23	46169	25	143	0.000662125	0.5662	623.623	Serine hydroxymethyltransferase 1 OS=Mycobacterium tuberculosis (strain ATCC 25618 / H37Rv) OX=83332 GN=glyA1 PE=1 SV=2
Q6MX43	7	Unique	71	9	7943.1	9	142	0.00405609	0.7465	591.098	Calcium dodecin OS=Mycobacterium tuberculosis (strain ATCC 25618 / H37Rv) OX=83332 GN=secE2 PE=1 SV=1
P9WIV9	1516	Some	806	38	85352.6	39	142	0.000357298	0.4653	571.125	NADH-quinone oxidoreductase subunit G OS=Mycobacterium tuberculosis (strain ATCC 25618 / H37Rv) OX=83332 GN=nuoG PE=1 SV=1
P9WHG3	1516	Some	357	23	38994.8	24	142	0.000806674	0.7199	631.164	Peptide chain release factor 1 OS=Mycobacterium tuberculosis (strain ATCC 25618 / H37Rv) OX=83332 GN=prfA PE=1 SV=1
P9WKC7	27	Unique	454	27	49254.5	27	141	0.000629856	0.5066	603.582	Probable diacyglycerol O-acyltransferase tgs2 OS=Mycobacterium tuberculosis (strain ATCC 25618 / H37Rv) OX=83332 GN=tgs2 PE=1 SV=1
O53554	1516	Some	515	26	52021.5	27	141	0.000555251	0.4854	607.136	Putative acetolactate synthase large subunit IlvX OS=Mycobacterium tuberculosis (strain ATCC 25618 / H37Rv) OX=83332 GN=ilvX PE=1 SV=1
I6YF40	1516	Some	307	19	33061.5	20	141	0.000931448	0.6091	590.41	Conserved protein OS=Mycobacterium tuberculosis (strain ATCC 25618 / H37Rv) OX=83332 GN=Rv3075c PE=1 SV=1
P9WK61	1049	Unique	159	8	15119.5	8	141	0.00179846	0.4214	575.559	Lipoprotein LpqH OS=Mycobacterium tuberculosis (strain ATCC 25618 / H37Rv) OX=83332 GN=lpqH PE=1 SV=1
P9WFT9	1455	Some	582	36	63244.7	37	140	0.000487846	0.5395	563.87	Proline--tRNA ligase OS=Mycobacterium tuberculosis (strain ATCC 25618 / H37Rv) OX=83332 GN=proS PE=1 SV=1
I6XF52	1515	Some	699	25	72308.9	27	139	0.000403288	0.5408	639.498	Possible conserved transmembrane alanine and glycine rich protein OS=Mycobacterium tuberculosis (strain ATCC 25618 / H37Rv) OX=83332 GN=Rv2721c PE=1 SV=1
P9WPU9	1333	Unique	305	26	33851.3	26	139	0.000924257	0.7541	685.117	ATP synthase gamma chain OS=Mycobacterium tuberculosis (strain ATCC 25618 / H37Rv) OX=83332 GN=atpG PE=1 SV=1
P9WNM3	927	Unique	187	13	20376.5	13	138	0.00149663	0.4064	542.871	Elongation factor P OS=Mycobacterium tuberculosis (strain ATCC 25618 / H37Rv) OX=83332 GN=efp PE=1 SV=1
P9WGE7	1516	Some	207	8	23001.6	10	138	0.00135203	0.3913	535.955	Superoxide dismutase [Fe] OS=Mycobacterium tuberculosis (strain ATCC 25618 / H37Rv) OX=83332 GN=sodB PE=1 SV=1
P9WHE7	1516	Some	178	16	18448.8	18	138	0.00157231	0.8708	609.398	50S ribosomal protein L10 OS=Mycobacterium tuberculosis (strain ATCC 25618 / H37Rv) OX=83332 GN=rplJ PE=1 SV=1
P9WGK3	1469	Some	578	28	62184.6	30	138	0.000484205	0.5952	607.307	Oxygen sensor histidine kinase response regulator DevS/DosS OS=Mycobacterium tuberculosis (strain ATCC 25618 / H37Rv) OX=83332 GN=devS PE=1 SV=1
contaminant_KERATIN02	1516	Some	622	32	61931.8	37	138	0.000449952	0.5225	568.042
O53666	1516	Some	611	32	65986.6	41	137	0.000454734	0.5417	520.879	Probable acyl-CoA dehydrogenase FadE5 OS=Mycobacterium tuberculosis (strain ATCC 25618 / H37Rv) OX=83332 GN=fadE5 PE=1 SV=1
P9WH83	1516	Some	187	18	20988.2	19	134	0.00145325	0.7647	493.213	50S ribosomal protein L5 OS=Mycobacterium tuberculosis (strain ATCC 25618 / H37Rv) OX=83332 GN=rplE PE=1 SV=1
I6Y8B5	1516	Some	231	16	24321.5	17	133	0.00116766	0.671	534.189	Probable enoyl-CoA hydratase EchA3 (Enoyl hydrase) (Unsaturated acyl-CoA hydratase) (Crotonase) OS=Mycobacterium tuberculosis (strain ATCC 25618 / H37Rv) OX=83332 GN=echA3 PE=1 SV=1
P9WKI3	715	Unique	479	34	49915.7	34	133	0.000563111	0.6764	554.867	Uncharacterized oxidoreductase Rv1843c OS=Mycobacterium tuberculosis (strain ATCC 25618 / H37Rv) OX=83332 GN=guaB1 PE=1 SV=1
P9WQN7	80	Unique	299	10	31051	10	132	0.000895325	0.2609	531.2	MPT51/MPB51 antigen OS=Mycobacterium tuberculosis (strain ATCC 25618 / H37Rv) OX=83332 GN=mpt51 PE=1 SV=1
P9WNP7	1516	Some	286	20	30691.3	22	132	0.000936021	0.7098	562.243	3-hydroxybutyryl-CoA dehydrogenase OS=Mycobacterium tuberculosis (strain ATCC 25618 / H37Rv) OX=83332 GN=fadB2 PE=1 SV=1
P9WFI9	1516	Some	302	21	32959.5	23	129	0.000866285	0.8311	609.556	Putative S-adenosyl-L-methionine-dependent methyltransferase Rv0281 OS=Mycobacterium tuberculosis (strain ATCC 25618 / H37Rv) OX=83332 GN=Rv0281 PE=1 SV=1
P9WQA5	1334	Unique	282	17	30327.3	17	128	0.000920531	0.6667	529.806	Uncharacterized oxidoreductase Rv2971 OS=Mycobacterium tuberculosis (strain ATCC 25618 / H37Rv) OX=83332 GN=Rv2971 PE=1 SV=1
P9WN95	908	Unique	379	26	38713.8	26	128	0.000684934	0.5752	560.51	Cell division protein FtsZ OS=Mycobacterium tuberculosis (strain ATCC 25618 / H37Rv) OX=83332 GN=ftsZ PE=1 SV=1
P9WGF3	1516	Some	1205	53	130540	55	127	0.000213744	0.4058	492.37	Chromosome partition protein Smc OS=Mycobacterium tuberculosis (strain ATCC 25618 / H37Rv) OX=83332 GN=smc PE=1 SV=1
I6Y7V6	1516	Some	620	25	66251	27	127	0.000415422	0.4855	566.16	Probable acyl-CoA ligase FadD31 (Acyl-CoA synthetase) (Acyl-CoA synthase) OS=Mycobacterium tuberculosis (strain ATCC 25618 / H37Rv) OX=83332 GN=fadD31 PE=1 SV=1
P9WG45	1516	Some	675	36	74027.1	38	127	0.000381573	0.4459	529.905	DNA gyrase subunit B OS=Mycobacterium tuberculosis (strain ATCC 25618 / H37Rv) OX=83332 GN=gyrB PE=1 SV=1
P9WLH3	1516	Some	245	18	26816.7	19	127	0.00105127	0.7347	608.401	Uncharacterized protein Rv2229c OS=Mycobacterium tuberculosis (strain ATCC 25618 / H37Rv) OX=83332 GN=Rv2229c PE=1 SV=1
P9WN21	1403	Some	362	27	38041.9	28	126	0.000705894	0.5663	513.026	Fructose-1,6-bisphosphatase class 2 OS=Mycobacterium tuberculosis (strain ATCC 25618 / H37Rv) OX=83332 GN=glpX PE=1 SV=1
P9WHT3	1516	Some	515	33	53430	34	126	0.000496182	0.5398	544.557	Probable cytosol aminopeptidase OS=Mycobacterium tuberculosis (strain ATCC 25618 / H37Rv) OX=83332 GN=pepA PE=1 SV=1
P9WNM9	1516	Some	714	37	75565.7	39	125	0.00035505	0.6275	487.446	Elongation factor G-like protein OS=Mycobacterium tuberculosis (strain ATCC 25618 / H37Rv) OX=83332 GN=Rv0120c PE=1 SV=1
P9WGL9	1432	Some	227	24	24815.9	25	125	0.00111677	0.7489	586.587	Sensory transduction protein regX3 OS=Mycobacterium tuberculosis (strain ATCC 25618 / H37Rv) OX=83332 GN=regX3 PE=1 SV=1
P9WQG1	1473	Some	389	25	41678.9	26	125	0.000651686	0.5656	499.712	Probable acyl-CoA dehydrogenase fadE25 OS=Mycobacterium tuberculosis (strain ATCC 25618 / H37Rv) OX=83332 GN=fadE25 PE=1 SV=1
P9WG69	1516	Some	389	23	40037.5	24	125	0.000651686	0.6581	574.255	Probable acetyl-CoA acetyltransferase OS=Mycobacterium tuberculosis (strain ATCC 25618 / H37Rv) OX=83332 GN=fadA4 PE=1 SV=1
P9WKJ5	1406	Some	575	23	59296.2	25	124	0.000437353	0.4539	517.63	Dihydroxy-acid dehydratase OS=Mycobacterium tuberculosis (strain ATCC 25618 / H37Rv) OX=83332 GN=ilvD PE=1 SV=1
P9WIP1	5	Unique	159	14	16485.5	14	123	0.00156887	0.7736	508.712	Immunogenic protein MPT63 OS=Mycobacterium tuberculosis (strain ATCC 25618 / H37Rv) OX=83332 GN=mpt63 PE=1 SV=1
O53598	891	Unique	187	18	20528.2	18	123	0.00133396	0.7219	596.59	Conserved protein similar to jag protein OS=Mycobacterium tuberculosis (strain ATCC 25618 / H37Rv) OX=83332 GN=Rv3920c PE=1 SV=1
P9WJK3	1516	Some	1184	33	123469	34	123	0.000210684	0.299	567.119	Probable peptidoglycan biosynthesis protein MviN OS=Mycobacterium tuberculosis (strain ATCC 25618 / H37Rv) OX=83332 GN=mviN PE=1 SV=1
P9WPV1	9	Unique	121	8	13108.8	8	122	0.00204481	0.7107	559.621	ATP synthase epsilon chain OS=Mycobacterium tuberculosis (strain ATCC 25618 / H37Rv) OX=83332 GN=atpC PE=1 SV=1
P9WGS1	1516	Some	341	19	36780	20	122	0.000725577	0.3959	512.012	Uncharacterized oxidoreductase Rv1543 OS=Mycobacterium tuberculosis (strain ATCC 25618 / H37Rv) OX=83332 GN=Rv1543 PE=1 SV=1
P9WKX3	1516	Some	174	15	18914.6	16	121	0.00141031	0.6609	499.012	Bacterial proteasome activator OS=Mycobacterium tuberculosis (strain ATCC 25618 / H37Rv) OX=83332 GN=bpa PE=1 SV=1
O07717	724	Unique	398	26	44535.8	26	121	0.000616567	0.5829	494.04	Putative isocitrate lyase subunit B OS=Mycobacterium tuberculosis (strain ATCC 25618 / H37Rv) OX=83332 GN=aceAb PE=3 SV=1
P96832	1516	Some	366	18	37652.7	20	121	0.000670474	0.7213	521.038	Probable NAD(P) transhydrogenase (Subunit alpha) PntAa [first part catalytic part] (Pyridine nucleotide transhydrogenase subunit alpha) (Nicotinamide nucleotide transhydrogenase subunit alpha) OS=Mycobacterium tuberculosis (strain ATCC 25618 / H37Rv) OX=83332 GN=pntAa PE=1 SV=1
P9WHG1	1516	Some	371	22	41429.8	26	121	0.000661438	0.7251	534.029	Peptide chain release factor 2 OS=Mycobacterium tuberculosis (strain ATCC 25618 / H37Rv) OX=83332 GN=prfB PE=1 SV=1
P9WNR9	735	Unique	133	6	13330.8	6	121	0.00184506	0.4737	511.273	Nucleoid-associated protein Rv3716c OS=Mycobacterium tuberculosis (strain ATCC 25618 / H37Rv) OX=83332 GN=Rv3716c PE=1 SV=1
P9WGD5	568	Unique	164	12	17324.6	12	120	0.00148394	0.4756	500.215	Single-stranded DNA-binding protein OS=Mycobacterium tuberculosis (strain ATCC 25618 / H37Rv) OX=83332 GN=ssb PE=1 SV=1
P9WHV9	1516	Some	742	34	82969.8	38	120	0.000327986	0.4164	474.264	Polyphosphate kinase OS=Mycobacterium tuberculosis (strain ATCC 25618 / H37Rv) OX=83332 GN=ppk PE=1 SV=1
P95146	1516	Some	411	19	43584.4	22	120	0.00059213	0.5012	518.412	Probable reductase OS=Mycobacterium tuberculosis (strain ATCC 25618 / H37Rv) OX=83332 GN=Rv1869c PE=1 SV=1
P9WI73	1516	Some	750	34	81509	35	120	0.000324487	0.3813	495.648	Serine/threonine-protein kinase PknG OS=Mycobacterium tuberculosis (strain ATCC 25618 / H37Rv) OX=83332 GN=pknG PE=1 SV=1
P9WH87	1516	Some	217	16	23058.2	17	119	0.00111215	0.6359	534.689	50S ribosomal protein L3 OS=Mycobacterium tuberculosis (strain ATCC 25618 / H37Rv) OX=83332 GN=rplC PE=1 SV=1
P9WKG9	707	Unique	231	16	24040.9	16	119	0.00104475	0.9048	537.552	2-C-methyl-D-erythritol 4-phosphate cytidylyltransferase OS=Mycobacterium tuberculosis (strain ATCC 25618 / H37Rv) OX=83332 GN=ispD PE=1 SV=1
P9WMN5	1516	Some	118	10	12518.1	11	119	0.00204523	0.8559	488.143	Protein Rv2204c OS=Mycobacterium tuberculosis (strain ATCC 25618 / H37Rv) OX=83332 GN=Rv2204c PE=1 SV=1
P9WNW3	1516	Some	507	29	56514	30	119	0.000476011	0.5602	508.169	Chromosomal replication initiator protein DnaA OS=Mycobacterium tuberculosis (strain ATCC 25618 / H37Rv) OX=83332 GN=dnaA PE=1 SV=1
P9WL07	1516	Some	344	15	38478.7	17	118	0.000695667	0.4419	531.328	Uncharacterized protein Rv3127 OS=Mycobacterium tuberculosis (strain ATCC 25618 / H37Rv) OX=83332 GN=Rv3127 PE=1 SV=1
P9WFI5	1516	Some	318	19	34910.6	20	118	0.000752545	0.7075	480.191	Putative S-adenosyl-L-methionine-dependent methyltransferase Rv0731c OS=Mycobacterium tuberculosis (strain ATCC 25618 / H37Rv) OX=83332 GN=Rv0731c PE=1 SV=1
O53672	1431	Some	97	10	10871.5	11	118	0.00246711	0.7835	468.257	Uncharacterized protein Rv0250c OS=Mycobacterium tuberculosis (strain ATCC 25618 / H37Rv) OX=83332 GN=Rv0250c PE=1 SV=1
P9WP51	1516	Some	464	22	48586.7	24	118	0.000515753	0.5237	534.751	Putative cystathionine beta-synthase Rv1077 OS=Mycobacterium tuberculosis (strain ATCC 25618 / H37Rv) OX=83332 GN=cbs PE=1 SV=1
P9WGV5	1516	Some	418	25	45058	28	117	0.000567659	0.6196	485.352	Trans-acting enoyl reductase OS=Mycobacterium tuberculosis (strain ATCC 25618 / H37Rv) OX=83332 GN=Rv2953 PE=1 SV=1
P9WNY1	1516	Some	507	22	54522.3	24	117	0.000468011	0.5168	497.099	Probable aldehyde dehydrogenase OS=Mycobacterium tuberculosis (strain ATCC 25618 / H37Rv) OX=83332 GN=Rv0458 PE=1 SV=1
P9WPW7	1516	Some	398	21	43637.4	22	117	0.000596184	0.6457	538.773	Argininosuccinate synthase OS=Mycobacterium tuberculosis (strain ATCC 25618 / H37Rv) OX=83332 GN=argG PE=1 SV=1
P9WN93	1516	Some	474	27	50092	30	116	0.000496315	0.5591	476.616	Fumarate hydratase class II OS=Mycobacterium tuberculosis (strain ATCC 25618 / H37Rv) OX=83332 GN=fumC PE=1 SV=1
P9WPH9	1516	Some	573	25	62368.6	28	115	0.000407025	0.4904	487.376	ESX-1 secretion system protein EccA1 OS=Mycobacterium tuberculosis (strain ATCC 25618 / H37Rv) OX=83332 GN=eccA1 PE=1 SV=1
P9WFT5	1516	Some	692	34	77055.9	36	115	0.000337031	0.4523	450.675	Threonine--tRNA ligase OS=Mycobacterium tuberculosis (strain ATCC 25618 / H37Rv) OX=83332 GN=thrS PE=1 SV=1
P9WGH9	18	Unique	216	16	24192.1	16	115	0.00107975	0.6667	447.924	ECF RNA polymerase sigma factor SigH OS=Mycobacterium tuberculosis (strain ATCC 25618 / H37Rv) OX=83332 GN=sigH PE=1 SV=1
O33185	1516	Some	999	34	107309	39	115	0.000233459	0.4254	446.301	Possible bifunctional enzyme long-chain acyl-CoA synthase and lipase OS=Mycobacterium tuberculosis (strain ATCC 25618 / H37Rv) OX=83332 GN=Rv1683 PE=1 SV=3
P9WIZ7	1516	Some	344	22	37007.1	24	115	0.00067798	0.6453	493.702	Putative NAD(P)H nitroreductase Rv3131 OS=Mycobacterium tuberculosis (strain ATCC 25618 / H37Rv) OX=83332 GN=Rv3131 PE=1 SV=2
P9WID1	1516	Some	412	21	42468.2	22	114	0.000561158	0.6602	497.882	Phosphoglycerate kinase OS=Mycobacterium tuberculosis (strain ATCC 25618 / H37Rv) OX=83332 GN=pgk PE=1 SV=1
P9WIJ9	366	Unique	344	21	36977.6	21	114	0.000672085	0.7006	528.956	Probable chromosome-partitioning protein ParB OS=Mycobacterium tuberculosis (strain ATCC 25618 / H37Rv) OX=83332 GN=parB PE=1 SV=1
P9WHT9	1486	Some	291	14	30268.4	15	114	0.000794492	0.5498	495.486	Proteasome subunit beta OS=Mycobacterium tuberculosis (strain ATCC 25618 / H37Rv) OX=83332 GN=prcB PE=1 SV=1
P9WJC1	1475	Some	729	20	74428.6	23	114	0.000317143	0.3278	509.6	ESX-1 secretion-associated protein EspK OS=Mycobacterium tuberculosis (strain ATCC 25618 / H37Rv) OX=83332 GN=espK PE=1 SV=1
O53673	1516	Some	159	17	17757.1	18	113	0.00144132	0.7925	509.352	Heat shock protein Hsp (Heat-stress-induced ribosome-binding protein A) OS=Mycobacterium tuberculosis (strain ATCC 25618 / H37Rv) OX=83332 GN=hsp PE=1 SV=1
P71990	547	Unique	182	11	19368.6	11	113	0.00125917	0.6154	500.546	Conserved protein OS=Mycobacterium tuberculosis (strain ATCC 25618 / H37Rv) OX=83332 GN=Rv1732c PE=1 SV=1
P9WKW7	1507	Some	161	14	17377.9	15	113	0.00142341	0.8199	519.011	Uncharacterized protein Rv3788 OS=Mycobacterium tuberculosis (strain ATCC 25618 / H37Rv) OX=83332 GN=Rv3788 PE=1 SV=1
I6WZG6	722	Unique	265	14	28794.8	14	112	0.000857136	0.5811	567.534	29 kDa antigen CFP29 OS=Mycobacterium tuberculosis (strain ATCC 25618 / H37Rv) OX=83332 GN=cfp29 PE=1 SV=1
I6WYY7	1516	Some	142	9	14906.7	10	112	0.00159959	0.5493	467.111	(3R)-hydroxyacyl-ACP dehydratase subunit HadB OS=Mycobacterium tuberculosis (strain ATCC 25618 / H37Rv) OX=83332 GN=hadB PE=1 SV=1
P9WFS9	1516	Some	886	38	98719.8	40	112	0.000256367	0.4029	437.429	Valine--tRNA ligase OS=Mycobacterium tuberculosis (strain ATCC 25618 / H37Rv) OX=83332 GN=valS PE=1 SV=2
contaminant_KERATIN03	1516	Some	593	26	59464.9	34	112	0.000383037	0.4503	460.399
P96824	1516	Some	506	25	54982.7	27	112	0.000448896	0.5257	470.454	Aldehyde dehydrogenase OS=Mycobacterium tuberculosis (strain ATCC 25618 / H37Rv) OX=83332 GN=Rv0147 PE=1 SV=1
O33268	1516	Some	882	32	95407	34	111	0.00025523	0.3163	438.627	Probable iron-sulfur-binding reductase OS=Mycobacterium tuberculosis (strain ATCC 25618 / H37Rv) OX=83332 GN=Rv0338c PE=1 SV=1
P71552	907	Unique	459	24	49533.2	24	110	0.000486024	0.634	484.693	Possible magnesium chelatase OS=Mycobacterium tuberculosis (strain ATCC 25618 / H37Rv) OX=83332 GN=Rv0958 PE=1 SV=1
A0A089QRB9	1516	Some	2085	40	220307	52	110	0.000106995	0.2374	380.235	Mycolipanoate synthase OS=Mycobacterium tuberculosis (strain ATCC 25618 / H37Rv) OX=83332 GN=msl3 PE=1 SV=2
P9WPH1	1516	Some	339	21	35326.7	23	110	0.000658068	0.6991	467.632	Riboflavin biosynthesis protein RibD OS=Mycobacterium tuberculosis (strain ATCC 25618 / H37Rv) OX=83332 GN=ribD PE=1 SV=1
P9WFD5	175	Unique	272	20	29364.2	20	108	0.000805254	0.6691	467.507	Universal stress protein Rv2624c OS=Mycobacterium tuberculosis (strain ATCC 25618 / H37Rv) OX=83332 GN=Rv2624c PE=1 SV=1
P9WLH9	179	Unique	513	27	56281.2	27	108	0.000426957	0.5848	502.815	Uncharacterized protein Rv2226 OS=Mycobacterium tuberculosis (strain ATCC 25618 / H37Rv) OX=83332 GN=Rv2226 PE=1 SV=1
P9WG67	1516	Some	116	11	12518.6	13	108	0.00188818	0.6379	406.547	Thioredoxin OS=Mycobacterium tuberculosis (strain ATCC 25618 / H37Rv) OX=83332 GN=trxA PE=1 SV=1
P9WFK1	356	Unique	158	10	17451.6	10	108	0.00138626	0.7975	463.769	UPF0336 protein Rv0635 OS=Mycobacterium tuberculosis (strain ATCC 25618 / H37Rv) OX=83332 GN=Rv0635 PE=1 SV=1
P9WI55	357	Unique	162	14	18299.1	14	107	0.00133951	0.784	434.904	Inorganic pyrophosphatase OS=Mycobacterium tuberculosis (strain ATCC 25618 / H37Rv) OX=83332 GN=ppa PE=1 SV=1
O05777	1409	Some	283	16	30470.7	17	107	0.000766788	0.5442	487.641	Conserved protein OS=Mycobacterium tuberculosis (strain ATCC 25618 / H37Rv) OX=83332 GN=Rv3099c PE=1 SV=1
P9WGU1	422	Unique	374	10	38201.3	10	107	0.000580216	0.4091	490.819	Phosphate-binding protein PstS 1 OS=Mycobacterium tuberculosis (strain ATCC 25618 / H37Rv) OX=83332 GN=pstS1 PE=1 SV=1
P9WHH1	1516	Some	335	19	35602.9	20	107	0.000647764	0.6955	463.228	Thioredoxin reductase OS=Mycobacterium tuberculosis (strain ATCC 25618 / H37Rv) OX=83332 GN=trxB PE=1 SV=1
O53182	391	Unique	653	24	69121.7	24	107	0.000332314	0.4855	434.887	2-oxoglutarate oxidoreductase subunit KorA OS=Mycobacterium tuberculosis (strain ATCC 25618 / H37Rv) OX=83332 GN=korA PE=1 SV=3
P9WHN1	1516	Some	297	21	32891.7	22	106	0.000723814	0.7037	483.061	Phosphoribosylaminoimidazole-succinocarboxamide synthase OS=Mycobacterium tuberculosis (strain ATCC 25618 / H37Rv) OX=83332 GN=purC PE=1 SV=1
Q79FX8	1516	Some	301	19	34630.1	21	106	0.000714196	0.6711	412.175	Hydroxymycolate synthase MmaA4 OS=Mycobacterium tuberculosis (strain ATCC 25618 / H37Rv) OX=83332 GN=mmaA4 PE=1 SV=1
O53512	1516	Some	462	24	50591.7	27	106	0.000465309	0.5628	444.238	Phospho-2-dehydro-3-deoxyheptonate aldolase AroG OS=Mycobacterium tuberculosis (strain ATCC 25618 / H37Rv) OX=83332 GN=aroG PE=1 SV=1
P9WPR9	21	Unique	381	25	41238.8	25	106	0.000564233	0.5958	467.999	Uncharacterized protein Rv1488 OS=Mycobacterium tuberculosis (strain ATCC 25618 / H37Rv) OX=83332 GN=Rv1488 PE=1 SV=1
P9WNA5	1516	Some	1391	41	152625	45	106	0.000154546	0.2768	437.536	ESX-5 secretion system protein EccC5 OS=Mycobacterium tuberculosis (strain ATCC 25618 / H37Rv) OX=83332 GN=eccC5 PE=1 SV=1
P9WHN5	1078	Unique	64	5	6922.2	5	106	0.00335895	0.8281	447.885	Prokaryotic ubiquitin-like protein Pup OS=Mycobacterium tuberculosis (strain ATCC 25618 / H37Rv) OX=83332 GN=pup PE=1 SV=1
P96414	1516	Some	568	23	63436.9	27	105	0.000374903	0.4437	437.879	Probable acyl-CoA dehydrogenase FadE4 OS=Mycobacterium tuberculosis (strain ATCC 25618 / H37Rv) OX=83332 GN=fadE4 PE=1 SV=1
P9WGI1	1516	Some	528	28	57747.2	31	105	0.000403305	0.411	426.045	RNA polymerase sigma factor SigA OS=Mycobacterium tuberculosis (strain ATCC 25618 / H37Rv) OX=83332 GN=sigA PE=1 SV=1
O05773	1516	Some	376	20	40285.7	23	105	0.000566343	0.4734	473.787	Uncharacterized protein OS=Mycobacterium tuberculosis (strain ATCC 25618 / H37Rv) OX=83332 GN=Rv3094c PE=1 SV=3
O05886	378	Unique	219	14	25059.9	14	105	0.000972351	0.6256	466.492	Ribosome hibernation promotion factor OS=Mycobacterium tuberculosis (strain ATCC 25618 / H37Rv) OX=83332 GN=hpf PE=1 SV=4
P9WFL3	1516	Some	992	36	107417	40	105	0.000214662	0.4153	403.708	UPF0182 protein Rv3193c OS=Mycobacterium tuberculosis (strain ATCC 25618 / H37Rv) OX=83332 GN=Rv3193c PE=1 SV=1
P9WIB7	1516	Some	381	29	41303.6	30	104	0.000553587	0.6588	427.38	Phthiodiolone/phenolphthiodiolone dimycocerosates ketoreductase OS=Mycobacterium tuberculosis (strain ATCC 25618 / H37Rv) OX=83332 GN=Rv2951c PE=1 SV=1
O07718	1495	Some	367	24	40446.7	26	104	0.000574705	0.5204	412.193	Putative isocitrate lyase subunit A OS=Mycobacterium tuberculosis (strain ATCC 25618 / H37Rv) OX=83332 GN=aceAa PE=1 SV=1
O53362	1516	Some	420	16	45686.5	18	104	0.000502183	0.469	463.946	Conserved protein OS=Mycobacterium tuberculosis (strain ATCC 25618 / H37Rv) OX=83332 GN=Rv3311 PE=1 SV=1
P75019	1516	Some	274	19	29064.9	20	104	0.000769769	0.562	408.478	Possible enoyl-CoA hydratase EchA21 (Enoyl hydrase) (Unsaturated acyl-CoA hydratase) (Crotonase) OS=Mycobacterium tuberculosis (strain ATCC 25618 / H37Rv) OX=83332 GN=echA21 PE=1 SV=1
P9WGE9	1516	Some	240	9	23811.8	10	103	0.00087037	0.4125	439.691	Superoxide dismutase [Cu-Zn] OS=Mycobacterium tuberculosis (strain ATCC 25618 / H37Rv) OX=83332 GN=sodC PE=1 SV=1
Q6MWZ8	169	Unique	90	8	9408.9	8	103	0.00232099	0.8667	489.904	Conserved protein TB9.4 OS=Mycobacterium tuberculosis (strain ATCC 25618 / H37Rv) OX=83332 GN=TB9.4 PE=1 SV=1
P9WQA7	1482	Some	323	22	34946.6	23	103	0.000646714	0.5789	402.863	Uncharacterized oxidoreductase Rv2298 OS=Mycobacterium tuberculosis (strain ATCC 25618 / H37Rv) OX=83332 GN=Rv2298 PE=1 SV=1
P9WH85	734	Unique	223	10	23710.5	10	103	0.000936721	0.5157	400.384	50S ribosomal protein L4 OS=Mycobacterium tuberculosis (strain ATCC 25618 / H37Rv) OX=83332 GN=rplD PE=1 SV=1
O53181	1516	Some	373	20	40100.4	21	102	0.000554586	0.6327	425.049	2-oxoglutarate oxidoreductase subunit KorB OS=Mycobacterium tuberculosis (strain ATCC 25618 / H37Rv) OX=83332 GN=korB PE=1 SV=1
P9WGQ7	1516	Some	250	16	25753.9	18	102	0.000827443	0.836	484.95	Uncharacterized oxidoreductase Rv1144 OS=Mycobacterium tuberculosis (strain ATCC 25618 / H37Rv) OX=83332 GN=Rv1144 PE=1 SV=1
P9WFK9	902	Unique	163	15	18048.6	15	102	0.00126908	0.6871	428.477	UPF0234 protein Rv0566c OS=Mycobacterium tuberculosis (strain ATCC 25618 / H37Rv) OX=83332 GN=Rv0566c PE=1 SV=1
P9WPC5	576	Unique	200	9	21675.8	9	102	0.0010343	0.46	417.932	ATP-dependent Clp protease proteolytic subunit 1 OS=Mycobacterium tuberculosis (strain ATCC 25618 / H37Rv) OX=83332 GN=clpP1 PE=1 SV=1
P9WH35	1516	Some	201	19	23443.4	20	102	0.00102916	0.6716	398.355	30S ribosomal protein S4 OS=Mycobacterium tuberculosis (strain ATCC 25618 / H37Rv) OX=83332 GN=rpsD PE=1 SV=1
O07416	47	Unique	530	18	56463.3	18	101	0.000386477	0.4132	469.519	Mce-family protein Mce1D OS=Mycobacterium tuberculosis (strain ATCC 25618 / H37Rv) OX=83332 GN=mce1D PE=1 SV=1
P9WPJ7	1516	Some	163	14	18159.2	16	101	0.00125664	0.6258	440.41	Beta-carbonic anhydrase 1 OS=Mycobacterium tuberculosis (strain ATCC 25618 / H37Rv) OX=83332 GN=mtcA1 PE=1 SV=1
P9WNV9	40	Unique	395	18	41301.7	18	101	0.000518564	0.4456	418.648	Chaperone protein DnaJ 1 OS=Mycobacterium tuberculosis (strain ATCC 25618 / H37Rv) OX=83332 GN=dnaJ1 PE=1 SV=1
O53146	30	Unique	328	14	34007.6	14	100	0.000618307	0.5793	428.825	Probable quinone reductase Qor (NADPH:quinone reductase) (Zeta-crystallin homolog protein) OS=Mycobacterium tuberculosis (strain ATCC 25618 / H37Rv) OX=83332 GN=qor PE=1 SV=3
P9WHA5	862	Unique	280	17	30540.2	17	100	0.000724302	0.5286	421.788	50S ribosomal protein L2 OS=Mycobacterium tuberculosis (strain ATCC 25618 / H37Rv) OX=83332 GN=rplB PE=1 SV=1
P9WIU9	1516	Some	238	12	25413	14	100	0.00085212	0.5546	436.692	Transcription termination/antitermination protein NusG OS=Mycobacterium tuberculosis (strain ATCC 25618 / H37Rv) OX=83332 GN=nusG PE=1 SV=1
O53961	1516	Some	154	16	16774.7	17	100	0.00131691	0.7922	410.188	Conserved protein OS=Mycobacterium tuberculosis (strain ATCC 25618 / H37Rv) OX=83332 GN=Rv1919c PE=1 SV=3
P9WQE1	1516	Some	1488	44	158628	47	99	0.00013493	0.3051	390.33	Phthiocerol synthesis polyketide synthase type I PpsE OS=Mycobacterium tuberculosis (strain ATCC 25618 / H37Rv) OX=83332 GN=ppsE PE=1 SV=1
P96900	1098	Unique	221	18	24771.5	18	99	0.000908491	0.6109	389.651	Probable transcriptional regulatory protein (Probably TetR-family) OS=Mycobacterium tuberculosis (strain ATCC 25618 / H37Rv) OX=83332 GN=Rv3295 PE=1 SV=1
P9WMH1	1516	Some	230	14	25199.2	15	99	0.000872941	0.7261	444.838	Iron-dependent repressor IdeR OS=Mycobacterium tuberculosis (strain ATCC 25618 / H37Rv) OX=83332 GN=ideR PE=1 SV=1
P9WQ67	1516	Some	398	16	41807.8	17	99	0.000504464	0.5	423.387	Uncharacterized protein Rv3778c OS=Mycobacterium tuberculosis (strain ATCC 25618 / H37Rv) OX=83332 GN=Rv3778c PE=1 SV=1
P9WH23	865	Unique	429	23	46875	23	98	0.000463283	0.5082	386.795	Cytochrome bc1 complex Rieske iron-sulfur subunit OS=Mycobacterium tuberculosis (strain ATCC 25618 / H37Rv) OX=83332 GN=qcrA PE=1 SV=1
O07177	1516	Some	455	22	49830.4	23	98	0.00043681	0.5473	440.363	Maltokinase OS=Mycobacterium tuberculosis (strain ATCC 25618 / H37Rv) OX=83332 GN=mak PE=1 SV=2
P9WIE1	1516	Some	157	10	17048.7	11	98	0.00126591	0.7134	431.97	Putative peroxiredoxin Rv2521 OS=Mycobacterium tuberculosis (strain ATCC 25618 / H37Rv) OX=83332 GN=bcp PE=1 SV=1
O05882	1485	Some	160	15	17205.2	16	97	0.0012295	0.8562	428.306	Conserved protein OS=Mycobacterium tuberculosis (strain ATCC 25618 / H37Rv) OX=83332 GN=Rv3237c PE=1 SV=1
O53521	1380	Unique	600	21	63977.4	21	97	0.000327867	0.44	443.725	Long-chain-fatty-acid--CoA ligase FadD15 OS=Mycobacterium tuberculosis (strain ATCC 25618 / H37Rv) OX=83332 GN=fadD15 PE=1 SV=3
P9WKG3	1108	Unique	387	21	40438.7	21	96	0.000503081	0.5788	384.608	4-hydroxy-3-methylbut-2-en-1-yl diphosphate synthase (flavodoxin) OS=Mycobacterium tuberculosis (strain ATCC 25618 / H37Rv) OX=83332 GN=ispG PE=1 SV=1
P9WHK7	1516	Some	586	23	63577.6	27	96	0.00033224	0.5887	433.741	CTP synthase OS=Mycobacterium tuberculosis (strain ATCC 25618 / H37Rv) OX=83332 GN=pyrG PE=1 SV=1
P9WGA5	1516	Some	251	14	26764.4	15	96	0.000775667	0.6494	373.27	Probable transcriptional regulatory protein Rv2603c OS=Mycobacterium tuberculosis (strain ATCC 25618 / H37Rv) OX=83332 GN=Rv2603c PE=1 SV=1
P9WN37	221	Unique	446	20	49558.5	20	96	0.00043653	0.4081	365.144	Glutamine synthetase OS=Mycobacterium tuberculosis (strain ATCC 25618 / H37Rv) OX=83332 GN=glnA2 PE=1 SV=1
O05842	1410	Some	282	17	29777.2	18	96	0.000690399	0.5248	448.233	Possible iron-regulated short-chain dehydrogenase/reductase OS=Mycobacterium tuberculosis (strain ATCC 25618 / H37Rv) OX=83332 GN=Rv3224 PE=1 SV=1
P9WFV7	1428	Some	463	29	52886.7	30	96	0.000420502	0.5508	397.175	Glycine--tRNA ligase OS=Mycobacterium tuberculosis (strain ATCC 25618 / H37Rv) OX=83332 GN=glyQS PE=1 SV=1
P9WM91	19	Unique	257	12	27510.9	12	95	0.000749667	0.6693	450.901	Uncharacterized protein Rv0036c OS=Mycobacterium tuberculosis (strain ATCC 25618 / H37Rv) OX=83332 GN=Rv0036c PE=1 SV=1
O53670	377	Unique	646	32	70618.2	32	95	0.000298242	0.4365	390.059	Probable succinate dehydrogenase [iron-sulfur subunit] (Succinic dehydrogenase) OS=Mycobacterium tuberculosis (strain ATCC 25618 / H37Rv) OX=83332 GN=Rv0248c PE=1 SV=1
P9WH37	1516	Some	274	25	29983.7	26	95	0.000703155	0.6788	372.086	30S ribosomal protein S3 OS=Mycobacterium tuberculosis (strain ATCC 25618 / H37Rv) OX=83332 GN=rpsC PE=1 SV=1
P71790	905	Unique	340	23	38300.2	23	95	0.00056666	0.6294	382.272	GDP-mannose 4,6-dehydratase OS=Mycobacterium tuberculosis (strain ATCC 25618 / H37Rv) OX=83332 GN=gmdA PE=1 SV=2
Q79FX6	1516	Some	287	16	32685.5	19	95	0.000671304	0.6167	382.847	Cyclopropane mycolic acid synthase MmaA2 OS=Mycobacterium tuberculosis (strain ATCC 25618 / H37Rv) OX=83332 GN=mmaA2 PE=1 SV=1
P9WPQ1	1353	Unique	71	5	7283.8	5	95	0.00271358	0.9155	356.922	Biotinylated protein TB7.3 OS=Mycobacterium tuberculosis (strain ATCC 25618 / H37Rv) OX=83332 GN=Rv3221c PE=1 SV=1
P95072	1516	Some	623	28	65877	29	94	0.000305997	0.5056	384.53	Possible protease IV SppA (Endopeptidase IV) (Signal peptide peptidase) OS=Mycobacterium tuberculosis (strain ATCC 25618 / H37Rv) OX=83332 GN=sppA PE=1 SV=1
L7N655	1516	Some	861	23	94208.3	25	94	0.000221413	0.3728	379.357	Probable aminopeptidase N PepN (Lysyl aminopeptidase) (LYS-AP) (Alanine aminopeptidase) OS=Mycobacterium tuberculosis (strain ATCC 25618 / H37Rv) OX=83332 GN=pepN PE=1 SV=1
P9WQN9	1421	Some	340	14	36730	15	93	0.00055473	0.35	344.196	Diacylglycerol acyltransferase/mycolyltransferase Ag85C OS=Mycobacterium tuberculosis (strain ATCC 25618 / H37Rv) OX=83332 GN=fbpC PE=1 SV=1
P9WPV5	1096	Unique	171	21	18295.6	21	93	0.00110297	0.6199	380.118	ATP synthase subunit b OS=Mycobacterium tuberculosis (strain ATCC 25618 / H37Rv) OX=83332 GN=atpF PE=1 SV=1
P9WGD9	1516	Some	422	21	43986.6	23	93	0.000446939	0.5474	361.929	Signal recognition particle receptor FtsY OS=Mycobacterium tuberculosis (strain ATCC 25618 / H37Rv) OX=83332 GN=ftsY PE=1 SV=1
P9WNZ5	1516	Some	275	19	31321.8	20	93	0.000685848	0.76	380.007	Putative acyl-[acyl-carrier-protein] desaturase DesA2 OS=Mycobacterium tuberculosis (strain ATCC 25618 / H37Rv) OX=83332 GN=desA2 PE=1 SV=1
I6Y9K2	900	Unique	306	24	33609.4	24	93	0.000616367	0.6667	408.815	Probable restriction system protein Mrr OS=Mycobacterium tuberculosis (strain ATCC 25618 / H37Rv) OX=83332 GN=mrr PE=1 SV=1
P9WFJ5	550	Unique	660	28	69969.6	28	93	0.00028577	0.4652	393.248	UPF0603 protein Rv2345 OS=Mycobacterium tuberculosis (strain ATCC 25618 / H37Rv) OX=83332 GN=Rv2345 PE=1 SV=1
P9WHV1	1516	Some	415	22	43700	23	92	0.000449591	0.5566	385.103	Gamma-glutamyl phosphate reductase OS=Mycobacterium tuberculosis (strain ATCC 25618 / H37Rv) OX=83332 GN=proA PE=1 SV=1
I6YDN6	1507	Some	372	19	38749.2	20	92	0.00050156	0.5726	411.473	Probable cytoplasmic peptidase PepQ OS=Mycobacterium tuberculosis (strain ATCC 25618 / H37Rv) OX=83332 GN=pepQ PE=1 SV=1
P9WJH3	185	Unique	236	15	26897.5	15	92	0.000790594	0.6271	382.866	NADH-quinone oxidoreductase subunit C OS=Mycobacterium tuberculosis (strain ATCC 25618 / H37Rv) OX=83332 GN=nuoC PE=1 SV=1
I6Y897	1516	Some	855	35	92678.3	36	92	0.000218222	0.5544	405.049	Uncharacterized protein OS=Mycobacterium tuberculosis (strain ATCC 25618 / H37Rv) OX=83332 GN=Rv0613c PE=1 SV=1
P9WPX1	1516	Some	441	22	45506.7	23	92	0.000423084	0.4014	343.891	Homoserine dehydrogenase OS=Mycobacterium tuberculosis (strain ATCC 25618 / H37Rv) OX=83332 GN=hom PE=1 SV=1
P9WPB9	1516	Some	426	25	46735.4	27	91	0.000433221	0.5915	374.914	ATP-dependent Clp protease ATP-binding subunit ClpX OS=Mycobacterium tuberculosis (strain ATCC 25618 / H37Rv) OX=83332 GN=clpX PE=1 SV=1
P9WFN1	911	Unique	176	7	18604.3	7	91	0.00104859	0.5455	395.302	UPF0098 protein Rv2140c OS=Mycobacterium tuberculosis (strain ATCC 25618 / H37Rv) OX=83332 GN=Rv2140c PE=1 SV=1
P9WQA3	1516	Some	344	17	36503.5	20	91	0.000536489	0.5029	346.649	Fructose-bisphosphate aldolase OS=Mycobacterium tuberculosis (strain ATCC 25618 / H37Rv) OX=83332 GN=fba PE=1 SV=1
P9WJL3	899	Unique	535	27	55289.1	27	91	0.000344957	0.6505	440.948	UDP-N-acetylmuramoyl-L-alanyl-D-glutamate--2,6-diaminopimelate ligase OS=Mycobacterium tuberculosis (strain ATCC 25618 / H37Rv) OX=83332 GN=murE PE=1 SV=1
P9WN49	1516	Some	624	27	67512	29	91	0.000295757	0.4647	372.98	Glutamine--fructose-6-phosphate aminotransferase [isomerizing] OS=Mycobacterium tuberculosis (strain ATCC 25618 / H37Rv) OX=83332 GN=glmS PE=1 SV=1
P9WIN9	1120	Unique	228	12	24821.4	12	91	0.000809439	0.5307	368.845	Immunogenic protein MPT64 OS=Mycobacterium tuberculosis (strain ATCC 25618 / H37Rv) OX=83332 GN=mpt64 PE=1 SV=1
I6YA17	1433	Some	100	6	10891.1	7	91	0.00184552	0.72	413.988	Uncharacterized protein OS=Mycobacterium tuberculosis (strain ATCC 25618 / H37Rv) OX=83332 GN=Rv2699c PE=1 SV=1
P9WQE9	1516	Some	2126	33	225618	42	90	8.58533e-05	0.222	333.236	Phthioceranic/hydroxyphthioceranic acid synthase OS=Mycobacterium tuberculosis (strain ATCC 25618 / H37Rv) OX=83332 GN=pks2 PE=1 SV=1
P9WPK3	1492	Some	1115	44	118869	45	90	0.000163699	0.4099	338.053	Carbamoyl-phosphate synthase large chain OS=Mycobacterium tuberculosis (strain ATCC 25618 / H37Rv) OX=83332 GN=carB PE=1 SV=1
P9WFW5	13	Unique	550	32	59654.5	32	90	0.000331862	0.5945	365.043	Arginine--tRNA ligase OS=Mycobacterium tuberculosis (strain ATCC 25618 / H37Rv) OX=83332 GN=argS PE=1 SV=1
P9WM51	702	Unique	372	22	41285.4	22	90	0.000490656	0.5511	348.891	Uncharacterized protein Rv1260 OS=Mycobacterium tuberculosis (strain ATCC 25618 / H37Rv) OX=83332 GN=Rv1260 PE=1 SV=1
P9WJA1	1458	Some	394	24	43097.6	25	90	0.000463259	0.4848	369.917	Flavin-dependent monooxygenase, oxygenase subunit HsaA OS=Mycobacterium tuberculosis (strain ATCC 25618 / H37Rv) OX=83332 GN=hsaA PE=1 SV=1
P9WG79	1516	Some	547	30	59841.9	31	90	0.000333682	0.4698	319.272	Phosphomethylpyrimidine synthase OS=Mycobacterium tuberculosis (strain ATCC 25618 / H37Rv) OX=83332 GN=thiC PE=1 SV=1
L7N6A5	26	Unique	359	20	37815.5	20	90	0.000508424	0.5655	399.249	D-alpha-D-mannose-1-phosphate guanylyltransferase ManB (D-alpha-D-heptose-1-phosphate guanylyltransferase) OS=Mycobacterium tuberculosis (strain ATCC 25618 / H37Rv) OX=83332 GN=manB PE=1 SV=1
P9WMU9	1516	Some	397	25	42187.9	28	90	0.000459759	0.6448	370.556	pH-sensitive adenylate cyclase Rv1264 OS=Mycobacterium tuberculosis (strain ATCC 25618 / H37Rv) OX=83332 GN=Rv1264 PE=1 SV=1
P9WFV9	1516	Some	490	25	53812.8	26	90	0.000372498	0.5531	371.774	Glutamate--tRNA ligase OS=Mycobacterium tuberculosis (strain ATCC 25618 / H37Rv) OX=83332 GN=gltX PE=1 SV=1
P9WFU5	1516	Some	519	22	58038.3	23	90	0.000351684	0.4663	397.675	Methionine--tRNA ligase OS=Mycobacterium tuberculosis (strain ATCC 25618 / H37Rv) OX=83332 GN=metG PE=1 SV=1
P9WKK7	1433	Some	428	23	47039.4	25	89	0.00042172	0.5514	392.941	Isocitrate lyase OS=Mycobacterium tuberculosis (strain ATCC 25618 / H37Rv) OX=83332 GN=icl PE=1 SV=1
P9WQC5	869	Unique	346	15	37033.7	15	89	0.000521665	0.5058	409.056	NADP-dependent alcohol dehydrogenase C OS=Mycobacterium tuberculosis (strain ATCC 25618 / H37Rv) OX=83332 GN=adhC PE=1 SV=1
P9WLD5	713	Unique	80	4	8567.3	4	89	0.0022562	0.7375	381.833	Uncharacterized protein Rv2302 OS=Mycobacterium tuberculosis (strain ATCC 25618 / H37Rv) OX=83332 GN=Rv2302 PE=1 SV=1
P9WH75	1338	Unique	725	34	82371.6	34	89	0.00024896	0.3697	314.215	Ribonucleoside-diphosphate reductase subunit alpha OS=Mycobacterium tuberculosis (strain ATCC 25618 / H37Rv) OX=83332 GN=nrdE PE=1 SV=1
P9WNV7	703	Unique	382	19	40445.5	19	88	0.000467194	0.4869	369.011	Chaperone protein DnaJ 2 OS=Mycobacterium tuberculosis (strain ATCC 25618 / H37Rv) OX=83332 GN=dnaJ2 PE=1 SV=1
O53319	1516	Some	374	21	41715.8	22	88	0.000477187	0.5053	363.668	Conserved protein OS=Mycobacterium tuberculosis (strain ATCC 25618 / H37Rv) OX=83332 GN=Rv3169 PE=1 SV=3
O06428	1404	Some	335	21	35520.3	23	88	0.00053274	0.6269	366.23	Probable polyprenyl-diphosphate synthase GrcC1 (Polyprenyl pyrophosphate synthetase) OS=Mycobacterium tuberculosis (strain ATCC 25618 / H37Rv) OX=83332 GN=grcC1 PE=1 SV=1
O53669	719	Unique	248	22	28589	22	88	0.000719629	0.6371	342.451	Probable succinate dehydrogenase [iron-sulfur subunit] (Succinic dehydrogenase) OS=Mycobacterium tuberculosis (strain ATCC 25618 / H37Rv) OX=83332 GN=Rv0247c PE=1 SV=1
P9WN61	1516	Some	509	22	54580.8	24	88	0.000350625	0.5128	384.825	Aspartyl/glutamyl-tRNA(Asn/Gln) amidotransferase subunit B OS=Mycobacterium tuberculosis (strain ATCC 25618 / H37Rv) OX=83332 GN=gatB PE=1 SV=1
P9WN69	67	Unique	553	17	59919.4	17	87	0.00031906	0.4033	381.694	Glucose-6-phosphate isomerase OS=Mycobacterium tuberculosis (strain ATCC 25618 / H37Rv) OX=83332 GN=pgi PE=1 SV=1
P9WFP7	1472	Some	846	32	94094.6	33	87	0.000208558	0.3239	333.489	UPF0051 protein Rv1461 OS=Mycobacterium tuberculosis (strain ATCC 25618 / H37Rv) OX=83332 GN=Rv1461 PE=1 SV=1
P9WJ25	1082	Unique	73	8	7874.1	8	87	0.00241699	0.7671	379.208	Putative antitoxin VapB38 OS=Mycobacterium tuberculosis (strain ATCC 25618 / H37Rv) OX=83332 GN=vapB38 PE=1 SV=1
I6XF25	535	Unique	227	21	24206.6	21	86	0.000768335	0.8546	374.438	TRK system potassium uptake protein CeoB OS=Mycobacterium tuberculosis (strain ATCC 25618 / H37Rv) OX=83332 GN=ceoB PE=1 SV=1
P9WQ73	1516	Some	376	14	40190.6	16	86	0.000463862	0.4548	384.368	Phosphoserine aminotransferase OS=Mycobacterium tuberculosis (strain ATCC 25618 / H37Rv) OX=83332 GN=serC PE=1 SV=1
P9WKZ7	1516	Some	262	15	28192.5	16	86	0.000665694	0.6489	387.173	Uncharacterized protein Rv3400 OS=Mycobacterium tuberculosis (strain ATCC 25618 / H37Rv) OX=83332 GN=Rv3400 PE=1 SV=1
O05899	1516	Some	346	20	35269.9	22	85	0.000498219	0.6879	383.324	Conserved protein OS=Mycobacterium tuberculosis (strain ATCC 25618 / H37Rv) OX=83332 GN=Rv3256c PE=1 SV=2
O05779	1475	Some	230	13	25693.6	16	85	0.000749495	0.5391	330.027	Cell division ATP-binding protein FtsE OS=Mycobacterium tuberculosis (strain ATCC 25618 / H37Rv) OX=83332 GN=ftsE PE=1 SV=2
P9WPX3	1514	Some	421	26	44415.7	28	85	0.000409463	0.5796	328.535	Aspartokinase OS=Mycobacterium tuberculosis (strain ATCC 25618 / H37Rv) OX=83332 GN=ask PE=1 SV=1
O53578	1516	Some	522	24	56626	26	85	0.000330237	0.523	364.214	Probable propionyl-CoA carboxylase beta chain 4 AccD4 (Pccase) (Propanoyl-CoA:carbon dioxide ligase) OS=Mycobacterium tuberculosis (strain ATCC 25618 / H37Rv) OX=83332 GN=accD4 PE=1 SV=2
P9WHD3	551	Unique	180	17	19445.3	17	85	0.000957688	0.5722	332.928	50S ribosomal protein L17 OS=Mycobacterium tuberculosis (strain ATCC 25618 / H37Rv) OX=83332 GN=rplQ PE=1 SV=1
P9WQP3	1421	Some	338	9	35645.5	12	84	0.000504011	0.3225	303.338	Diacylglycerol acyltransferase/mycolyltransferase Ag85A OS=Mycobacterium tuberculosis (strain ATCC 25618 / H37Rv) OX=83332 GN=fbpA PE=1 SV=1
P9WPB5	1516	Some	302	22	34620	24	84	0.000564092	0.6192	352.8	Cyclopropane mycolic acid synthase 2 OS=Mycobacterium tuberculosis (strain ATCC 25618 / H37Rv) OX=83332 GN=cmaA2 PE=1 SV=1
P9WIC9	1516	Some	249	17	27181	18	84	0.00068416	0.6908	363.089	2,3-bisphosphoglycerate-dependent phosphoglycerate mutase OS=Mycobacterium tuberculosis (strain ATCC 25618 / H37Rv) OX=83332 GN=gpmA PE=1 SV=1
L7N657	1516	Some	161	8	17709	9	84	0.00105811	0.4534	285.862	Conserved protein TB18.5 OS=Mycobacterium tuberculosis (strain ATCC 25618 / H37Rv) OX=83332 GN=TB18.5 PE=1 SV=1
P9WP21	766	Unique	317	13	32603.7	13	84	0.0005374	0.3628	327.725	2,3,4,5-tetrahydropyridine-2,6-dicarboxylate N-succinyltransferase OS=Mycobacterium tuberculosis (strain ATCC 25618 / H37Rv) OX=83332 GN=dapD PE=1 SV=1
P9WQD5	1516	Some	261	18	29115.1	20	84	0.000652704	0.5862	330.907	Probable thioesterase TesA OS=Mycobacterium tuberculosis (strain ATCC 25618 / H37Rv) OX=83332 GN=tesA PE=1 SV=1
O53830	1516	Some	255	12	27562.6	15	84	0.000668062	0.5176	358.969	Transcriptional regulatory protein OS=Mycobacterium tuberculosis (strain ATCC 25618 / H37Rv) OX=83332 GN=Rv0818 PE=1 SV=3
P96409	1516	Some	421	18	45481.9	19	84	0.000404646	0.5202	336.528	Probable conserved membrane protein OS=Mycobacterium tuberculosis (strain ATCC 25618 / H37Rv) OX=83332 GN=Rv0227c PE=1 SV=1
O06813	910	Unique	303	24	32679.4	24	84	0.000562231	0.5875	377.212	Putative OXPP cycle protein OpcA OS=Mycobacterium tuberculosis (strain ATCC 25618 / H37Rv) OX=83332 GN=opcA PE=1 SV=1
P9WLR5	1097	Unique	164	10	18085.5	10	84	0.00103876	0.6585	378.792	Uncharacterized protein Rv1829 OS=Mycobacterium tuberculosis (strain ATCC 25618 / H37Rv) OX=83332 GN=Rv1829 PE=1 SV=1
P9WQI5	1516	Some	330	11	35388.7	16	84	0.00051623	0.4061	353.75	Uncharacterized ABC transporter ATP-binding protein Rv2564 OS=Mycobacterium tuberculosis (strain ATCC 25618 / H37Rv) OX=83332 GN=Rv2564 PE=1 SV=1
P9WH69	1516	Some	314	21	35615.4	23	83	0.000536076	0.6338	333.358	R2-like ligand binding oxidase OS=Mycobacterium tuberculosis (strain ATCC 25618 / H37Rv) OX=83332 GN=nrdB PE=1 SV=1
O05312	1516	Some	75	8	7787	10	83	0.00224437	0.6933	287.827	Conserved protein OS=Mycobacterium tuberculosis (strain ATCC 25618 / H37Rv) OX=83332 GN=Rv1211 PE=1 SV=3
Q6MX34	1470	Some	565	23	58781.5	24	83	0.000297925	0.6248	352.371	Probable uroporphyrin-III C-methyltransferase HemD (Uroporphyrinogen III methylase) (Urogen III methylase) (SUMT) (Urogen III methylase) (UROM) OS=Mycobacterium tuberculosis (strain ATCC 25618 / H37Rv) OX=83332 GN=hemD PE=1 SV=1
O33263	729	Unique	293	19	31293.6	19	83	0.000574498	0.5085	348.692	Probable oxidoreductase OS=Mycobacterium tuberculosis (strain ATCC 25618 / H37Rv) OX=83332 GN=Rv2129c PE=1 SV=3
O53943	1516	Some	300	11	32361.3	13	83	0.000561093	0.5167	358.822	ESX-5 secretion-associated protein EspG5 OS=Mycobacterium tuberculosis (strain ATCC 25618 / H37Rv) OX=83332 GN=espG5 PE=1 SV=1
P71897	1332	Unique	505	25	54526.3	25	83	0.000333322	0.6139	362.686	Conserved protein OS=Mycobacterium tuberculosis (strain ATCC 25618 / H37Rv) OX=83332 GN=Rv2315c PE=1 SV=2
P9WGM1	393	Unique	233	12	24975.2	12	83	0.000722437	0.5451	378.757	Transcriptional regulatory protein PrrA OS=Mycobacterium tuberculosis (strain ATCC 25618 / H37Rv) OX=83332 GN=prrA PE=1 SV=1
P96202	1516	Some	2188	42	230461	50	83	7.69323e-05	0.2569	330.352	Phthiocerol synthesis polyketide synthase type I PpsC OS=Mycobacterium tuberculosis (strain ATCC 25618 / H37Rv) OX=83332 GN=ppsC PE=1 SV=2
P9WN73	1516	Some	514	23	57289.1	25	82	0.00032354	0.4125	315.618	Glucose-6-phosphate 1-dehydrogenase 2 OS=Mycobacterium tuberculosis (strain ATCC 25618 / H37Rv) OX=83332 GN=zwf2 PE=1 SV=1
P9WMR9	197	Unique	300	18	33688.9	18	82	0.000554333	0.4467	348.385	Haloalkane dehalogenase 3 OS=Mycobacterium tuberculosis (strain ATCC 25618 / H37Rv) OX=83332 GN=dhaA PE=1 SV=1
P9WJG3	1430	Some	162	16	17878.4	17	82	0.00102654	0.821	335.787	RNA polymerase-binding transcription factor CarD OS=Mycobacterium tuberculosis (strain ATCC 25618 / H37Rv) OX=83332 GN=carD PE=1 SV=1
O07415	1516	Some	515	19	53766	20	82	0.000322912	0.3883	341.226	Mce-family protein Mce1C OS=Mycobacterium tuberculosis (strain ATCC 25618 / H37Rv) OX=83332 GN=mce1C PE=1 SV=1
Q6MX39	1459	Some	286	17	33056.4	19	81	0.000574377	0.5629	333.751	S-adenosylmethionine-dependent methyltransferase UmaA OS=Mycobacterium tuberculosis (strain ATCC 25618 / H37Rv) OX=83332 GN=umaA PE=1 SV=1
P9WGD7	1455	Some	525	24	54949.1	25	81	0.000312899	0.5314	334.232	Signal recognition particle protein OS=Mycobacterium tuberculosis (strain ATCC 25618 / H37Rv) OX=83332 GN=ffh PE=1 SV=1
P9WHU1	1516	Some	248	12	26846.6	13	81	0.000662386	0.5524	367.325	Proteasome subunit alpha OS=Mycobacterium tuberculosis (strain ATCC 25618 / H37Rv) OX=83332 GN=prcA PE=1 SV=1
P9WFX9	1516	Some	422	20	44599.3	22	81	0.000389269	0.5237	326.853	Tryptophan synthase beta chain OS=Mycobacterium tuberculosis (strain ATCC 25618 / H37Rv) OX=83332 GN=trpB PE=1 SV=1
O53751	1516	Some	264	19	30148.3	20	81	0.000622241	0.5795	317.975	Conserved protein OS=Mycobacterium tuberculosis (strain ATCC 25618 / H37Rv) OX=83332 GN=Rv0466 PE=1 SV=1
P9WKE3	64	Unique	326	14	35437.2	14	81	0.000503901	0.3528	307.921	Ribose-phosphate pyrophosphokinase OS=Mycobacterium tuberculosis (strain ATCC 25618 / H37Rv) OX=83332 GN=prs PE=1 SV=1
P9WHL7	1516	Some	766	29	80732.8	32	81	0.000214454	0.3851	335.211	Phosphoribosylformylglycinamidine synthase subunit PurL OS=Mycobacterium tuberculosis (strain ATCC 25618 / H37Rv) OX=83332 GN=purL PE=1 SV=2
P9WKI1	922	Unique	367	18	40050.6	18	81	0.000447607	0.5531	327.647	Inositol-3-phosphate synthase OS=Mycobacterium tuberculosis (strain ATCC 25618 / H37Rv) OX=83332 GN=ino1 PE=1 SV=1
P9WQB3	1328	Unique	644	27	70051.9	27	80	0.000251931	0.4736	349.85	2-isopropylmalate synthase OS=Mycobacterium tuberculosis (strain ATCC 25618 / H37Rv) OX=83332 GN=leuA PE=1 SV=1
P9WNI7	1429	Some	94	1	9929.7	5	80	0.001726	0.8085	306.533	ESAT-6-like protein EsxO OS=Mycobacterium tuberculosis (strain ATCC 25618 / H37Rv) OX=83332 GN=esxO PE=1 SV=1
P9WNH1	1516	Some	262	9	28345.4	10	80	0.000619251	0.4275	425.8	Putative non-heme bromoperoxidase BpoC OS=Mycobacterium tuberculosis (strain ATCC 25618 / H37Rv) OX=83332 GN=bpoC PE=1 SV=1
P9WFV3	1516	Some	1041	37	117248	42	80	0.000155854	0.3756	296.082	Isoleucine--tRNA ligase OS=Mycobacterium tuberculosis (strain ATCC 25618 / H37Rv) OX=83332 GN=ileS PE=1 SV=1
P9WFU1	1516	Some	831	29	88301.1	32	79	0.000192799	0.4416	361.74	Phenylalanine--tRNA ligase beta subunit OS=Mycobacterium tuberculosis (strain ATCC 25618 / H37Rv) OX=83332 GN=pheT PE=1 SV=1
I6XI16	1516	Some	147	10	15634.1	11	79	0.0010899	0.6327	309.755	Conserved protein OS=Mycobacterium tuberculosis (strain ATCC 25618 / H37Rv) OX=83332 GN=Rv3718c PE=1 SV=1
P71898	700	Unique	457	24	48663.6	24	79	0.000350581	0.5602	354.002	Conserved protein OS=Mycobacterium tuberculosis (strain ATCC 25618 / H37Rv) OX=83332 GN=Rv2314c PE=1 SV=1
P9WJJ7	1497	Some	285	12	29914.8	13	79	0.00056216	0.4456	318.048	Nicotinate-nucleotide pyrophosphorylase [carboxylating] OS=Mycobacterium tuberculosis (strain ATCC 25618 / H37Rv) OX=83332 GN=nadC PE=1 SV=1
P9WNJ3	1429	Some	94	1	9917.7	5	79	0.00170442	0.8085	295.459	ESAT-6-like protein EsxN OS=Mycobacterium tuberculosis (strain ATCC 25618 / H37Rv) OX=83332 GN=esxN PE=1 SV=1; Additional IDs concatenated into MaxParsimony group: P0DOA7, P0DOA6
O06396	1468	Some	405	19	43010.2	20	79	0.000395594	0.6741	359.442	Conserved protein OS=Mycobacterium tuberculosis (strain ATCC 25618 / H37Rv) OX=83332 GN=Rv0530 PE=1 SV=1
O53154	1378	Unique	266	13	28786.8	13	78	0.00059469	0.5075	317.487	Probable conserved ATP-binding protein ABC transporter OS=Mycobacterium tuberculosis (strain ATCC 25618 / H37Rv) OX=83332 GN=Rv1463 PE=1 SV=1
O07427	1516	Some	279	14	30224.8	16	78	0.000566981	0.6057	330.082	Monoacylglycerol lipase OS=Mycobacterium tuberculosis (strain ATCC 25618 / H37Rv) OX=83332 GN=Rv0183 PE=1 SV=2
P9WIQ1	1516	Some	399	22	45767.7	24	78	0.00039646	0.5163	291.206	UDP-galactopyranose mutase OS=Mycobacterium tuberculosis (strain ATCC 25618 / H37Rv) OX=83332 GN=glf PE=1 SV=1
P9WGT3	1500	Some	247	18	25663.1	19	78	0.000640436	0.6802	315.156	3-oxoacyl-[acyl-carrier-protein] reductase FabG1 OS=Mycobacterium tuberculosis (strain ATCC 25618 / H37Rv) OX=83332 GN=fabG1 PE=1 SV=1
P9WFV1	1496	Some	969	28	107510	31	78	0.000163248	0.3302	305.075	Leucine--tRNA ligase OS=Mycobacterium tuberculosis (strain ATCC 25618 / H37Rv) OX=83332 GN=leuS PE=1 SV=1
I6Y946	1414	Some	245	11	26909	12	78	0.000645664	0.4816	338.572	Conserved protein OS=Mycobacterium tuberculosis (strain ATCC 25618 / H37Rv) OX=83332 GN=Rv0925c PE=1 SV=1
P9WNX7	1516	Some	518	23	55271.6	26	78	0.000305381	0.4073	290.637	Putative succinate-semialdehyde dehydrogenase [NADP(+)] 2 OS=Mycobacterium tuberculosis (strain ATCC 25618 / H37Rv) OX=83332 GN=gabD2 PE=1 SV=1
O05898	1516	Some	408	16	43326.5	18	77	0.000382744	0.3897	305.59	Probable mannose-6-phosphate isomerase ManA (Phosphomannose isomerase) (Phosphomannoisomerase) (PMI) (Phosphohexoisomerase) (Phosphohexomutase) OS=Mycobacterium tuberculosis (strain ATCC 25618 / H37Rv) OX=83332 GN=manA PE=1 SV=1
P9WK55	1386	Unique	244	9	24840.6	9	77	0.000639998	0.4262	321.835	Lipoprotein LprA OS=Mycobacterium tuberculosis (strain ATCC 25618 / H37Rv) OX=83332 GN=lprA PE=1 SV=1
O53777	544	Unique	163	12	18005.6	12	77	0.000958034	0.6012	371.382	Conserved protein OS=Mycobacterium tuberculosis (strain ATCC 25618 / H37Rv) OX=83332 GN=Rv0580c PE=1 SV=3
I6YEU0	1516	Some	1127	31	120331	37	77	0.000138562	0.3478	322.32	Pyruvate carboxylase OS=Mycobacterium tuberculosis (strain ATCC 25618 / H37Rv) OX=83332 GN=pca PE=1 SV=1
O53897	1516	Some	181	12	18411.7	14	77	0.00086276	0.6188	320.125	Uncharacterized protein OS=Mycobacterium tuberculosis (strain ATCC 25618 / H37Rv) OX=83332 GN=moaB2 PE=1 SV=3
P9WI95	1081	Unique	213	18	23481	18	77	0.000733143	0.8169	325.97	Phosphate-specific transport system accessory protein PhoU homolog 2 OS=Mycobacterium tuberculosis (strain ATCC 25618 / H37Rv) OX=83332 GN=phoU2 PE=1 SV=1
P9WNP1	1438	Some	243	12	25994.5	13	77	0.000642632	0.5144	324.949	Probable enoyl-CoA hydratase echA6 OS=Mycobacterium tuberculosis (strain ATCC 25618 / H37Rv) OX=83332 GN=echA6 PE=1 SV=1
P9WHW5	1516	Some	514	17	53760.5	19	77	0.000303812	0.4047	322.854	PP2C-family Ser/Thr phosphatase OS=Mycobacterium tuberculosis (strain ATCC 25618 / H37Rv) OX=83332 GN=pstP PE=1 SV=1
P9WP79	742	Unique	448	19	47531.1	19	77	0.00034857	0.4665	352.192	Coenzyme F420:L-glutamate ligase OS=Mycobacterium tuberculosis (strain ATCC 25618 / H37Rv) OX=83332 GN=fbiB PE=1 SV=1
P9WMK3	1370	Unique	343	20	36434.2	20	77	0.000455276	0.5948	340.42	Heat-inducible transcription repressor HrcA OS=Mycobacterium tuberculosis (strain ATCC 25618 / H37Rv) OX=83332 GN=hrcA PE=1 SV=1
P9WNX5	1516	Some	345	16	36189.9	17	76	0.000446758	0.5942	348.935	Aspartate-semialdehyde dehydrogenase OS=Mycobacterium tuberculosis (strain ATCC 25618 / H37Rv) OX=83332 GN=asd PE=1 SV=1
P9WHR7	359	Unique	236	12	24807.9	12	76	0.0006531	0.7712	362.724	LexA repressor OS=Mycobacterium tuberculosis (strain ATCC 25618 / H37Rv) OX=83332 GN=lexA PE=1 SV=1
O69687	232	Unique	427	13	47552	13	76	0.000360964	0.4075	311.456	Probable fatty acid methyltransferase Rv3720 OS=Mycobacterium tuberculosis (strain ATCC 25618 / H37Rv) OX=83332 GN=Rv3720 PE=1 SV=4
P9WNE7	1354	Unique	114	7	12037.6	7	76	0.00135203	0.8684	327.193	Ferredoxin OS=Mycobacterium tuberculosis (strain ATCC 25618 / H37Rv) OX=83332 GN=fdxA PE=1 SV=1
P9WFJ3	1516	Some	310	22	33977.3	23	76	0.000497198	0.7484	327.458	Putative S-adenosyl-L-methionine-dependent methyltransferase Rv0146 OS=Mycobacterium tuberculosis (strain ATCC 25618 / H37Rv) OX=83332 GN=Rv0146 PE=1 SV=1
P9WKL9	1399	Some	98	6	10239.3	7	75	0.00155208	0.7041	330.881	Uncharacterized protein Rv0968 OS=Mycobacterium tuberculosis (strain ATCC 25618 / H37Rv) OX=83332 GN=Rv0968 PE=1 SV=1
P9WMN7	1516	Some	392	20	42129.1	22	75	0.000388019	0.5102	302.106	Probable adenylyltransferase/sulfurtransferase MoeZ OS=Mycobacterium tuberculosis (strain ATCC 25618 / H37Rv) OX=83332 GN=moeZ PE=1 SV=1
P9WN41	1516	Some	448	21	45826.6	22	75	0.000339517	0.5179	364.685	Phosphoglucosamine mutase OS=Mycobacterium tuberculosis (strain ATCC 25618 / H37Rv) OX=83332 GN=glmM PE=1 SV=1
contaminant_KERATIN22	1401	Some	645	19	65807.4	30	75	0.000235819	0.4977	323.892
O07422	1473	Some	244	12	25878	13	75	0.000623375	0.6639	336.156	Probable conserved Mce associated membrane protein OS=Mycobacterium tuberculosis (strain ATCC 25618 / H37Rv) OX=83332 GN=Rv0178 PE=1 SV=1
P9WL45	726	Unique	231	17	26215.2	17	75	0.000658456	0.6494	270.711	Uncharacterized protein Rv2676c OS=Mycobacterium tuberculosis (strain ATCC 25618 / H37Rv) OX=83332 GN=Rv2676c PE=1 SV=1
O07414	1347	Unique	346	18	37686	18	75	0.000439605	0.5087	298.144	Mce-family protein Mce1B OS=Mycobacterium tuberculosis (strain ATCC 25618 / H37Rv) OX=83332 GN=mce1B PE=1 SV=1
P9WKJ1	1407	Some	267	14	28411.6	15	75	0.000569676	0.603	332.959	3'-phosphoadenosine 5'-phosphate phosphatase OS=Mycobacterium tuberculosis (strain ATCC 25618 / H37Rv) OX=83332 GN=cysQ PE=1 SV=1
O07175	1516	Some	355	5	34886.8	6	75	0.00042846	0.2535	364.605	Probable serine protease PepA (Serine proteinase) (MTB32A) OS=Mycobacterium tuberculosis (strain ATCC 25618 / H37Rv) OX=83332 GN=pepA PE=1 SV=1
P95186	1516	Some	401	15	43299.1	16	75	0.00037931	0.3691	282.588	Probable acyl-CoA dehydrogenase FadE23 OS=Mycobacterium tuberculosis (strain ATCC 25618 / H37Rv) OX=83332 GN=fadE23 PE=1 SV=1
P9WPB3	1516	Some	287	12	32988.6	20	75	0.000529977	0.5366	278.026	Cyclopropane mycolic acid synthase 3 OS=Mycobacterium tuberculosis (strain ATCC 25618 / H37Rv) OX=83332 GN=pcaA PE=1 SV=1
P9WNU9	556	Unique	505	22	55127.4	22	74	0.000297179	0.5386	303.827	Pup deamidase/depupylase OS=Mycobacterium tuberculosis (strain ATCC 25618 / H37Rv) OX=83332 GN=dop PE=1 SV=1
P96874	716	Unique	93	8	9726.2	8	74	0.00161371	0.7312	320.099	Conserved protein OS=Mycobacterium tuberculosis (strain ATCC 25618 / H37Rv) OX=83332 GN=Rv3269 PE=1 SV=1
P9WIP7	1101	Unique	112	9	12073.2	9	74	0.00133996	0.6161	245.682	Nucleoid-associated protein Lsr2 OS=Mycobacterium tuberculosis (strain ATCC 25618 / H37Rv) OX=83332 GN=lsr2 PE=1 SV=1
P9WLS3	918	Unique	94	8	10581.5	8	74	0.00159655	0.5638	309.406	Uncharacterized protein Rv1738 OS=Mycobacterium tuberculosis (strain ATCC 25618 / H37Rv) OX=83332 GN=Rv1738 PE=1 SV=1
P9WPY1	1516	Some	401	19	41748.6	21	74	0.000374253	0.4264	304.013	Chorismate synthase OS=Mycobacterium tuberculosis (strain ATCC 25618 / H37Rv) OX=83332 GN=aroC PE=1 SV=1
I6XD69	1516	Some	4151	34	431320	42	74	3.6154e-05	0.1074	267.803	Polyketide synthase Pks12 OS=Mycobacterium tuberculosis (strain ATCC 25618 / H37Rv) OX=83332 GN=pks12 PE=1 SV=1
P96281	1516	Some	728	26	75282.1	31	74	0.000206148	0.4684	287.546	Putative conserved ATPase OS=Mycobacterium tuberculosis (strain ATCC 25618 / H37Rv) OX=83332 GN=Rv0435c PE=1 SV=2
P9WQ45	1516	Some	583	21	63084.5	24	73	0.000253941	0.4014	286.587	Putative fatty-acid--CoA ligase fadD25 OS=Mycobacterium tuberculosis (strain ATCC 25618 / H37Rv) OX=83332 GN=fadD25 PE=1 SV=1
P9WPC3	1516	Some	214	12	23507	15	73	0.00069181	0.5421	264.466	ATP-dependent Clp protease proteolytic subunit 2 OS=Mycobacterium tuberculosis (strain ATCC 25618 / H37Rv) OX=83332 GN=clpP2 PE=1 SV=1
O05307	1516	Some	597	23	64278.7	26	73	0.000247986	0.4305	297.621	Probable fatty-acid-CoA ligase FadD6 (Fatty-acid-CoA synthetase) (Fatty-acid-CoA synthase) OS=Mycobacterium tuberculosis (strain ATCC 25618 / H37Rv) OX=83332 GN=fadD6 PE=1 SV=1
P9WHU7	245	Unique	295	15	30134.8	15	72	0.000494981	0.3525	274.505	Pyrroline-5-carboxylate reductase OS=Mycobacterium tuberculosis (strain ATCC 25618 / H37Rv) OX=83332 GN=proC PE=1 SV=1
O06216	1412	Some	288	13	30730.7	14	72	0.000507011	0.5139	308.682	Conserved protein OS=Mycobacterium tuberculosis (strain ATCC 25618 / H37Rv) OX=83332 GN=Rv2161c PE=1 SV=1
O53370	1440	Some	590	27	64766.6	28	72	0.00024749	0.2898	257.157	Succinate dehydrogenase flavoprotein subunit OS=Mycobacterium tuberculosis (strain ATCC 25618 / H37Rv) OX=83332 GN=sdhA PE=1 SV=1; Additional IDs concatenated into MaxParsimony group: Reverse_P9WHN5; Additional IDs concatenated into MaxParsimony group: Reverse_P9WHN5
P0CH91	1516	Some	293	15	33223.5	19	72	0.000498359	0.6109	304.034	Methoxy mycolic acid synthase MmaA3 OS=Mycobacterium tuberculosis (strain ATCC 25618 / H37Rv) OX=83332 GN=mmaA3 PE=1 SV=1
O53613	1516	Some	303	8	32361	13	72	0.000481912	0.4653	304.716	Probable oxidoreductase OS=Mycobacterium tuberculosis (strain ATCC 25618 / H37Rv) OX=83332 GN=Rv0068 PE=1 SV=1
O69689	1516	Some	435	17	47293.3	20	72	0.000335677	0.4161	284.043	Conserved protein OS=Mycobacterium tuberculosis (strain ATCC 25618 / H37Rv) OX=83332 GN=Rv3722c PE=1 SV=2
P9WFU3	1516	Some	341	16	37330.1	19	72	0.000428209	0.4868	280.361	Phenylalanine--tRNA ligase alpha subunit OS=Mycobacterium tuberculosis (strain ATCC 25618 / H37Rv) OX=83332 GN=pheS PE=1 SV=1
P9WQB7	1516	Some	195	10	21534.8	11	72	0.000748817	0.6513	320.885	Alkyl hydroperoxide reductase C OS=Mycobacterium tuberculosis (strain ATCC 25618 / H37Rv) OX=83332 GN=ahpC PE=1 SV=1
P9WFH1	1516	Some	348	19	38098.4	20	72	0.000419596	0.546	295.573	Putative S-adenosyl-L-methionine-dependent methyltransferase Rv3399 OS=Mycobacterium tuberculosis (strain ATCC 25618 / H37Rv) OX=83332 GN=Rv3399 PE=1 SV=2
P9WJB7	889	Unique	132	13	14681.5	13	72	0.00110621	0.7652	295.233	Nucleoid-associated protein EspR OS=Mycobacterium tuberculosis (strain ATCC 25618 / H37Rv) OX=83332 GN=espR PE=1 SV=1
P9WQ75	213	Unique	368	19	39623.2	19	72	0.000396792	0.4402	299.69	Branched-chain-amino-acid aminotransferase OS=Mycobacterium tuberculosis (strain ATCC 25618 / H37Rv) OX=83332 GN=ilvE PE=1 SV=1
P9WPS5	1516	Some	1632	40	169485	42	72	8.94726e-05	0.3076	296.542	Probable cation-transporting ATPase I OS=Mycobacterium tuberculosis (strain ATCC 25618 / H37Rv) OX=83332 GN=ctpI PE=1 SV=1
P9WHH5	1516	Some	468	24	50704.1	27	72	0.000312007	0.5449	277.705	Probable soluble pyridine nucleotide transhydrogenase OS=Mycobacterium tuberculosis (strain ATCC 25618 / H37Rv) OX=83332 GN=sthA PE=1 SV=1
P9WLZ1	1516	Some	85	6	9419.9	7	71	0.00169401	0.8235	299.742	Putative antitoxin VapB10 OS=Mycobacterium tuberculosis (strain ATCC 25618 / H37Rv) OX=83332 GN=vapB10 PE=1 SV=1
P9WQH5	1516	Some	473	18	50086.6	19	71	0.000304421	0.4313	319.144	Probable propionyl-CoA carboxylase beta chain 6 OS=Mycobacterium tuberculosis (strain ATCC 25618 / H37Rv) OX=83332 GN=accD6 PE=1 SV=1
P9WHE5	1516	Some	142	10	14976	12	71	0.00101402	0.5141	256.105	50S ribosomal protein L11 OS=Mycobacterium tuberculosis (strain ATCC 25618 / H37Rv) OX=83332 GN=rplK PE=1 SV=1
P9WG59	1516	Some	360	22	37280.3	23	71	0.000399976	0.7056	307.803	Threonine synthase OS=Mycobacterium tuberculosis (strain ATCC 25618 / H37Rv) OX=83332 GN=thrC PE=1 SV=1
P9WQN3	1516	Some	760	31	81916.9	33	71	0.000189462	0.4618	294.101	ATP-dependent zinc metalloprotease FtsH OS=Mycobacterium tuberculosis (strain ATCC 25618 / H37Rv) OX=83332 GN=ftsH PE=1 SV=1
P9WQ69	1485	Some	417	20	44550.7	21	71	0.000345303	0.482	332.325	Probable cysteine desulfurase OS=Mycobacterium tuberculosis (strain ATCC 25618 / H37Rv) OX=83332 GN=csd PE=1 SV=1
P9WIQ3	381	Unique	456	25	49292.7	25	71	0.00031577	0.5943	320.89	NADPH-ferredoxin reductase FprA OS=Mycobacterium tuberculosis (strain ATCC 25618 / H37Rv) OX=83332 GN=fprA PE=1 SV=1
O06597	1516	Some	236	14	25873.6	15	71	0.000610132	0.5551	307.268	Conserved protein OS=Mycobacterium tuberculosis (strain ATCC 25618 / H37Rv) OX=83332 GN=Rv1593c PE=1 SV=1
P9WLP1	1516	Some	317	18	33840.6	20	71	0.000454231	0.6151	277.031	Universal stress protein Rv1996 OS=Mycobacterium tuberculosis (strain ATCC 25618 / H37Rv) OX=83332 GN=Rv1996 PE=1 SV=1
I6X8R2	1516	Some	663	27	73850	29	71	0.000217181	0.463	292.217	Probable zinc metalloprotease Zmp1 OS=Mycobacterium tuberculosis (strain ATCC 25618 / H37Rv) OX=83332 GN=zmp1 PE=1 SV=1
O07417	1516	Some	390	20	42195.3	22	71	0.000369208	0.5359	279.333	Possible Mce-family lipoprotein LprK (Mce-family lipoprotein Mce1E) OS=Mycobacterium tuberculosis (strain ATCC 25618 / H37Rv) OX=83332 GN=lprK PE=1 SV=1
contaminant_KERATIN08	1516	Some	469	9	50449.7	26	70	0.000302693	0.4158	274.675
P9WGB7	1516	Some	388	13	40938.8	14	70	0.000365885	0.3892	323.894	Cystathionine gamma-synthase OS=Mycobacterium tuberculosis (strain ATCC 25618 / H37Rv) OX=83332 GN=metB PE=1 SV=1
P9WJL1	1516	Some	510	18	51582.9	20	70	0.000278359	0.3824	327.732	UDP-N-acetylmuramoyl-tripeptide--D-alanyl-D-alanine ligase OS=Mycobacterium tuberculosis (strain ATCC 25618 / H37Rv) OX=83332 GN=murF PE=1 SV=1
P9WJN7	202	Unique	381	18	40041.2	18	70	0.000372607	0.4803	312.748	Iron-sulfur cluster carrier protein OS=Mycobacterium tuberculosis (strain ATCC 25618 / H37Rv) OX=83332 GN=mrp PE=1 SV=1
P9WNU7	1516	Some	452	26	51334.3	27	70	0.000314078	0.5509	287.281	Pup--protein ligase OS=Mycobacterium tuberculosis (strain ATCC 25618 / H37Rv) OX=83332 GN=pafA PE=1 SV=1
Q6MX15	1516	Some	603	22	66681.8	23	70	0.000235428	0.4196	291.257	Possible hydrolase OS=Mycobacterium tuberculosis (strain ATCC 25618 / H37Rv) OX=83332 GN=Rv3077 PE=1 SV=1
O50460	1516	Some	276	19	29179.4	20	70	0.000514359	0.5399	262.698	Probable short-chain type dehydrogenase/reductase OS=Mycobacterium tuberculosis (strain ATCC 25618 / H37Rv) OX=83332 GN=Rv1245c PE=1 SV=1
O69652	1516	Some	346	17	37599.8	18	70	0.000410298	0.526	282.787	Probable lyase OS=Mycobacterium tuberculosis (strain ATCC 25618 / H37Rv) OX=83332 GN=Rv3684 PE=1 SV=3
L0T2W6	419	Unique	515	14	53985.9	14	70	0.000275657	0.4136	308.925	Mce-family protein Mce1F OS=Mycobacterium tuberculosis (strain ATCC 25618 / H37Rv) OX=83332 GN=mce1F PE=1 SV=1
P9WJG9	407	Unique	211	13	23433.5	13	70	0.000672811	0.436	273.181	NADH-quinone oxidoreductase subunit I OS=Mycobacterium tuberculosis (strain ATCC 25618 / H37Rv) OX=83332 GN=nuoI PE=1 SV=1
I6XY36	1103	Unique	70	3	7605.8	3	70	0.00202805	0.5571	317.668	Conserved protein OS=Mycobacterium tuberculosis (strain ATCC 25618 / H37Rv) OX=83332 GN=Rv1498A PE=1 SV=1
L0TAD5	1516	Some	196	13	21538.1	14	70	0.000724302	0.6837	263.176	Probable catechol-O-methyltransferase OS=Mycobacterium tuberculosis (strain ATCC 25618 / H37Rv) OX=83332 GN=Rv1703c PE=1 SV=1
O07739	1516	Some	72	9	7444.7	11	70	0.00197171	0.9167	324.297	Uncharacterized protein OS=Mycobacterium tuberculosis (strain ATCC 25618 / H37Rv) OX=83332 GN=Rv1893 PE=1 SV=1
P9WNX9	1516	Some	457	18	48496.5	21	69	0.000306204	0.453	259.575	Succinate-semialdehyde dehydrogenase [NADP(+)] 1 OS=Mycobacterium tuberculosis (strain ATCC 25618 / H37Rv) OX=83332 GN=gabD1 PE=1 SV=1
P9WHA7	897	Unique	77	11	8835.6	11	69	0.00181734	0.7013	298.484	50S ribosomal protein L29 OS=Mycobacterium tuberculosis (strain ATCC 25618 / H37Rv) OX=83332 GN=rpmC PE=1 SV=1
P9WF45	1516	Some	327	20	35095.9	21	69	0.000427936	0.5382	278.238	Probable cell division protein WhiA OS=Mycobacterium tuberculosis (strain ATCC 25618 / H37Rv) OX=83332 GN=whiA PE=1 SV=2
P9WGB5	1516	Some	406	14	43300	15	69	0.000344668	0.3892	282.796	O-succinylhomoserine sulfhydrylase OS=Mycobacterium tuberculosis (strain ATCC 25618 / H37Rv) OX=83332 GN=metZ PE=1 SV=1
P9WIV3	543	Unique	347	23	37600.6	23	68	0.000397427	0.5821	273.694	Transcription termination/antitermination protein NusA OS=Mycobacterium tuberculosis (strain ATCC 25618 / H37Rv) OX=83332 GN=nusA PE=1 SV=1
P9WH29	32	Unique	156	10	17571.6	10	68	0.00088402	0.5577	278.582	30S ribosomal protein S7 OS=Mycobacterium tuberculosis (strain ATCC 25618 / H37Rv) OX=83332 GN=rpsG PE=1 SV=1
P9WQ59	1516	Some	580	20	62583.5	22	68	0.000237771	0.3845	254.255	Long-chain-fatty-acid--AMP ligase FadD28 OS=Mycobacterium tuberculosis (strain ATCC 25618 / H37Rv) OX=83332 GN=fadD28 PE=1 SV=1
P9WND7	1516	Some	396	18	42117	19	68	0.00034825	0.4596	292.622	Putative mycofactocin system heme/flavin oxidoreductase MftD OS=Mycobacterium tuberculosis (strain ATCC 25618 / H37Rv) OX=83332 GN=mftD PE=1 SV=1
Q79FJ2	1516	Some	485	18	51497	20	68	0.000284345	0.332	273.424	6-phosphogluconate dehydrogenase, decarboxylating OS=Mycobacterium tuberculosis (strain ATCC 25618 / H37Rv) OX=83332 GN=gnd1 PE=1 SV=1
I6Y9I3	1415	Some	268	16	27977.9	17	68	0.000514579	0.4813	292.757	Probable short-chain type dehydrogenase/reductase OS=Mycobacterium tuberculosis (strain ATCC 25618 / H37Rv) OX=83332 GN=Rv2509 PE=1 SV=1
P9WJQ3	1516	Some	1232	29	136852	31	68	0.000111938	0.293	267.209	Nitrate reductase alpha subunit OS=Mycobacterium tuberculosis (strain ATCC 25618 / H37Rv) OX=83332 GN=narG PE=1 SV=1
P9WLN1	1516	Some	295	12	30948.1	14	68	0.000467482	0.5729	289.656	Universal stress protein Rv2005c OS=Mycobacterium tuberculosis (strain ATCC 25618 / H37Rv) OX=83332 GN=Rv2005c PE=1 SV=1
P9WIR3	1516	Some	261	8	27307.4	9	68	0.00052838	0.3142	310	Putative glyoxylase CFP32 OS=Mycobacterium tuberculosis (strain ATCC 25618 / H37Rv) OX=83332 GN=cfp32 PE=1 SV=1
contaminant_KERATIN05	1516	Some	471	7	51481.4	26	67	0.000288491	0.3907	237.456
I6X654	1516	Some	721	21	76675.9	26	67	0.000188459	0.3398	266.062	Probable acyl-CoA dehydrogenase FadE22 OS=Mycobacterium tuberculosis (strain ATCC 25618 / H37Rv) OX=83332 GN=fadE22 PE=1 SV=1
P9WI89	696	Unique	291	15	32408.5	15	67	0.000466938	0.6186	269.189	Uncharacterized protein Rv3633 OS=Mycobacterium tuberculosis (strain ATCC 25618 / H37Rv) OX=83332 GN=Rv3633 PE=1 SV=1
O53459	1516	Some	357	20	38055.9	21	67	0.000380614	0.6919	287.419	Ribosome-binding ATPase YchF OS=Mycobacterium tuberculosis (strain ATCC 25618 / H37Rv) OX=83332 GN=ychF PE=1 SV=2
I6Y498	721	Unique	386	20	41360.4	20	67	0.000352018	0.6477	296.322	Probable anion transporter ATPase OS=Mycobacterium tuberculosis (strain ATCC 25618 / H37Rv) OX=83332 GN=Rv3680 PE=1 SV=1
O50433	1324	Unique	108	7	11813.2	7	67	0.00125814	0.3611	255.92	Ferredoxin OS=Mycobacterium tuberculosis (strain ATCC 25618 / H37Rv) OX=83332 GN=fdxC PE=1 SV=1
P9WMM5	1093	Unique	244	13	25598.2	13	67	0.000556881	0.6885	303.278	Phosphoribosyl isomerase A OS=Mycobacterium tuberculosis (strain ATCC 25618 / H37Rv) OX=83332 GN=priA PE=1 SV=1
P9WLX5	42	Unique	317	17	34293.9	17	67	0.000428641	0.4479	275.232	Uncharacterized protein Rv1480 OS=Mycobacterium tuberculosis (strain ATCC 25618 / H37Rv) OX=83332 GN=Rv1480 PE=1 SV=1
P95159	54	Unique	307	14	33181.3	14	67	0.000442603	0.4593	277.764	Possible oxidoreductase OS=Mycobacterium tuberculosis (strain ATCC 25618 / H37Rv) OX=83332 GN=Rv1855c PE=1 SV=2
O69720	451	Unique	166	6	17888	6	67	0.000818549	0.253	292.724	Conserved protein OS=Mycobacterium tuberculosis (strain ATCC 25618 / H37Rv) OX=83332 GN=Rv3753c PE=1 SV=1
P95017	1349	Unique	230	11	24592.8	11	66	0.000581961	0.313	330.158	Probable conserved transmembrane protein OS=Mycobacterium tuberculosis (strain ATCC 25618 / H37Rv) OX=83332 GN=Rv2536 PE=1 SV=3
P96404	1473	Some	262	13	27245.3	15	66	0.000510882	0.4656	282.832	Probable enoyl-CoA hydratase EchA1 (Enoyl hydrase) (Unsaturated acyl-CoA hydratase) (Crotonase) OS=Mycobacterium tuberculosis (strain ATCC 25618 / H37Rv) OX=83332 GN=echA1 PE=1 SV=1
I6YG46	557	Unique	460	24	50729.4	24	66	0.00029098	0.5109	251.948	Glutamate decarboxylase OS=Mycobacterium tuberculosis (strain ATCC 25618 / H37Rv) OX=83332 GN=gadB PE=1 SV=1
L7N672	194	Unique	480	23	53036.5	23	66	0.000278856	0.4833	282.318	Probable poly(A) polymerase PcnA (Polynucleotide adenylyltransferase) (NTP polymerase) (RNA adenylating enzyme) (Poly(A) polymerase) OS=Mycobacterium tuberculosis (strain ATCC 25618 / H37Rv) OX=83332 GN=pcnA PE=1 SV=1
P9WQK7	1493	Some	972	35	106048	37	66	0.000137707	0.4455	269.216	UvrABC system protein A OS=Mycobacterium tuberculosis (strain ATCC 25618 / H37Rv) OX=83332 GN=uvrA PE=1 SV=1
P95125	1379	Unique	376	15	40091.6	15	65	0.000350593	0.4761	302.208	Probable lipase/esterase LipN OS=Mycobacterium tuberculosis (strain ATCC 25618 / H37Rv) OX=83332 GN=lipN PE=1 SV=1
P9WMN3	410	Unique	495	18	51534.5	18	65	0.000266309	0.4384	297.29	Bifunctional protein GlmU OS=Mycobacterium tuberculosis (strain ATCC 25618 / H37Rv) OX=83332 GN=glmU PE=1 SV=1
I6WZM9	1430	Some	135	11	14993.8	12	65	0.000976467	0.5852	259.546	Probable cold shock-like protein B CspB OS=Mycobacterium tuberculosis (strain ATCC 25618 / H37Rv) OX=83332 GN=cspB PE=1 SV=1
I6X5K1	570	Unique	457	18	49697.9	18	65	0.000288453	0.4661	280.305	Probable glutamine synthetase GlnA4 (Glutamine synthase) (GS-II) OS=Mycobacterium tuberculosis (strain ATCC 25618 / H37Rv) OX=83332 GN=glnA4 PE=1 SV=1
P9WI81	1516	Some	626	22	66451	24	65	0.00021058	0.4169	261.962	Serine/threonine-protein kinase PknB OS=Mycobacterium tuberculosis (strain ATCC 25618 / H37Rv) OX=83332 GN=pknB PE=1 SV=1
P9WPI1	1516	Some	610	25	67695.6	28	65	0.000216103	0.4885	244.141	ESX-5 secretion system protein EccA5 OS=Mycobacterium tuberculosis (strain ATCC 25618 / H37Rv) OX=83332 GN=eccA5 PE=1 SV=1
P9WL75	577	Unique	115	4	12940.5	4	65	0.00114629	0.3739	296.558	Sec translocon accessory complex subunit YajC OS=Mycobacterium tuberculosis (strain ATCC 25618 / H37Rv) OX=83332 GN=yajC PE=1 SV=1
P9WQI3	1516	Some	393	20	42870.4	21	65	0.000335427	0.4275	284.769	Trehalose import ATP-binding protein SugC OS=Mycobacterium tuberculosis (strain ATCC 25618 / H37Rv) OX=83332 GN=sugC PE=1 SV=1
O33177	1516	Some	446	15	48291.8	16	64	0.00029102	0.3274	216.281	Probable oxidoreductase OS=Mycobacterium tuberculosis (strain ATCC 25618 / H37Rv) OX=83332 GN=Rv1774 PE=1 SV=1
P9WQA1	1436	Some	494	24	51369.9	25	64	0.000262743	0.5182	262.89	Glutamyl-tRNA(Gln) amidotransferase subunit A OS=Mycobacterium tuberculosis (strain ATCC 25618 / H37Rv) OX=83332 GN=gatA PE=1 SV=1
P9WG37	938	Unique	560	16	59727.8	16	64	0.000231777	0.3732	262.69	Alpha-keto-acid decarboxylase OS=Mycobacterium tuberculosis (strain ATCC 25618 / H37Rv) OX=83332 GN=kdc PE=1 SV=1
P9WKK9	1516	Some	336	14	35266.4	15	64	0.000386294	0.5714	268.404	3-isopropylmalate dehydrogenase OS=Mycobacterium tuberculosis (strain ATCC 25618 / H37Rv) OX=83332 GN=leuB PE=1 SV=1
O53896	1516	Some	464	13	46406.1	17	64	0.00027973	0.3879	261.539	Probable serine protease PepD (Serine proteinase) (MTB32B) OS=Mycobacterium tuberculosis (strain ATCC 25618 / H37Rv) OX=83332 GN=pepD PE=1 SV=1
P9WP11	1456	Some	148	9	16319.3	10	64	0.000876993	0.6486	261.242	F420H(2)-dependent quinone reductase Rv1558 OS=Mycobacterium tuberculosis (strain ATCC 25618 / H37Rv) OX=83332 GN=Rv1558 PE=1 SV=1
P9WP23	950	Unique	245	10	25699.5	10	64	0.000529775	0.3265	291.552	4-hydroxy-tetrahydrodipicolinate reductase OS=Mycobacterium tuberculosis (strain ATCC 25618 / H37Rv) OX=83332 GN=dapB PE=1 SV=1
I6Y4V6	1515	Some	364	16	38350.9	18	64	0.000356579	0.4643	276.312	Phosphoribosylformylglycinamidine cyclo-ligase OS=Mycobacterium tuberculosis (strain ATCC 25618 / H37Rv) OX=83332 GN=purM PE=1 SV=1
P96210	1516	Some	283	14	30027.5	15	64	0.000458639	0.4735	303.988	ESX-1 secretion-associated protein EspG1 OS=Mycobacterium tuberculosis (strain ATCC 25618 / H37Rv) OX=83332 GN=espG1 PE=1 SV=2
I6YGX2	1516	Some	810	27	84564.8	29	63	0.000157737	0.3852	257.532	Uncharacterized protein OS=Mycobacterium tuberculosis (strain ATCC 25618 / H37Rv) OX=83332 GN=ponA2 PE=1 SV=1
P9WG65	240	Unique	173	7	18353.2	7	63	0.000738537	0.341	255.736	Soluble secreted antigen MPT53 OS=Mycobacterium tuberculosis (strain ATCC 25618 / H37Rv) OX=83332 GN=mpt53 PE=1 SV=1
P9WFZ3	29	Unique	220	12	23914.6	12	63	0.000580759	0.5864	240.394	Trk system potassium uptake protein TrkA OS=Mycobacterium tuberculosis (strain ATCC 25618 / H37Rv) OX=83332 GN=trkA PE=1 SV=1
O69714	186	Unique	127	11	13513.1	11	63	0.00100604	0.5984	270.329	Conserved protein OS=Mycobacterium tuberculosis (strain ATCC 25618 / H37Rv) OX=83332 GN=Rv3747 PE=1 SV=1
P9WH77	1516	Some	706	27	76040.4	30	63	0.000180973	0.3909	270.861	Vitamin B12-dependent ribonucleoside-diphosphate reductase OS=Mycobacterium tuberculosis (strain ATCC 25618 / H37Rv) OX=83332 GN=nrdZ PE=1 SV=2
P9WNR3	1462	Some	538	18	55890.2	19	63	0.000237485	0.4294	293.321	ESX-3 secretion system ATPase EccB3 OS=Mycobacterium tuberculosis (strain ATCC 25618 / H37Rv) OX=83332 GN=eccB3 PE=1 SV=1
I6Y0R5	1516	Some	487	18	50730.2	19	63	0.000262355	0.4148	289.381	Dihydrofolate synthase/folylpolyglutamate synthase OS=Mycobacterium tuberculosis (strain ATCC 25618 / H37Rv) OX=83332 GN=folC PE=1 SV=1
I6XWA1	1516	Some	472	19	50990.4	21	63	0.000270693	0.3453	281.036	Adenylosuccinate lyase OS=Mycobacterium tuberculosis (strain ATCC 25618 / H37Rv) OX=83332 GN=purB PE=1 SV=1
P9WH33	1051	Unique	220	13	22856.3	13	63	0.000580759	0.4	269.151	30S ribosomal protein S5 OS=Mycobacterium tuberculosis (strain ATCC 25618 / H37Rv) OX=83332 GN=rpsE PE=1 SV=1
P9WGK1	1469	Some	573	23	62112.4	26	63	0.000222979	0.5044	274.745	Oxygen sensor histidine kinase response regulator DosT OS=Mycobacterium tuberculosis (strain ATCC 25618 / H37Rv) OX=83332 GN=dosT PE=1 SV=1
I6Y4E8	1322	Unique	263	17	27406.1	17	63	0.000485806	0.5133	243.007	Probable enoyl-CoA hydratase EchA5 (Enoyl hydrase) (Unsaturated acyl-CoA hydratase) (Crotonase) OS=Mycobacterium tuberculosis (strain ATCC 25618 / H37Rv) OX=83332 GN=echA5 PE=1 SV=1
O53532	727	Unique	353	11	37471.8	11	63	0.000361946	0.4476	297.463	Possible transcriptional regulatory protein OS=Mycobacterium tuberculosis (strain ATCC 25618 / H37Rv) OX=83332 GN=Rv2258c PE=1 SV=1
P9WNP5	731	Unique	314	14	34649.3	14	63	0.000406901	0.5032	250.959	1,4-dihydroxy-2-naphthoyl-CoA synthase OS=Mycobacterium tuberculosis (strain ATCC 25618 / H37Rv) OX=83332 GN=menB PE=1 SV=1
P9WNV1	1483	Some	691	29	75225	30	63	0.000184901	0.4313	246.746	DNA ligase A OS=Mycobacterium tuberculosis (strain ATCC 25618 / H37Rv) OX=83332 GN=ligA PE=1 SV=1
P9WL01	914	Unique	415	22	45285.9	22	63	0.000307872	0.5759	256.793	Uncharacterized protein Rv3292 OS=Mycobacterium tuberculosis (strain ATCC 25618 / H37Rv) OX=83332 GN=Rv3292 PE=1 SV=1
P9WNG3	558	Unique	335	17	34832.5	17	62	0.00037534	0.4896	265.301	3-oxoacyl-[acyl-carrier-protein] synthase 3 OS=Mycobacterium tuberculosis (strain ATCC 25618 / H37Rv) OX=83332 GN=fabH PE=1 SV=1
P9WJZ7	919	Unique	224	11	23001	11	62	0.000561334	0.567	268.285	Putative O-methyltransferase Rv1220c OS=Mycobacterium tuberculosis (strain ATCC 25618 / H37Rv) OX=83332 GN=Rv1220c PE=1 SV=2
P9WHH9	426	Unique	464	15	49190.4	15	62	0.000270989	0.3685	266.35	Dihydrolipoyl dehydrogenase OS=Mycobacterium tuberculosis (strain ATCC 25618 / H37Rv) OX=83332 GN=lpdC PE=1 SV=1
P9WKI5	566	Unique	375	16	38948.5	16	62	0.000335304	0.52	285.774	Uncharacterized oxidoreductase Rv3410c OS=Mycobacterium tuberculosis (strain ATCC 25618 / H37Rv) OX=83332 GN=guaB3 PE=1 SV=1
I6X831	1090	Unique	154	14	16672.7	14	62	0.000816486	0.7143	259.069	Conserved protein OS=Mycobacterium tuberculosis (strain ATCC 25618 / H37Rv) OX=83332 GN=Rv3688c PE=1 SV=1
O53176	1516	Some	419	17	44332.7	20	62	0.000300093	0.4893	260.884	Putative trans-acting enoyl reductase Rv2449c OS=Mycobacterium tuberculosis (strain ATCC 25618 / H37Rv) OX=83332 GN=Rv2449c PE=1 SV=3
I6XG13	924	Unique	246	17	27583.3	17	61	0.000502889	0.435	256.596	Probable transcriptional regulatory protein (Probably AsnC-family) OS=Mycobacterium tuberculosis (strain ATCC 25618 / H37Rv) OX=83332 GN=Rv3050c PE=1 SV=1
P9WPL5	1405	Some	398	25	44352.1	27	61	0.000310831	0.6005	247.847	Steroid C26-monooxygenase OS=Mycobacterium tuberculosis (strain ATCC 25618 / H37Rv) OX=83332 GN=cyp142 PE=1 SV=1
I6YBZ8	1330	Unique	290	17	30259.5	17	61	0.000426589	0.4483	263.719	Probable 3-hydroxyacyl-thioester dehydratase HtdY OS=Mycobacterium tuberculosis (strain ATCC 25618 / H37Rv) OX=83332 GN=htdY PE=1 SV=1
O05592	1516	Some	567	21	61241.6	22	61	0.000218185	0.4868	249.56	Uncharacterized protein OS=Mycobacterium tuberculosis (strain ATCC 25618 / H37Rv) OX=83332 GN=Rv1006 PE=1 SV=1
P9WFT7	37	Unique	419	18	45278.4	18	61	0.000295253	0.5131	253.69	Serine--tRNA ligase OS=Mycobacterium tuberculosis (strain ATCC 25618 / H37Rv) OX=83332 GN=serS PE=1 SV=1
P9WLA9	392	Unique	551	25	61327.3	25	61	0.000224521	0.4592	249.685	Uncharacterized protein Rv2411c OS=Mycobacterium tuberculosis (strain ATCC 25618 / H37Rv) OX=83332 GN=Rv2411c PE=1 SV=1
Q79FZ9	1454	Some	454	23	47738.8	24	61	0.000272491	0.5352	226.488	Mce-family protein Mce1A OS=Mycobacterium tuberculosis (strain ATCC 25618 / H37Rv) OX=83332 GN=mce1A PE=1 SV=1
P9WLN3	25	Unique	498	24	54370.7	24	61	0.000248415	0.5181	272.965	Uncharacterized protein Rv2004c OS=Mycobacterium tuberculosis (strain ATCC 25618 / H37Rv) OX=83332 GN=Rv2004c PE=1 SV=1
P9WQK9	1460	Some	276	16	29959.6	17	61	0.000448228	0.5507	228.417	Phosphate import ATP-binding protein PstB 2 OS=Mycobacterium tuberculosis (strain ATCC 25618 / H37Rv) OX=83332 GN=pstB2 PE=1 SV=1
P9WJ03	215	Unique	555	20	62054.9	20	60	0.000219248	0.4126	253.433	Sulfite reductase [ferredoxin] OS=Mycobacterium tuberculosis (strain ATCC 25618 / H37Rv) OX=83332 GN=sir PE=1 SV=1
P9WQ05	1516	Some	402	19	43044.2	20	60	0.000302693	0.5995	275.254	Arginine deiminase OS=Mycobacterium tuberculosis (strain ATCC 25618 / H37Rv) OX=83332 GN=arcA PE=1 SV=1
P9WL97	1516	Some	884	29	95371	31	60	0.00013765	0.4344	239.772	Uncharacterized protein Rv2567 OS=Mycobacterium tuberculosis (strain ATCC 25618 / H37Rv) OX=83332 GN=Rv2567 PE=1 SV=1
P9WIM1	1496	Some	332	16	35260.7	17	60	0.000366514	0.6416	270.235	Protein PafB OS=Mycobacterium tuberculosis (strain ATCC 25618 / H37Rv) OX=83332 GN=pafB PE=1 SV=1
P9WFP5	1516	Some	397	16	42478.6	17	60	0.000306506	0.534	276.866	UPF0051 protein Rv1462 OS=Mycobacterium tuberculosis (strain ATCC 25618 / H37Rv) OX=83332 GN=Rv1462 PE=1 SV=1
P9WQ37	1516	Some	503	17	54406.9	19	60	0.000241914	0.3837	243.953	Long-chain-fatty-acid--CoA ligase FadD13 OS=Mycobacterium tuberculosis (strain ATCC 25618 / H37Rv) OX=83332 GN=fadD13 PE=1 SV=1
O53464	1516	Some	239	14	26000.4	16	60	0.000509133	0.7197	246.464	Putative antitoxin VapB45 OS=Mycobacterium tuberculosis (strain ATCC 25618 / H37Rv) OX=83332 GN=vapB45 PE=1 SV=3
O53498	1516	Some	1194	33	129112	35	60	0.000101912	0.2446	229.061	Cobalamin biosynthesis protein CobN OS=Mycobacterium tuberculosis (strain ATCC 25618 / H37Rv) OX=83332 GN=cobN PE=1 SV=4
P9WJD1	1104	Unique	103	7	10593.5	7	59	0.0011617	0.5825	256.434	ESX-1 secretion-associated protein EspF OS=Mycobacterium tuberculosis (strain ATCC 25618 / H37Rv) OX=83332 GN=espF PE=1 SV=1
P9WKX5	1457	Some	340	14	35816.3	15	59	0.000351926	0.5647	282.161	Putative ATPase Rv3679 OS=Mycobacterium tuberculosis (strain ATCC 25618 / H37Rv) OX=83332 GN=Rv3679 PE=1 SV=1
P9WL27	1084	Unique	101	12	12200.1	12	59	0.0011847	0.7921	238.833	Uncharacterized protein Rv2901c OS=Mycobacterium tuberculosis (strain ATCC 25618 / H37Rv) OX=83332 GN=Rv2901c PE=1 SV=1
P9WFY1	733	Unique	270	12	27692.4	12	59	0.000443166	0.5148	289.214	Tryptophan synthase alpha chain OS=Mycobacterium tuberculosis (strain ATCC 25618 / H37Rv) OX=83332 GN=trpA PE=1 SV=1
P9WH13	1516	Some	288	12	31454.2	13	59	0.000415468	0.4722	238.141	Glucose-1-phosphate thymidylyltransferase OS=Mycobacterium tuberculosis (strain ATCC 25618 / H37Rv) OX=83332 GN=rmlA PE=1 SV=1
O53874	1516	Some	756	29	79599.6	31	59	0.000158273	0.4828	248.273	Conserved protein OS=Mycobacterium tuberculosis (strain ATCC 25618 / H37Rv) OX=83332 GN=Rv0862c PE=1 SV=1
P9WFW1	1125	Unique	469	19	51803.9	19	59	0.000255127	0.4051	275.536	Cysteine--tRNA ligase OS=Mycobacterium tuberculosis (strain ATCC 25618 / H37Rv) OX=83332 GN=cysS PE=1 SV=1
I6XU97	1516	Some	298	13	32093.4	14	59	0.000401526	0.4597	241.863	Possible hydrolase OS=Mycobacterium tuberculosis (strain ATCC 25618 / H37Rv) OX=83332 GN=Rv0045c PE=1 SV=1
P9WFW3	1516	Some	594	25	64922	26	59	0.000201439	0.4057	210.731	Aspartate--tRNA(Asp/Asn) ligase OS=Mycobacterium tuberculosis (strain ATCC 25618 / H37Rv) OX=83332 GN=aspS PE=1 SV=1
P96834	1516	Some	475	16	48808.8	17	59	0.000251905	0.2884	224.648	NAD(P) transhydrogenase subunit beta OS=Mycobacterium tuberculosis (strain ATCC 25618 / H37Rv) OX=83332 GN=pntB PE=1 SV=1
P9WNT9	1516	Some	578	22	61867	25	59	0.000207015	0.3945	248.051	DNA polymerase III subunit gamma/tau OS=Mycobacterium tuberculosis (strain ATCC 25618 / H37Rv) OX=83332 GN=dnaX PE=1 SV=1
O53773	1505	Some	434	14	46360.9	15	59	0.000275702	0.4263	228.774	Probable transcriptional regulatory protein (Possibly ArsR-family) OS=Mycobacterium tuberculosis (strain ATCC 25618 / H37Rv) OX=83332 GN=Rv0576 PE=1 SV=3
P9WG43	34	Unique	261	12	27368.1	12	59	0.000458447	0.5287	277.278	Triosephosphate isomerase OS=Mycobacterium tuberculosis (strain ATCC 25618 / H37Rv) OX=83332 GN=tpiA PE=1 SV=1
P9WNI3	1413	All	98	0	10998.1	8	58	0.00120027	0.5102	189.998	ESAT-6-like protein EsxW OS=Mycobacterium tuberculosis (strain ATCC 25618 / H37Rv) OX=83332 GN=esxW PE=1 SV=1
P9WJV5	1516	Some	944	27	100823	29	58	0.000124605	0.3369	237.046	Trehalose monomycolate exporter MmpL3 OS=Mycobacterium tuberculosis (strain ATCC 25618 / H37Rv) OX=83332 GN=mmpL3 PE=1 SV=1
P9WGS3	580	Unique	592	24	63972	24	58	0.000198694	0.3885	223.572	Probable oxidoreductase EphD OS=Mycobacterium tuberculosis (strain ATCC 25618 / H37Rv) OX=83332 GN=ephD PE=1 SV=1
P9WN19	1516	Some	488	18	53400.1	19	58	0.000241038	0.3422	199.443	Glutamate synthase [NADPH] small chain OS=Mycobacterium tuberculosis (strain ATCC 25618 / H37Rv) OX=83332 GN=gltD PE=1 SV=1
P9WJK1	178	Unique	349	18	37366.8	18	58	0.000337039	0.6676	241.714	Quinolinate synthase A OS=Mycobacterium tuberculosis (strain ATCC 25618 / H37Rv) OX=83332 GN=nadA PE=1 SV=1
P9WH81	1105	Unique	179	13	19347.5	13	58	0.000657132	0.5922	230.749	50S ribosomal protein L6 OS=Mycobacterium tuberculosis (strain ATCC 25618 / H37Rv) OX=83332 GN=rplF PE=1 SV=1
P9WNJ7	1413	All	98	0	10938.1	8	58	0.00120027	0.5102	189.998	ESAT-6-like protein EsxK OS=Mycobacterium tuberculosis (strain ATCC 25618 / H37Rv) OX=83332 GN=esxK PE=1 SV=1; Additional IDs concatenated into MaxParsimony group: P9WNI3, P9WNI5, P9WNJ9; Additional IDs concatenated into MaxParsimony group: P9WNI3, P9WNI5, P9WNJ9
P71707	1516	Some	820	24	85897.8	27	58	0.000143447	0.3122	205.02	Penicillin-binding protein 1A OS=Mycobacterium tuberculosis (strain ATCC 25618 / H37Rv) OX=83332 GN=ponA1 PE=1 SV=3
P9WNI5	1413	All	98	0	10952.1	8	58	0.00120027	0.5102	189.998	ESAT-6-like protein EsxP OS=Mycobacterium tuberculosis (strain ATCC 25618 / H37Rv) OX=83332 GN=esxP PE=1 SV=1
P9WNJ9	1413	All	98	0	10968.1	8	58	0.00120027	0.5102	189.998	ESAT-6-like protein EsxJ OS=Mycobacterium tuberculosis (strain ATCC 25618 / H37Rv) OX=83332 GN=esxJ PE=1 SV=1
P9WK37	1516	Some	587	18	61624.8	21	58	0.000200386	0.3629	249.073	Lipoprotein LpqB OS=Mycobacterium tuberculosis (strain ATCC 25618 / H37Rv) OX=83332 GN=lpqB PE=1 SV=1
P9WK29	1388	Unique	359	12	36894.8	12	58	0.000327651	0.3148	257.31	Uncharacterized protein Rv1899c OS=Mycobacterium tuberculosis (strain ATCC 25618 / H37Rv) OX=83332 GN=Rv1899c PE=1 SV=1
P9WMP3	1516	Some	309	16	31900.7	19	58	0.000380669	0.7023	253.184	Porphobilinogen deaminase OS=Mycobacterium tuberculosis (strain ATCC 25618 / H37Rv) OX=83332 GN=hemC PE=1 SV=1
P9WFX3	1516	Some	516	21	55796.3	22	58	0.000227959	0.314	234.994	Anthranilate synthase component 1 OS=Mycobacterium tuberculosis (strain ATCC 25618 / H37Rv) OX=83332 GN=trpE PE=1 SV=1
P9WH11	1368	Unique	202	12	22282	12	57	0.00057227	0.5644	250.102	dTDP-4-dehydrorhamnose 3,5-epimerase OS=Mycobacterium tuberculosis (strain ATCC 25618 / H37Rv) OX=83332 GN=rmlC PE=1 SV=1
P9WGS9	1516	Some	254	14	27433.4	15	57	0.000455113	0.4291	230.326	Decaprenylphosphoryl-2-keto-beta-D-erythro-pentose reductase OS=Mycobacterium tuberculosis (strain ATCC 25618 / H37Rv) OX=83332 GN=dprE2 PE=1 SV=1
O05456	1516	Some	341	14	37682.5	15	57	0.000338999	0.5513	260.181	Probable conserved membrane protein OS=Mycobacterium tuberculosis (strain ATCC 25618 / H37Rv) OX=83332 GN=Rv3888c PE=1 SV=1
P9WJD3	987	Unique	402	11	42023.9	11	57	0.000287559	0.1443	209.185	ESX-1 secretion-associated protein EspE OS=Mycobacterium tuberculosis (strain ATCC 25618 / H37Rv) OX=83332 GN=espE PE=1 SV=1
P9WN65	1508	Some	331	21	37516.7	22	57	0.000349241	0.5921	234.065	dTDP-glucose 4,6-dehydratase OS=Mycobacterium tuberculosis (strain ATCC 25618 / H37Rv) OX=83332 GN=rmlB PE=1 SV=1
O53816	744	Unique	510	20	54401.7	20	57	0.000226664	0.4451	235.787	Probable methylmalonate-semialdehyde dehydrogenase MmsA (Methylmalonic acid semialdehyde dehydrogenase) (MMSDH) OS=Mycobacterium tuberculosis (strain ATCC 25618 / H37Rv) OX=83332 GN=mmsA PE=1 SV=1
L7N684	873	Unique	448	17	48094	17	57	0.000258033	0.4821	227.243	Conserved protein OS=Mycobacterium tuberculosis (strain ATCC 25618 / H37Rv) OX=83332 GN=Rv2141c PE=1 SV=1
P9WPT5	1516	Some	718	21	76430	23	57	0.000161001	0.2799	230.76	Manganese-exporting P-type ATPase OS=Mycobacterium tuberculosis (strain ATCC 25618 / H37Rv) OX=83332 GN=ctpC PE=1 SV=1
O53926	58	Unique	373	17	37834.1	17	57	0.000309916	0.4263	246.326	Possible acyl-CoA dehydrogenase FadE16 OS=Mycobacterium tuberculosis (strain ATCC 25618 / H37Rv) OX=83332 GN=fadE16 PE=1 SV=2
O05853	420	Unique	266	14	28539.2	14	57	0.000434581	0.391	233.838	Possible SOJ/para-related protein OS=Mycobacterium tuberculosis (strain ATCC 25618 / H37Rv) OX=83332 GN=Rv3213c PE=1 SV=1
I6Y0W5	390	Unique	394	19	41872.1	19	57	0.000293398	0.533	227.205	Possible acyl-CoA dehydrogenase FadE19 (MMGC) OS=Mycobacterium tuberculosis (strain ATCC 25618 / H37Rv) OX=83332 GN=fadE19 PE=1 SV=1
I6Y2G3	749	Unique	547	19	58211.8	19	56	0.000207624	0.3967	224.49	Probable phosphoglucomutase PgmA (Glucose phosphomutase) (PGM) OS=Mycobacterium tuberculosis (strain ATCC 25618 / H37Rv) OX=83332 GN=pgmA PE=1 SV=1
P9WP69	602	Unique	363	14	40435.9	14	56	0.000312867	0.3499	225.784	Cytochrome c oxidase subunit 2 OS=Mycobacterium tuberculosis (strain ATCC 25618 / H37Rv) OX=83332 GN=ctaC PE=1 SV=1
P9WHI7	1516	Some	587	20	62173.3	25	56	0.000193476	0.3884	231.912	DNA repair protein RecN OS=Mycobacterium tuberculosis (strain ATCC 25618 / H37Rv) OX=83332 GN=recN PE=1 SV=1
P9WLQ9	431	Unique	677	18	69615.9	18	56	0.000167756	0.3264	233.959	Uncharacterized protein Rv1836c OS=Mycobacterium tuberculosis (strain ATCC 25618 / H37Rv) OX=83332 GN=Rv1836c PE=1 SV=1
P9WH31	896	Unique	96	9	10909.9	9	56	0.00118303	0.6875	233.611	30S ribosomal protein S6 OS=Mycobacterium tuberculosis (strain ATCC 25618 / H37Rv) OX=83332 GN=rpsF PE=1 SV=1
O53409	209	Unique	287	13	32000.3	13	56	0.000395716	0.5017	231.806	Conserved protein OS=Mycobacterium tuberculosis (strain ATCC 25618 / H37Rv) OX=83332 GN=Rv1061 PE=1 SV=1
P9WMV5	1516	Some	528	22	57277.3	24	56	0.000215096	0.3371	202.022	Uncharacterized GMC-type oxidoreductase Rv1279 OS=Mycobacterium tuberculosis (strain ATCC 25618 / H37Rv) OX=83332 GN=Rv1279 PE=1 SV=1
P9WQF5	1414	Some	473	24	50135.2	25	56	0.000240107	0.4376	208.332	3-isopropylmalate dehydratase large subunit OS=Mycobacterium tuberculosis (strain ATCC 25618 / H37Rv) OX=83332 GN=leuC PE=1 SV=1
P9WKC9	1417	Some	463	18	50670.9	19	56	0.000245293	0.378	233.508	Probable diacyglycerol O-acyltransferase tgs1 OS=Mycobacterium tuberculosis (strain ATCC 25618 / H37Rv) OX=83332 GN=tgs1 PE=1 SV=1
P9WFC7	1516	Some	719	28	80339.2	29	56	0.000157956	0.427	237.473	UvrABC system protein B OS=Mycobacterium tuberculosis (strain ATCC 25618 / H37Rv) OX=83332 GN=uvrB PE=1 SV=2
P9WJC5	1325	Unique	666	20	70583.6	20	56	0.000170526	0.3333	252.589	ESX-1 secretion-associated protein EspI OS=Mycobacterium tuberculosis (strain ATCC 25618 / H37Rv) OX=83332 GN=espI PE=1 SV=1
O53565	1516	Some	347	14	37574.9	15	56	0.000327293	0.3458	247.286	Putative coenzyme F420-dependent oxidoreductase Rv3520c OS=Mycobacterium tuberculosis (strain ATCC 25618 / H37Rv) OX=83332 GN=Rv3520c PE=1 SV=1
I6Y4U4	1516	Some	499	23	52425.9	25	56	0.000227596	0.503	219.761	Probable oxidoreductase OS=Mycobacterium tuberculosis (strain ATCC 25618 / H37Rv) OX=83332 GN=Rv0794c PE=1 SV=1
O53419	72	Unique	345	11	36313.5	11	56	0.00032919	0.3971	272.267	Possible enoyl-CoA hydratase EchA9 (Enoyl hydrase) (Unsaturated acyl-CoA hydratase) (Crotonase) OS=Mycobacterium tuberculosis (strain ATCC 25618 / H37Rv) OX=83332 GN=echA9 PE=1 SV=1
P9WQ01	1516	Some	294	16	30899.3	18	56	0.000386294	0.6361	234.328	Acetylglutamate kinase OS=Mycobacterium tuberculosis (strain ATCC 25618 / H37Rv) OX=83332 GN=argB PE=1 SV=1
P9WI61	1516	Some	789	22	88241.8	26	56	0.000143942	0.2991	204.262	Glycerol-3-phosphate acyltransferase OS=Mycobacterium tuberculosis (strain ATCC 25618 / H37Rv) OX=83332 GN=plsB PE=1 SV=1
Q6MX51	231	Unique	465	14	51796.1	14	56	0.000244238	0.3957	281.871	Probable sulfatase OS=Mycobacterium tuberculosis (strain ATCC 25618 / H37Rv) OX=83332 GN=Rv0296c PE=1 SV=1
P9WNB1	1516	Some	591	25	64502.1	27	56	0.000192167	0.3384	199.891	ESX-1 secretion system protein EccCb1 OS=Mycobacterium tuberculosis (strain ATCC 25618 / H37Rv) OX=83332 GN=eccCb1 PE=1 SV=1
P9WFD9	1516	Some	279	11	29405.3	14	56	0.000407063	0.4624	262.923	Universal stress protein Rv2028c OS=Mycobacterium tuberculosis (strain ATCC 25618 / H37Rv) OX=83332 GN=Rv2028c PE=1 SV=1
P9WGJ9	1119	Unique	388	18	41889.7	18	55	0.000287481	0.5206	232.771	Transcriptional regulatory protein EmbR OS=Mycobacterium tuberculosis (strain ATCC 25618 / H37Rv) OX=83332 GN=embR PE=1 SV=1
P9WQ95	1327	Unique	473	21	50866.6	21	55	0.000235819	0.4588	236.008	Putative amidase AmiC OS=Mycobacterium tuberculosis (strain ATCC 25618 / H37Rv) OX=83332 GN=amiC PE=1 SV=1
P9WHM9	1352	Unique	422	23	43463.8	23	55	0.000264319	0.6185	259.096	Phosphoribosylamine--glycine ligase OS=Mycobacterium tuberculosis (strain ATCC 25618 / H37Rv) OX=83332 GN=purD PE=1 SV=1
P0DMM3	10	Unique	72	3	7361.3	3	55	0.0015492	0.6389	303.939	Uncharacterized protein Rv3202A OS=Mycobacterium tuberculosis (strain ATCC 25618 / H37Rv) OX=83332 GN=Rv3202A PE=1 SV=1
P9WNS3	1336	Unique	638	23	67825.1	23	55	0.000174832	0.4028	242.13	1-deoxy-D-xylulose-5-phosphate synthase OS=Mycobacterium tuberculosis (strain ATCC 25618 / H37Rv) OX=83332 GN=dxs PE=1 SV=1
P9WN43	1516	Some	404	21	43755.1	22	55	0.000276095	0.5396	210.819	Glucose-1-phosphate adenylyltransferase OS=Mycobacterium tuberculosis (strain ATCC 25618 / H37Rv) OX=83332 GN=glgC PE=1 SV=1
P9WPB7	1516	Some	287	7	32422.3	15	55	0.00038865	0.4077	224.948	Cyclopropane mycolic acid synthase 1 OS=Mycobacterium tuberculosis (strain ATCC 25618 / H37Rv) OX=83332 GN=cmaA1 PE=1 SV=1
P9WFU9	1516	Some	505	21	55656.8	22	55	0.000220876	0.4693	235.076	Lysine--tRNA ligase 1 OS=Mycobacterium tuberculosis (strain ATCC 25618 / H37Rv) OX=83332 GN=lysS1 PE=1 SV=1
O65936	753	Unique	460	20	50362.5	20	55	0.000242484	0.3696	223.161	Probable oxidoreductase OS=Mycobacterium tuberculosis (strain ATCC 25618 / H37Rv) OX=83332 GN=Rv1751 PE=1 SV=1
P9WN53	1516	Some	941	23	99430.3	25	55	0.000118536	0.3358	227.863	Probable glycine dehydrogenase (decarboxylating) OS=Mycobacterium tuberculosis (strain ATCC 25618 / H37Rv) OX=83332 GN=gcvP PE=1 SV=1
P9WIV7	61	Unique	445	16	48053.2	16	55	0.000250657	0.4247	209.365	NADH-quinone oxidoreductase subunit F OS=Mycobacterium tuberculosis (strain ATCC 25618 / H37Rv) OX=83332 GN=nuoF PE=1 SV=1
Q10782	1516	Some	267	13	28163.9	14	55	0.000417762	0.4494	238.269	Possible ketoacyl reductase OS=Mycobacterium tuberculosis (strain ATCC 25618 / H37Rv) OX=83332 GN=Rv1544 PE=1 SV=1
P96218	1516	Some	1527	32	165821	34	55	7.30468e-05	0.2161	220.228	Glutamate synthase [NADPH] large chain OS=Mycobacterium tuberculosis (strain ATCC 25618 / H37Rv) OX=83332 GN=gltB PE=1 SV=3
P9WJM7	1516	Some	315	17	33560.5	18	55	0.000354103	0.5714	222.804	Mycothiol acetyltransferase OS=Mycobacterium tuberculosis (strain ATCC 25618 / H37Rv) OX=83332 GN=mshD PE=1 SV=1
O53726	1516	Some	311	11	33611.4	15	55	0.000358658	0.4051	209.27	Probable dehydrogenase/reductase OS=Mycobacterium tuberculosis (strain ATCC 25618 / H37Rv) OX=83332 GN=Rv0439c PE=1 SV=3
P9WFQ3	1516	Some	301	15	32873.9	16	55	0.000370573	0.5415	218.05	Nucleotide-binding protein Rv1421 OS=Mycobacterium tuberculosis (strain ATCC 25618 / H37Rv) OX=83332 GN=Rv1421 PE=1 SV=1
P9WH73	1516	Some	322	12	36548.8	17	54	0.000340107	0.5497	204.871	Ribonucleoside-diphosphate reductase subunit beta nrdF1 OS=Mycobacterium tuberculosis (strain ATCC 25618 / H37Rv) OX=83332 GN=nrdF1 PE=1 SV=1
P9WNW5	1345	Unique	358	18	38989.3	18	54	0.000305906	0.4581	201.837	DNA integrity scanning protein DisA OS=Mycobacterium tuberculosis (strain ATCC 25618 / H37Rv) OX=83332 GN=disA PE=1 SV=1
P9WLL7	741	Unique	137	9	14996.9	9	54	0.000799376	0.4964	239.636	F420H(2)-dependent biliverdin reductase OS=Mycobacterium tuberculosis (strain ATCC 25618 / H37Rv) OX=83332 GN=Rv2074 PE=1 SV=1
P9WI99	951	Unique	378	14	42516.4	14	54	0.000289721	0.3386	224.608	Putative aminoglycoside phosphotransferase OS=Mycobacterium tuberculosis (strain ATCC 25618 / H37Rv) OX=83332 GN=Rv3168 PE=1 SV=1
P9WGR1	591	Unique	269	10	28491.7	10	54	0.000407117	0.3717	252.081	Enoyl-[acyl-carrier-protein] reductase [NADH] OS=Mycobacterium tuberculosis (strain ATCC 25618 / H37Rv) OX=83332 GN=inhA PE=1 SV=1
P9WIY7	1516	Some	583	16	62067.3	17	54	0.000187846	0.3413	219.001	Uncharacterized NTE family protein Rv2565 OS=Mycobacterium tuberculosis (strain ATCC 25618 / H37Rv) OX=83332 GN=Rv2565 PE=1 SV=1
O53343	1516	Some	447	24	49072.8	25	54	0.000244999	0.4049	180.723	Probable conserved ATP-binding protein ABC transporter OS=Mycobacterium tuberculosis (strain ATCC 25618 / H37Rv) OX=83332 GN=Rv3197 PE=1 SV=1
P9WFJ9	704	Unique	166	13	18899.4	13	54	0.000659726	0.4819	225.212	UPF0336 protein Rv0637 OS=Mycobacterium tuberculosis (strain ATCC 25618 / H37Rv) OX=83332 GN=Rv0637 PE=1 SV=1
O53371	1516	Some	263	18	29297.8	20	54	0.000416405	0.5513	166.078	Probable succinate dehydrogenase (Iron-sulphur protein subunit) SdhB (Succinic dehydrogenase) (Fumarate reductase) (Fumarate dehydrogenase) (Fumaric hydrogenase) OS=Mycobacterium tuberculosis (strain ATCC 25618 / H37Rv) OX=83332 GN=sdhB PE=1 SV=1
P95144	1121	Unique	129	10	14653.7	10	54	0.000848949	0.5116	190.69	Conserved protein OS=Mycobacterium tuberculosis (strain ATCC 25618 / H37Rv) OX=83332 GN=Rv1871c PE=1 SV=1
P9WQD1	1487	Some	651	18	71412.9	19	54	0.000168225	0.298	228.844	Acetyl-coenzyme A synthetase OS=Mycobacterium tuberculosis (strain ATCC 25618 / H37Rv) OX=83332 GN=acsA PE=1 SV=1
I6XCB2	201	Unique	231	11	25243.1	11	54	0.000474089	0.4892	213.9	Segregation and condensation protein B OS=Mycobacterium tuberculosis (strain ATCC 25618 / H37Rv) OX=83332 GN=scpB PE=1 SV=1
I6YA29	1404	Some	324	12	35479.9	13	54	0.000338008	0.5154	254.38	Conserved alanine and leucine rich protein OS=Mycobacterium tuberculosis (strain ATCC 25618 / H37Rv) OX=83332 GN=Rv2714 PE=1 SV=1
P9WMV9	1491	Some	578	27	62966.3	28	54	0.000189471	0.41	196.72	Cholesterol oxidase OS=Mycobacterium tuberculosis (strain ATCC 25618 / H37Rv) OX=83332 GN=choD PE=1 SV=1
P71741	1402	Some	680	26	76452.2	27	54	0.000161051	0.3868	196.552	Trehalase OS=Mycobacterium tuberculosis (strain ATCC 25618 / H37Rv) OX=83332 GN=Rv2402 PE=1 SV=2
P9WQK5	1516	Some	330	11	35760.6	15	54	0.000331862	0.3909	236.405	Uncharacterized ABC transporter ATP-binding protein Rv0073 OS=Mycobacterium tuberculosis (strain ATCC 25618 / H37Rv) OX=83332 GN=Rv0073 PE=1 SV=1
P9WJH7	1516	Some	136	6	14480.7	7	54	0.000805254	0.6397	259.618	Nucleoside diphosphate kinase OS=Mycobacterium tuberculosis (strain ATCC 25618 / H37Rv) OX=83332 GN=ndkA PE=1 SV=1
P9WMS7	1516	Some	525	16	56007.3	17	54	0.000208599	0.4305	230.088	GMP synthase [glutamine-hydrolyzing] OS=Mycobacterium tuberculosis (strain ATCC 25618 / H37Rv) OX=83332 GN=guaA PE=1 SV=1
O06829	1438	Some	422	20	46851.3	21	53	0.000254707	0.5142	232.305	Conserved protein OS=Mycobacterium tuberculosis (strain ATCC 25618 / H37Rv) OX=83332 GN=Rv1429 PE=1 SV=1
P9WGL7	1516	Some	133	9	14358.6	10	53	0.000808169	0.7744	240.373	Uncharacterized response regulatory protein Rv3143 OS=Mycobacterium tuberculosis (strain ATCC 25618 / H37Rv) OX=83332 GN=Rv3143 PE=1 SV=1
P9WHN3	1516	Some	432	20	46775.4	21	53	0.000248811	0.4792	202.838	Adenylosuccinate synthetase OS=Mycobacterium tuberculosis (strain ATCC 25618 / H37Rv) OX=83332 GN=purA PE=1 SV=1
I6XHJ3	1516	Some	386	16	40858.7	17	53	0.000278462	0.4326	232.747	Probable acetyl-CoA acetyltransferase FadA6 (Acetoacetyl-CoA thiolase) OS=Mycobacterium tuberculosis (strain ATCC 25618 / H37Rv) OX=83332 GN=fadA6 PE=1 SV=1
P9WIC3	1516	Some	321	11	33594.5	13	53	0.000334849	0.5639	234.175	Prephenate dehydratase OS=Mycobacterium tuberculosis (strain ATCC 25618 / H37Rv) OX=83332 GN=pheA PE=1 SV=1
O06348	1411	Some	314	15	33155	16	53	0.000342313	0.4841	229.885	Probable short-chain type dehydrogenase/reductase OS=Mycobacterium tuberculosis (strain ATCC 25618 / H37Rv) OX=83332 GN=Rv3485c PE=1 SV=1
I6XDU8	1362	Unique	78	7	8484.3	7	53	0.00137803	0.7051	205.426	Conserved protein OS=Mycobacterium tuberculosis (strain ATCC 25618 / H37Rv) OX=83332 GN=Rv2237A PE=1 SV=1
P9WQJ5	1516	Some	612	20	65234.8	23	53	0.000175631	0.4036	193.921	Uncharacterized ABC transporter ATP-binding protein Rv1281c OS=Mycobacterium tuberculosis (strain ATCC 25618 / H37Rv) OX=83332 GN=Rv1281c PE=1 SV=1
O86358	1494	Some	199	8	21970.2	9	53	0.000540133	0.5729	212.056	Conserved protein OS=Mycobacterium tuberculosis (strain ATCC 25618 / H37Rv) OX=83332 GN=Rv3755c PE=1 SV=1
P9WH67	1088	Unique	101	11	11406.1	11	53	0.00106422	0.7624	179.587	30S ribosomal protein S10 OS=Mycobacterium tuberculosis (strain ATCC 25618 / H37Rv) OX=83332 GN=rpsJ PE=1 SV=1
O53291	1516	Some	359	10	36869.7	11	53	0.000299405	0.4262	177.608	Probable FEIII-dicitrate-binding periplasmic lipoprotein FecB OS=Mycobacterium tuberculosis (strain ATCC 25618 / H37Rv) OX=83332 GN=fecB PE=1 SV=1
P9WFV5	1516	Some	423	20	45103.3	21	53	0.000254105	0.5626	205.521	Histidine--tRNA ligase OS=Mycobacterium tuberculosis (strain ATCC 25618 / H37Rv) OX=83332 GN=hisS PE=1 SV=1
O53406	1516	Some	543	17	59568.9	19	52	0.000194214	0.337	213.316	Probable medium chain fatty-acid-CoA ligase FadD14 (Fatty-acid-CoA synthetase) (Fatty-acid-CoA synthase) OS=Mycobacterium tuberculosis (strain ATCC 25618 / H37Rv) OX=83332 GN=fadD14 PE=1 SV=1
P96379	720	Unique	325	17	35373.4	17	52	0.000324487	0.6769	244.645	Nucleoside triphosphate pyrophosphohydrolase OS=Mycobacterium tuberculosis (strain ATCC 25618 / H37Rv) OX=83332 GN=mazG PE=1 SV=1
P9WH51	559	Unique	135	10	14714.2	10	52	0.000781173	0.5481	218.353	30S ribosomal protein S17 OS=Mycobacterium tuberculosis (strain ATCC 25618 / H37Rv) OX=83332 GN=rpsQ PE=1 SV=1
P96214	1339	Unique	392	14	41044.5	14	52	0.000269026	0.4388	221.912	Uncharacterized protein OS=Mycobacterium tuberculosis (strain ATCC 25618 / H37Rv) OX=83332 GN=Rv3863 PE=1 SV=1
P9WH53	717	Unique	162	13	17408.5	13	52	0.000650978	0.7222	184.581	30S ribosomal protein S16 OS=Mycobacterium tuberculosis (strain ATCC 25618 / H37Rv) OX=83332 GN=rpsP PE=1 SV=1
O05453	48	Unique	107	7	11168.4	7	52	0.000985592	0.4766	198.095	ESAT-6-like protein EsxD OS=Mycobacterium tuberculosis (strain ATCC 25618 / H37Rv) OX=83332 GN=esxD PE=1 SV=1
O05295	1516	Some	473	11	49472	13	52	0.000222956	0.3235	252.829	Probable fatty-acid-CoA ligase FadD36 (Fatty-acid-CoA synthetase) (Fatty-acid-CoA synthase) OS=Mycobacterium tuberculosis (strain ATCC 25618 / H37Rv) OX=83332 GN=fadD36 PE=1 SV=1
P9WK21	1516	Some	266	16	27241.9	18	52	0.00039646	0.5376	248.846	Methionine aminopeptidase 1 OS=Mycobacterium tuberculosis (strain ATCC 25618 / H37Rv) OX=83332 GN=map-1 PE=1 SV=1
P9WMS3	1320	Unique	300	13	33319.1	13	52	0.000351528	0.42	190.928	Haloalkane dehalogenase 1 OS=Mycobacterium tuberculosis (strain ATCC 25618 / H37Rv) OX=83332 GN=dhmA1 PE=1 SV=1
P9WQ19	743	Unique	601	20	68531.7	20	52	0.000175472	0.4126	212.699	Trehalose synthase/amylase TreS OS=Mycobacterium tuberculosis (strain ATCC 25618 / H37Rv) OX=83332 GN=treS PE=1 SV=1
O65934	1134	Unique	865	23	92077.4	23	52	0.000121917	0.2116	186.786	ABC transporter ATP-binding/permease protein Rv1747 OS=Mycobacterium tuberculosis (strain ATCC 25618 / H37Rv) OX=83332 GN=Rv1747 PE=1 SV=1
O06806	1516	Some	248	15	26598.2	17	52	0.000425235	0.6411	218.695	Probable transcriptional regulatory protein OS=Mycobacterium tuberculosis (strain ATCC 25618 / H37Rv) OX=83332 GN=Rv1773c PE=1 SV=1
P9WPY5	1516	Some	450	18	46379.3	20	52	0.000234352	0.4578	222.249	3-phosphoshikimate 1-carboxyvinyltransferase OS=Mycobacterium tuberculosis (strain ATCC 25618 / H37Rv) OX=83332 GN=aroA PE=1 SV=1
O05858	180	Unique	228	11	25132.8	11	52	0.000462537	0.6096	241.993	Probable transcriptional regulatory protein (Probably TetR-family) OS=Mycobacterium tuberculosis (strain ATCC 25618 / H37Rv) OX=83332 GN=Rv3208 PE=1 SV=1
P9WHV5	1516	Some	344	16	36509.1	21	52	0.000306565	0.4709	210.394	Exopolyphosphatase 1 OS=Mycobacterium tuberculosis (strain ATCC 25618 / H37Rv) OX=83332 GN=ppx1 PE=1 SV=1
P9WKJ9	1516	Some	201	13	22301.7	15	52	0.000524669	0.5522	211.728	Translation initiation factor IF-3 OS=Mycobacterium tuberculosis (strain ATCC 25618 / H37Rv) OX=83332 GN=infC PE=1 SV=1
I6Y293	1100	Unique	373	16	38709.7	16	52	0.00028273	0.6247	219.298	Probable conserved lipoprotein LppZ OS=Mycobacterium tuberculosis (strain ATCC 25618 / H37Rv) OX=83332 GN=lppZ PE=1 SV=1
O53979	1383	Unique	282	15	30547.1	15	52	0.000373966	0.4574	198.533	Conserved protein OS=Mycobacterium tuberculosis (strain ATCC 25618 / H37Rv) OX=83332 GN=Rv1978 PE=1 SV=3
P9WLT1	217	Unique	318	15	34340.9	15	51	0.000325253	0.4528	213.053	Uncharacterized protein Rv1708 OS=Mycobacterium tuberculosis (strain ATCC 25618 / H37Rv) OX=83332 GN=Rv1708 PE=1 SV=1
P9WNY7	1516	Some	431	18	46865.1	20	51	0.000239978	0.4292	193.526	Deoxyguanosinetriphosphate triphosphohydrolase-like protein OS=Mycobacterium tuberculosis (strain ATCC 25618 / H37Rv) OX=83332 GN=dgt PE=1 SV=1
I6YEB6	1478	Some	260	10	27105	11	51	0.000397809	0.4385	237.792	Probable short-chain type dehydrogenase/reductase OS=Mycobacterium tuberculosis (strain ATCC 25618 / H37Rv) OX=83332 GN=Rv2766c PE=1 SV=1
P9WNE1	1342	Unique	336	16	36947.6	16	51	0.000307828	0.3601	168.92	F420-dependent glucose-6-phosphate dehydrogenase OS=Mycobacterium tuberculosis (strain ATCC 25618 / H37Rv) OX=83332 GN=fgd1 PE=1 SV=1
I6YF11	1516	Some	287	11	31212.4	14	51	0.000360384	0.4843	213.919	Probable conserved ATP-binding protein ABC transporter OS=Mycobacterium tuberculosis (strain ATCC 25618 / H37Rv) OX=83332 GN=Rv3041c PE=1 SV=1
O06391	917	Unique	202	11	22180.4	11	51	0.000512031	0.5792	227.462	Uncharacterized protein Rv0525 OS=Mycobacterium tuberculosis (strain ATCC 25618 / H37Rv) OX=83332 GN=Rv0525 PE=1 SV=1
P9WLG9	711	Unique	158	8	16934.3	8	51	0.000654622	0.7722	209.686	Uncharacterized protein Rv2239c OS=Mycobacterium tuberculosis (strain ATCC 25618 / H37Rv) OX=83332 GN=Rv2239c PE=1 SV=1
P9WI97	1516	Some	221	16	24792.9	18	51	0.000468011	0.7104	231.578	Phosphate-specific transport system accessory protein PhoU homolog 1 OS=Mycobacterium tuberculosis (strain ATCC 25618 / H37Rv) OX=83332 GN=phoU1 PE=1 SV=1
P9WM49	1331	Unique	226	15	25195.8	15	51	0.000457656	0.5177	191.874	Uncharacterized protein Rv1265 OS=Mycobacterium tuberculosis (strain ATCC 25618 / H37Rv) OX=83332 GN=Rv1265 PE=1 SV=1
O53287	214	Unique	288	11	31447.6	11	51	0.000359133	0.4826	208.149	Conserved protein OS=Mycobacterium tuberculosis (strain ATCC 25618 / H37Rv) OX=83332 GN=Rv3040c PE=1 SV=1
P9WJD5	1516	Some	184	8	19804.3	9	51	0.000562121	0.4022	203.165	ESX-1 secretion-associated protein EspD OS=Mycobacterium tuberculosis (strain ATCC 25618 / H37Rv) OX=83332 GN=espD PE=1 SV=1
P9WHL9	1110	Unique	429	15	45648.6	15	50	0.000236369	0.5758	232.301	N5-carboxyaminoimidazole ribonucleotide synthase OS=Mycobacterium tuberculosis (strain ATCC 25618 / H37Rv) OX=83332 GN=purK PE=1 SV=1
P9WGM9	1509	Some	230	14	25859.5	17	50	0.00044088	0.5217	178.546	Response regulator MprA OS=Mycobacterium tuberculosis (strain ATCC 25618 / H37Rv) OX=83332 GN=mprA PE=1 SV=1
P9WHF1	1516	Some	425	17	45970.4	18	50	0.000238594	0.4259	217.906	Riboflavin biosynthesis protein RibBA OS=Mycobacterium tuberculosis (strain ATCC 25618 / H37Rv) OX=83332 GN=ribBA PE=1 SV=1
P9WLH5	1516	Some	364	19	39103.3	20	50	0.000278578	0.5	215.922	Bifunctional protein Rv2228c OS=Mycobacterium tuberculosis (strain ATCC 25618 / H37Rv) OX=83332 GN=Rv2228c PE=1 SV=1
I6X540	1516	Some	165	10	17700.4	12	50	0.000614559	0.7697	221.622	Conserved protein OS=Mycobacterium tuberculosis (strain ATCC 25618 / H37Rv) OX=83332 GN=Rv2683 PE=1 SV=1
O53537	1516	Some	317	17	33926.9	18	50	0.000319881	0.3817	205.491	Possible oxidoreductase OS=Mycobacterium tuberculosis (strain ATCC 25618 / H37Rv) OX=83332 GN=Rv2263 PE=1 SV=1
P9WL31	705	Unique	283	14	30565.6	14	50	0.000358312	0.5689	219.938	Uncharacterized protein Rv2895c OS=Mycobacterium tuberculosis (strain ATCC 25618 / H37Rv) OX=83332 GN=Rv2895c PE=1 SV=1
P9WKZ3	1516	Some	234	19	26480.4	21	50	0.000433343	0.6709	186.048	dTDP-4-amino-4,6-dideoxyglucose formyltransferase OS=Mycobacterium tuberculosis (strain ATCC 25618 / H37Rv) OX=83332 GN=Rv3404c PE=1 SV=1
O06633	1358	Unique	115	10	12486.3	10	50	0.000881759	0.8348	186.001	Conserved protein OS=Mycobacterium tuberculosis (strain ATCC 25618 / H37Rv) OX=83332 GN=Rv0801 PE=1 SV=1
P9WMQ5	1516	Some	1234	33	132808	36	50	8.21737e-05	0.2853	185.802	Transcription-repair-coupling factor OS=Mycobacterium tuberculosis (strain ATCC 25618 / H37Rv) OX=83332 GN=mfd PE=1 SV=1
P9WIU7	569	Unique	447	19	47410.4	19	50	0.000226851	0.4966	202.925	Diaminopimelate decarboxylase OS=Mycobacterium tuberculosis (strain ATCC 25618 / H37Rv) OX=83332 GN=lysA PE=1 SV=1
P9WPZ3	1516	Some	404	12	41103.7	13	50	0.000250996	0.354	189.647	Arginine biosynthesis bifunctional protein ArgJ OS=Mycobacterium tuberculosis (strain ATCC 25618 / H37Rv) OX=83332 GN=argJ PE=1 SV=1
O06574	1516	Some	340	13	36317.1	14	50	0.000298242	0.4765	219.338	Probable 6-phosphogluconate dehydrogenase,decarboxylating Gnd2 OS=Mycobacterium tuberculosis (strain ATCC 25618 / H37Rv) OX=83332 GN=gnd2 PE=1 SV=1
P9WPH5	1516	Some	414	15	44591.9	16	50	0.000244933	0.471	206.536	Uncharacterized protein Rv2242 OS=Mycobacterium tuberculosis (strain ATCC 25618 / H37Rv) OX=83332 GN=Rv2242 PE=1 SV=1
P9WQ83	195	Unique	407	16	44237.6	16	50	0.000249146	0.4963	249.959	Putative cystathionine beta-lyase OS=Mycobacterium tuberculosis (strain ATCC 25618 / H37Rv) OX=83332 GN=Rv2294 PE=1 SV=1
O53158	1516	Some	609	12	65864.5	19	49	0.000163176	0.2824	189.168	Probable acyl-CoA dehydrogenase FadE15 OS=Mycobacterium tuberculosis (strain ATCC 25618 / H37Rv) OX=83332 GN=fadE15 PE=1 SV=1
P71737	1516	Some	142	10	15026	12	49	0.000699819	0.5775	157.143	Conserved protein OS=Mycobacterium tuberculosis (strain ATCC 25618 / H37Rv) OX=83332 GN=Rv2406c PE=1 SV=1
P71813	730	Unique	241	14	24850.9	14	49	0.000412341	0.5394	208.275	Uncharacterized protein OS=Mycobacterium tuberculosis (strain ATCC 25618 / H37Rv) OX=83332 GN=Rv0756c PE=1 SV=1
O86311	1516	Some	311	11	33409.6	13	49	0.000319531	0.4855	205.673	Probable tetronasin-transport ATP-binding protein ABC transporter OS=Mycobacterium tuberculosis (strain ATCC 25618 / H37Rv) OX=83332 GN=Rv1218c PE=1 SV=1
O86374	1516	Some	465	17	48992.6	18	49	0.000213708	0.4237	212.893	Probable phosphomannomutase PmmA (PMM) (Phosphomannose mutase) OS=Mycobacterium tuberculosis (strain ATCC 25618 / H37Rv) OX=83332 GN=pmmA PE=1 SV=1
I6YCP0	1460	Some	345	16	37925.7	17	49	0.000288041	0.458	181.363	Uncharacterized protein OS=Mycobacterium tuberculosis (strain ATCC 25618 / H37Rv) OX=83332 GN=Rv3651 PE=1 SV=1
P9WQE3	1516	Some	1827	29	193177	31	49	5.4392e-05	0.1664	175.243	Phthiocerol synthesis polyketide synthase type I PpsD OS=Mycobacterium tuberculosis (strain ATCC 25618 / H37Rv) OX=83332 GN=ppsD PE=1 SV=1
O69667	1516	Some	233	6	24964.6	8	49	0.000426499	0.4678	239.976	Conserved protein OS=Mycobacterium tuberculosis (strain ATCC 25618 / H37Rv) OX=83332 GN=Rv3699 PE=1 SV=3
P96808	1516	Some	447	23	50173.7	26	49	0.000222314	0.4676	164.711	Probable acyl-CoA dehydrogenase FadE1 OS=Mycobacterium tuberculosis (strain ATCC 25618 / H37Rv) OX=83332 GN=fadE1 PE=1 SV=1
P9WHE1	616	Unique	147	5	16308.7	5	49	0.000676015	0.2653	200.366	50S ribosomal protein L13 OS=Mycobacterium tuberculosis (strain ATCC 25618 / H37Rv) OX=83332 GN=rplM PE=1 SV=1
P9WFX5	1516	Some	370	11	37698.4	12	49	0.000268579	0.427	223.089	Anthranilate phosphoribosyltransferase OS=Mycobacterium tuberculosis (strain ATCC 25618 / H37Rv) OX=83332 GN=trpD PE=1 SV=1
P9WHC9	1516	Some	113	8	12987.1	10	49	0.000879418	0.6726	198.388	50S ribosomal protein L19 OS=Mycobacterium tuberculosis (strain ATCC 25618 / H37Rv) OX=83332 GN=rplS PE=1 SV=1
I6XFA9	1516	Some	410	16	44696.9	17	49	0.000242376	0.4195	195.929	Probable acyl-CoA dehydrogenase FadE21 OS=Mycobacterium tuberculosis (strain ATCC 25618 / H37Rv) OX=83332 GN=fadE21 PE=1 SV=1
P9WJT1	1057	Unique	299	8	30918.1	8	49	0.000332355	0.408	217.771	Probable transport accessory protein MmpS3 OS=Mycobacterium tuberculosis (strain ATCC 25618 / H37Rv) OX=83332 GN=mmpS3 PE=1 SV=1
O07178	879	Unique	673	24	74399.8	24	49	0.000147659	0.4116	209.561	Probable peptidase OS=Mycobacterium tuberculosis (strain ATCC 25618 / H37Rv) OX=83332 GN=Rv0457c PE=1 SV=2
P9WJ83	1516	Some	314	14	32353.8	15	49	0.000316478	0.4968	206.137	Copper transporter MctB OS=Mycobacterium tuberculosis (strain ATCC 25618 / H37Rv) OX=83332 GN=mctB PE=1 SV=1
P9WFI3	1516	Some	301	11	33377.5	13	49	0.000330147	0.4551	179.852	Putative S-adenosyl-L-methionine-dependent methyltransferase Rv0830 OS=Mycobacterium tuberculosis (strain ATCC 25618 / H37Rv) OX=83332 GN=Rv0830 PE=1 SV=1
P9WHK3	1516	Some	193	12	20596	13	49	0.000514892	0.4508	166.587	Bifunctional protein PyrR OS=Mycobacterium tuberculosis (strain ATCC 25618 / H37Rv) OX=83332 GN=pyrR PE=1 SV=1
O06797	1516	Some	262	14	28718	15	48	0.00037155	0.313	162.554	Uncharacterized protein OS=Mycobacterium tuberculosis (strain ATCC 25618 / H37Rv) OX=83332 GN=Rv1762c PE=1 SV=1
P9WN75	1516	Some	341	15	36112.6	18	48	0.000285473	0.522	220.158	Probable glycerol-3-phosphate dehydrogenase 2 [NAD(P)+] OS=Mycobacterium tuberculosis (strain ATCC 25618 / H37Rv) OX=83332 GN=gpsA2 PE=1 SV=1
O06563	1516	Some	628	19	67520.3	22	48	0.00015501	0.3758	174.642	Possible GTP-binding translation elongation factor TypA (Tyrosine phosphorylated protein A) (GTP-binding protein) OS=Mycobacterium tuberculosis (strain ATCC 25618 / H37Rv) OX=83332 GN=typA PE=1 SV=2
P9WIN3	1516	Some	270	15	30614.4	16	48	0.000360541	0.5852	192.42	Phthiotriol/phenolphthiotriol dimycocerosates methyltransferase OS=Mycobacterium tuberculosis (strain ATCC 25618 / H37Rv) OX=83332 GN=Rv2952 PE=1 SV=1
O50416	404	Unique	236	10	25022.7	10	48	0.000412484	0.4195	244.084	Probable conserved lipoprotein LpqD OS=Mycobacterium tuberculosis (strain ATCC 25618 / H37Rv) OX=83332 GN=lpqD PE=1 SV=1
P9WQE7	1516	Some	1876	17	198694	27	48	5.18903e-05	0.1594	174.391	Phthiocerol synthesis polyketide synthase type I PpsA OS=Mycobacterium tuberculosis (strain ATCC 25618 / H37Rv) OX=83332 GN=ppsA PE=1 SV=1
P9WH61	1516	Some	124	12	14323.9	13	48	0.00078505	0.5806	187.487	30S ribosomal protein S13 OS=Mycobacterium tuberculosis (strain ATCC 25618 / H37Rv) OX=83332 GN=rpsM PE=1 SV=1
P9WHK1	1516	Some	443	19	46608.6	20	48	0.000219743	0.4763	214.013	Putative phosphoribosyl transferase Rv0571c OS=Mycobacterium tuberculosis (strain ATCC 25618 / H37Rv) OX=83332 GN=Rv0571c PE=1 SV=1
P9WKJ3	172	Unique	168	13	18157.8	13	48	0.000579442	0.7024	202.502	Putative acetolactate synthase small subunit OS=Mycobacterium tuberculosis (strain ATCC 25618 / H37Rv) OX=83332 GN=ilvH PE=1 SV=1
I6X827	1516	Some	319	12	34354.8	13	48	0.000305161	0.3981	193.787	Conserved protein OS=Mycobacterium tuberculosis (strain ATCC 25618 / H37Rv) OX=83332 GN=Rv3683 PE=1 SV=1
O53493	1516	Some	874	13	93747.9	15	48	0.00011138	0.1934	202.059	Bifunctional apolipoprotein N-acyltransferase/polyprenol monophosphomannose synthase OS=Mycobacterium tuberculosis (strain ATCC 25618 / H37Rv) OX=83332 GN=ppm1 PE=1 SV=1
I6YAW3	740	Unique	337	16	34204.9	16	48	0.000288861	0.4748	218.268	Uncharacterized protein OS=Mycobacterium tuberculosis (strain ATCC 25618 / H37Rv) OX=83332 GN=Rv3015c PE=1 SV=1
P9WN11	585	Unique	500	19	55810	19	48	0.000194692	0.344	191.293	Trehalose-6-phosphate synthase OS=Mycobacterium tuberculosis (strain ATCC 25618 / H37Rv) OX=83332 GN=otsA PE=1 SV=1
P9WML7	1516	Some	380	17	40538.1	20	48	0.000256174	0.5605	188.778	Histidinol-phosphate aminotransferase OS=Mycobacterium tuberculosis (strain ATCC 25618 / H37Rv) OX=83332 GN=hisC PE=1 SV=1
P9WNM5	230	Unique	614	24	67779	24	48	0.000158544	0.3518	181.319	Bifunctional enzyme CysN/CysC OS=Mycobacterium tuberculosis (strain ATCC 25618 / H37Rv) OX=83332 GN=cysNC PE=1 SV=1
O06159	234	Unique	393	18	41017.6	18	47	0.00024254	0.3919	186.708	Dihydrolipoyllysine-residue acyltransferase component of branched-chain alpha-ketoacid dehydrogenase complex OS=Mycobacterium tuberculosis (strain ATCC 25618 / H37Rv) OX=83332 GN=bkdC PE=1 SV=2
P9WNH3	1516	Some	341	17	36891.4	18	47	0.000279525	0.4487	164.042	Uncharacterized protein Rv2715 OS=Mycobacterium tuberculosis (strain ATCC 25618 / H37Rv) OX=83332 GN=Rv2715 PE=1 SV=1
P9WHE9	1363	Unique	160	8	16342.5	8	47	0.000595738	0.7	226.209	6,7-dimethyl-8-ribityllumazine synthase OS=Mycobacterium tuberculosis (strain ATCC 25618 / H37Rv) OX=83332 GN=ribH PE=1 SV=1
contaminant_KERATIN17	1401	Some	590	10	62405.1	27	47	0.000161556	0.361	178.638
O69727	878	Unique	351	16	38522.8	16	47	0.000271562	0.4644	211.037	Possible acyl-CoA dehydrogenase FadE36 OS=Mycobacterium tuberculosis (strain ATCC 25618 / H37Rv) OX=83332 GN=fadE36 PE=1 SV=1
P9WJN1	1516	Some	288	15	32693.1	16	47	0.000330966	0.4965	181.482	Mycothiol S-conjugate amidase OS=Mycobacterium tuberculosis (strain ATCC 25618 / H37Rv) OX=83332 GN=mca PE=1 SV=1
P9WQB9	1516	Some	368	12	38299.2	13	47	0.000259017	0.519	224.498	Putative alcohol dehydrogenase D OS=Mycobacterium tuberculosis (strain ATCC 25618 / H37Rv) OX=83332 GN=adhD PE=1 SV=1
P9WIV5	77	Unique	252	8	27162.5	8	47	0.000378247	0.3611	197.982	NADH-quinone oxidoreductase subunit E OS=Mycobacterium tuberculosis (strain ATCC 25618 / H37Rv) OX=83332 GN=nuoE PE=1 SV=1
P9WMM3	912	Unique	267	18	27186	18	47	0.000356997	0.6142	190.874	Imidazole glycerol phosphate synthase subunit HisF OS=Mycobacterium tuberculosis (strain ATCC 25618 / H37Rv) OX=83332 GN=hisF PE=1 SV=1
P95208	1516	Some	395	12	42252.5	13	47	0.000241312	0.4	187.892	Acyl-CoA dehydrogenase FadE7 OS=Mycobacterium tuberculosis (strain ATCC 25618 / H37Rv) OX=83332 GN=fadE7 PE=1 SV=3
P9WPY7	1486	Some	470	15	49725.7	18	47	0.000202805	0.4553	213.434	Argininosuccinate lyase OS=Mycobacterium tuberculosis (strain ATCC 25618 / H37Rv) OX=83332 GN=argH PE=1 SV=1
P96831	1112	Unique	403	20	44297.3	20	47	0.000236521	0.5161	217.258	Probable acyl-CoA dehydrogenase FadE2 OS=Mycobacterium tuberculosis (strain ATCC 25618 / H37Rv) OX=83332 GN=fadE2 PE=1 SV=3
P9WFH5	1516	Some	314	14	34715.6	17	47	0.000303561	0.6847	205.188	Putative S-adenosyl-L-methionine-dependent methyltransferase Rv3767c OS=Mycobacterium tuberculosis (strain ATCC 25618 / H37Rv) OX=83332 GN=Rv3767c PE=1 SV=1
I6XHX8	1442	Some	273	10	28854.8	12	47	0.000349151	0.4652	158.548	Uncharacterized protein OS=Mycobacterium tuberculosis (strain ATCC 25618 / H37Rv) OX=83332 GN=Rv3672c PE=1 SV=1
P9WGR5	1435	Some	251	10	26382	11	47	0.000379754	0.5578	225.941	Uncharacterized oxidoreductase Rv0484c OS=Mycobacterium tuberculosis (strain ATCC 25618 / H37Rv) OX=83332 GN=Rv0484c PE=1 SV=1
P9WMK9	399	Unique	195	11	21837.3	11	47	0.000488811	0.4718	199.629	AP-4-A phosphorylase OS=Mycobacterium tuberculosis (strain ATCC 25618 / H37Rv) OX=83332 GN=Rv2613c PE=1 SV=1
L7N668	1516	Some	66	4	7262.6	5	47	0.00144421	0.697	214.806	Uncharacterized protein OS=Mycobacterium tuberculosis (strain ATCC 25618 / H37Rv) OX=83332 GN=Rv3196A PE=1 SV=1
P9WM73	1431	Some	224	11	24616.1	12	47	0.000425527	0.4464	197.291	Uncharacterized protein Rv0088 OS=Mycobacterium tuberculosis (strain ATCC 25618 / H37Rv) OX=83332 GN=Rv0088 PE=1 SV=1
P9WKD7	904	Unique	162	9	17248.7	9	47	0.000588384	0.6728	208.554	Ribose-5-phosphate isomerase B OS=Mycobacterium tuberculosis (strain ATCC 25618 / H37Rv) OX=83332 GN=rpiB PE=1 SV=1
P9WI71	1516	Some	626	14	66693.7	18	47	0.000152265	0.2955	188.349	Serine/threonine-protein kinase PknH OS=Mycobacterium tuberculosis (strain ATCC 25618 / H37Rv) OX=83332 GN=pknH PE=1 SV=1
P9WQ51	1516	Some	548	18	59685.4	26	47	0.000173938	0.3869	191.816	Long-chain-fatty-acid--CoA/3-oxocholest-4-en-26-oate--CoA ligase OS=Mycobacterium tuberculosis (strain ATCC 25618 / H37Rv) OX=83332 GN=fadD19 PE=1 SV=1
I6YGE4	225	Unique	237	13	27405.1	13	47	0.000402186	0.4135	169.522	Uncharacterized protein OS=Mycobacterium tuberculosis (strain ATCC 25618 / H37Rv) OX=83332 GN=Rv3528c PE=1 SV=1
P9WL61	1356	Unique	93	6	10059.1	6	47	0.00102493	0.8387	201.219	Uncharacterized protein Rv2632c OS=Mycobacterium tuberculosis (strain ATCC 25618 / H37Rv) OX=83332 GN=Rv2632c PE=1 SV=1
O53506	260	Unique	301	12	32999.9	12	47	0.000316672	0.2724	188.254	Conserved protein OS=Mycobacterium tuberculosis (strain ATCC 25618 / H37Rv) OX=83332 GN=Rv2172c PE=1 SV=3
P9WGQ5	45	Unique	263	12	26711.1	12	47	0.000362426	0.4753	182.996	Uncharacterized oxidoreductase Rv0927c OS=Mycobacterium tuberculosis (strain ATCC 25618 / H37Rv) OX=83332 GN=Rv0927c PE=1 SV=1
P9WHB7	369	Unique	105	9	11450.3	9	47	0.000907792	0.6762	226.828	50S ribosomal protein L24 OS=Mycobacterium tuberculosis (strain ATCC 25618 / H37Rv) OX=83332 GN=rplX PE=1 SV=1
O06154	870	Unique	264	8	27901	8	46	0.000353372	0.4432	221	Conserved protein OS=Mycobacterium tuberculosis (strain ATCC 25618 / H37Rv) OX=83332 GN=Rv1637c PE=1 SV=2
P9WNW7	923	Unique	300	18	33542.7	18	46	0.000310967	0.5467	174.917	Iron-dependent extradiol dioxygenase OS=Mycobacterium tuberculosis (strain ATCC 25618 / H37Rv) OX=83332 GN=hsaC PE=1 SV=1
O53978	1516	Some	348	15	38265.6	17	46	0.000268075	0.3448	158.69	Conserved protein OS=Mycobacterium tuberculosis (strain ATCC 25618 / H37Rv) OX=83332 GN=Rv1977 PE=1 SV=1
O53404	1516	Some	254	10	28909.6	13	46	0.000367284	0.4921	189.974	Conserved protein OS=Mycobacterium tuberculosis (strain ATCC 25618 / H37Rv) OX=83332 GN=Rv1056 PE=1 SV=1
P9WFE3	1516	Some	224	13	23316.1	14	46	0.000416474	0.6384	205.822	Urease accessory protein UreG OS=Mycobacterium tuberculosis (strain ATCC 25618 / H37Rv) OX=83332 GN=ureG PE=1 SV=1
P71977	1516	Some	259	16	27869.6	18	46	0.000360193	0.6873	189.239	Probable transcriptional regulatory protein OS=Mycobacterium tuberculosis (strain ATCC 25618 / H37Rv) OX=83332 GN=Rv1719 PE=1 SV=2
contaminant_KERATIN18	1401	Some	562	4	59767.2	27	46	0.000165997	0.3986	181.379
P9WKS5	176	Unique	83	4	9402.6	4	46	0.00112398	0.6024	221.024	Uncharacterized protein Rv0634A OS=Mycobacterium tuberculosis (strain ATCC 25618 / H37Rv) OX=83332 GN=Rv0634A PE=1 SV=1
P9WHI9	1516	Some	385	18	42168.4	20	46	0.000242312	0.4909	179.739	DNA replication and repair protein RecF OS=Mycobacterium tuberculosis (strain ATCC 25618 / H37Rv) OX=83332 GN=recF PE=1 SV=1
P9WMU7	1516	Some	378	16	39732.3	17	46	0.000246799	0.4259	198.386	Uncharacterized protein Rv2212 OS=Mycobacterium tuberculosis (strain ATCC 25618 / H37Rv) OX=83332 GN=Rv2212 PE=1 SV=1
O53623	1486	Some	201	11	21892.5	12	46	0.00046413	0.4627	196.218	Probable transcriptional regulatory protein OS=Mycobacterium tuberculosis (strain ATCC 25618 / H37Rv) OX=83332 GN=Rv0078 PE=1 SV=1
P9WHK5	1516	Some	261	12	27394.2	13	46	0.000357433	0.433	186.625	Uridylate kinase OS=Mycobacterium tuberculosis (strain ATCC 25618 / H37Rv) OX=83332 GN=pyrH PE=1 SV=1
O05861	249	Unique	292	11	31314.4	11	46	0.000319487	0.3493	182.82	Conserved protein OS=Mycobacterium tuberculosis (strain ATCC 25618 / H37Rv) OX=83332 GN=Rv3205c PE=1 SV=1
P9WHL5	52	Unique	224	11	23600	11	46	0.000416474	0.4643	180.338	Phosphoribosylformylglycinamidine synthase subunit PurQ OS=Mycobacterium tuberculosis (strain ATCC 25618 / H37Rv) OX=83332 GN=purQ PE=1 SV=1
P9WHC5	1474	Some	129	9	14500	10	46	0.000723179	0.5891	167.514	50S ribosomal protein L20 OS=Mycobacterium tuberculosis (strain ATCC 25618 / H37Rv) OX=83332 GN=rplT PE=1 SV=1
P9WG71	1516	Some	333	15	34291.3	16	46	0.00028015	0.5495	227.551	Thiamine-monophosphate kinase OS=Mycobacterium tuberculosis (strain ATCC 25618 / H37Rv) OX=83332 GN=thiL PE=1 SV=1
P9WKS3	1516	Some	182	6	19117.8	7	45	0.00050144	0.6044	224.386	Uncharacterized protein Rv0738 OS=Mycobacterium tuberculosis (strain ATCC 25618 / H37Rv) OX=83332 GN=Rv0738 PE=1 SV=1
P9WM45	1516	Some	124	8	12524.1	10	45	0.000735984	0.5806	158.426	Protein Rv1269c OS=Mycobacterium tuberculosis (strain ATCC 25618 / H37Rv) OX=83332 GN=Rv1269c PE=1 SV=1
O53789	1122	Unique	196	13	21230.7	13	45	0.000465623	0.5051	179.413	Probable transcriptional regulatory protein (Possibly TetR-family) OS=Mycobacterium tuberculosis (strain ATCC 25618 / H37Rv) OX=83332 GN=Rv0681 PE=1 SV=3
I6YEH6	200	Unique	249	12	26596	12	45	0.000366514	0.502	195.983	Probable enoyl-CoA hydratase EchA16 (Enoyl hydrase) (Unsaturated acyl-CoA hydratase) (Crotonase) OS=Mycobacterium tuberculosis (strain ATCC 25618 / H37Rv) OX=83332 GN=echA16 PE=1 SV=1
P9WK95	1516	Some	198	10	21748.3	11	45	0.00046092	0.6566	180.704	3-isopropylmalate dehydratase small subunit OS=Mycobacterium tuberculosis (strain ATCC 25618 / H37Rv) OX=83332 GN=leuD PE=1 SV=1
P9WJQ7	69	Unique	426	17	44291.3	17	45	0.00021423	0.4061	195.896	Molybdopterin molybdenumtransferase 1 OS=Mycobacterium tuberculosis (strain ATCC 25618 / H37Rv) OX=83332 GN=moeA1 PE=1 SV=1
O07419	860	Unique	213	11	22324.1	11	45	0.00042846	0.4742	212.316	Probable conserved Mce associated membrane protein OS=Mycobacterium tuberculosis (strain ATCC 25618 / H37Rv) OX=83332 GN=Rv0175 PE=1 SV=1
P95223	1516	Some	1209	24	129552	25	45	7.54856e-05	0.2076	182.486	Probable 5-oxoprolinase OplA (5-oxo-L-prolinase) (Pyroglutamase) (5-OPASE) OS=Mycobacterium tuberculosis (strain ATCC 25618 / H37Rv) OX=83332 GN=oplA PE=1 SV=2
P9WP13	1516	Some	149	9	16727.8	10	45	0.000612497	0.5638	177.781	F420H(2)-dependent quinone reductase Rv1261c OS=Mycobacterium tuberculosis (strain ATCC 25618 / H37Rv) OX=83332 GN=Rv1261c PE=1 SV=1
O06278	1516	Some	397	16	43014.3	20	45	0.000229879	0.4912	190.68	Probable conserved transmembrane protein rich in alanine and arginine and proline OS=Mycobacterium tuberculosis (strain ATCC 25618 / H37Rv) OX=83332 GN=Rv3604c PE=1 SV=2
P9WG41	1516	Some	618	20	66062.9	21	45	0.000147673	0.2767	179.139	Acetolactate synthase large subunit IlvB1 OS=Mycobacterium tuberculosis (strain ATCC 25618 / H37Rv) OX=83332 GN=ilvB1 PE=1 SV=1
O65931	1516	Some	970	24	105596	26	45	9.40846e-05	0.2577	161.5	Probable arylsulfatase AtsB (Aryl-sulfate sulphohydrolase) (Sulfatase) OS=Mycobacterium tuberculosis (strain ATCC 25618 / H37Rv) OX=83332 GN=atsB PE=1 SV=3
P96277	868	Unique	164	5	16908.7	5	45	0.000556476	0.4878	158.962	Putative tuberculin related peptide OS=Mycobacterium tuberculosis (strain ATCC 25618 / H37Rv) OX=83332 GN=Rv0431 PE=1 SV=2
P9WK63	746	Unique	182	7	18788.9	7	45	0.00050144	0.467	180.467	Putative lipoprotein LpqE OS=Mycobacterium tuberculosis (strain ATCC 25618 / H37Rv) OX=83332 GN=lpqE PE=1 SV=1
P71875	1476	Some	386	19	44221.6	20	45	0.00023643	0.4922	165.009	3-ketosteroid-9-alpha-monooxygenase, oxygenase component OS=Mycobacterium tuberculosis (strain ATCC 25618 / H37Rv) OX=83332 GN=kshA PE=1 SV=2
O33272	1374	Unique	255	13	26826.8	13	45	0.00035789	0.5333	165.029	Possible conserved membrane or secreted protein OS=Mycobacterium tuberculosis (strain ATCC 25618 / H37Rv) OX=83332 GN=Rv2969c PE=1 SV=3
P9WHJ3	1516	Some	790	20	85318.3	22	45	0.000115522	0.2861	179.291	Protein RecA OS=Mycobacterium tuberculosis (strain ATCC 25618 / H37Rv) OX=83332 GN=recA PE=1 SV=1
I6Y1Q2	373	Unique	228	15	24917.6	15	45	0.000400272	0.6053	191.426	Probable transcriptional repressor SirR OS=Mycobacterium tuberculosis (strain ATCC 25618 / H37Rv) OX=83332 GN=sirR PE=1 SV=1
P9WQI1	206	Unique	488	21	54771.6	21	45	0.000187012	0.4508	178.233	Uncharacterized protein Rv0647c OS=Mycobacterium tuberculosis (strain ATCC 25618 / H37Rv) OX=83332 GN=Rv0647c PE=1 SV=1
P9WLA7	173	Unique	167	8	17260	8	44	0.000534335	0.6886	209.127	Uncharacterized protein Rv2468c OS=Mycobacterium tuberculosis (strain ATCC 25618 / H37Rv) OX=83332 GN=Rv2468c PE=1 SV=1
P9WK65	1486	Some	233	11	24107.4	12	44	0.000382979	0.4807	174.669	Putative phthiocerol dimycocerosate transporter LppX OS=Mycobacterium tuberculosis (strain ATCC 25618 / H37Rv) OX=83332 GN=lppX PE=1 SV=1
P9WPD3	621	Unique	373	12	40103.5	12	44	0.000239233	0.2601	175.57	Putative citrate synthase 2 OS=Mycobacterium tuberculosis (strain ATCC 25618 / H37Rv) OX=83332 GN=citA PE=1 SV=1
P9WMA7	584	Unique	304	11	31035.9	11	44	0.000293533	0.4276	178.183	Uncharacterized protein Rv0007 OS=Mycobacterium tuberculosis (strain ATCC 25618 / H37Rv) OX=83332 GN=Rv0007 PE=1 SV=1
P9WLA3	1516	Some	236	14	25684	16	44	0.00037811	0.6186	146.598	Uncharacterized protein Rv2558 OS=Mycobacterium tuberculosis (strain ATCC 25618 / H37Rv) OX=83332 GN=Rv2558 PE=1 SV=1
I6X9J0	1516	Some	542	20	58479.4	23	44	0.000164638	0.3967	168.055	Probable acyl-CoA dehydrogenase FadE8 OS=Mycobacterium tuberculosis (strain ATCC 25618 / H37Rv) OX=83332 GN=fadE8 PE=1 SV=1
I6XWB9	16	Unique	60	5	6878.3	5	44	0.00148723	0.65	119.336	Uncharacterized protein OS=Mycobacterium tuberculosis (strain ATCC 25618 / H37Rv) OX=83332 GN=Rv0810c PE=4 SV=1
I6X7D4	1516	Some	285	12	30613.9	14	44	0.000313102	0.5404	202.665	Conserved protein OS=Mycobacterium tuberculosis (strain ATCC 25618 / H37Rv) OX=83332 GN=Rv3463 PE=1 SV=1
P9WHD9	1516	Some	122	9	13401.4	10	44	0.000731426	0.6721	170.382	50S ribosomal protein L14 OS=Mycobacterium tuberculosis (strain ATCC 25618 / H37Rv) OX=83332 GN=rplN PE=1 SV=1
P71615	1516	Some	336	13	35375.4	14	44	0.000265577	0.4077	181.634	Bifunctional oligoribonuclease and PAP phosphatase NrnA OS=Mycobacterium tuberculosis (strain ATCC 25618 / H37Rv) OX=83332 GN=nrnA PE=1 SV=2
P9WFD3	1516	Some	268	9	27972.5	10	44	0.000332963	0.4104	201.07	Universal stress protein Rv3134c OS=Mycobacterium tuberculosis (strain ATCC 25618 / H37Rv) OX=83332 GN=Rv3134c PE=1 SV=1
P9WKT7	893	Unique	78	7	8484.3	7	44	0.00114403	0.7051	152.841	Putative DNA-binding protein Rv0500A OS=Mycobacterium tuberculosis (strain ATCC 25618 / H37Rv) OX=83332 GN=Rv0500A PE=1 SV=1
O05892	1516	Some	211	12	22767.9	14	44	0.00042291	0.4929	161.886	Possible transcriptional regulatory protein (Probably TetR-family) OS=Mycobacterium tuberculosis (strain ATCC 25618 / H37Rv) OX=83332 GN=Rv3249c PE=1 SV=1
I6WXK4	376	Unique	276	18	30117.5	18	44	0.000323312	0.6449	193.428	Phosphotyrosine protein phosphatase PTPB (Protein-tyrosine-phosphatase) (PTPase) OS=Mycobacterium tuberculosis (strain ATCC 25618 / H37Rv) OX=83332 GN=ptbB PE=1 SV=1
P9WJL5	1461	Some	496	17	50304.3	18	44	0.000179907	0.4899	205.805	UDP-N-acetylmuramoylalanine--D-glutamate ligase OS=Mycobacterium tuberculosis (strain ATCC 25618 / H37Rv) OX=83332 GN=murD PE=1 SV=2
P9WID7	1516	Some	343	14	36838.9	15	44	0.000260157	0.3236	168.202	ATP-dependent 6-phosphofructokinase OS=Mycobacterium tuberculosis (strain ATCC 25618 / H37Rv) OX=83332 GN=pfkA PE=1 SV=1
O05293	1516	Some	304	15	32573.3	17	44	0.000293533	0.4671	160.578	Conserved protein OS=Mycobacterium tuberculosis (strain ATCC 25618 / H37Rv) OX=83332 GN=Rv1191 PE=1 SV=3
P9WPQ3	1516	Some	654	20	70530.5	24	44	0.000136443	0.3792	148.33	Acetyl-/propionyl-coenzyme A carboxylase alpha chain OS=Mycobacterium tuberculosis (strain ATCC 25618 / H37Rv) OX=83332 GN=accA1 PE=1 SV=1
P95200	1516	Some	470	15	50335.3	17	44	0.00018986	0.3106	170.266	Probable membrane NADH dehydrogenase NdhA OS=Mycobacterium tuberculosis (strain ATCC 25618 / H37Rv) OX=83332 GN=ndhA PE=1 SV=1
P9WFK7	1516	Some	402	19	43758.4	20	43	0.00021693	0.5323	189.537	N-acetyltransferase Eis OS=Mycobacterium tuberculosis (strain ATCC 25618 / H37Rv) OX=83332 GN=eis PE=1 SV=2
P9WFG9	191	Unique	226	9	23868	9	43	0.000385867	0.5221	187.097	UPF0678 fatty acid-binding protein-like protein Rv0813c OS=Mycobacterium tuberculosis (strain ATCC 25618 / H37Rv) OX=83332 GN=Rv0813c PE=1 SV=1
O06413	574	Unique	294	14	31828.9	14	43	0.000296619	0.483	174.249	Possible oxidoreductase OS=Mycobacterium tuberculosis (strain ATCC 25618 / H37Rv) OX=83332 GN=Rv0547c PE=1 SV=1
O07754	1516	Some	147	6	15951.3	8	43	0.000593238	0.4354	185.527	Conserved protein OS=Mycobacterium tuberculosis (strain ATCC 25618 / H37Rv) OX=83332 GN=Rv1875 PE=1 SV=1
P71733	1516	Some	325	16	35980.3	17	43	0.000268326	0.5662	175.663	Conserved protein OS=Mycobacterium tuberculosis (strain ATCC 25618 / H37Rv) OX=83332 GN=Rv2410c PE=1 SV=1
P9WK45	1516	Some	236	8	24514.7	9	43	0.000369517	0.4746	169.258	Lipoarabinomannan carrier protein LprG OS=Mycobacterium tuberculosis (strain ATCC 25618 / H37Rv) OX=83332 GN=lprG PE=1 SV=1
O06145	205	Unique	163	9	17724.6	9	43	0.000535006	0.4969	174.932	Conserved protein OS=Mycobacterium tuberculosis (strain ATCC 25618 / H37Rv) OX=83332 GN=Rv1628c PE=1 SV=1
P9WNZ1	1516	Some	418	15	43532	18	43	0.000208627	0.3995	175.476	Coenzyme A biosynthesis bifunctional protein CoaBC OS=Mycobacterium tuberculosis (strain ATCC 25618 / H37Rv) OX=83332 GN=coaBC PE=1 SV=1
P9WH71	1516	Some	324	12	36950.4	16	43	0.000269154	0.5031	156.179	Ribonucleoside-diphosphate reductase subunit beta nrdF2 OS=Mycobacterium tuberculosis (strain ATCC 25618 / H37Rv) OX=83332 GN=nrdF2 PE=1 SV=1
O86317	228	Unique	210	10	22541.3	10	43	0.000415267	0.4238	182.732	Conserved protein OS=Mycobacterium tuberculosis (strain ATCC 25618 / H37Rv) OX=83332 GN=Rv2680 PE=1 SV=1
O06815	1516	Some	136	7	14995.8	8	43	0.00064122	0.7353	203.203	Uncharacterized protein OS=Mycobacterium tuberculosis (strain ATCC 25618 / H37Rv) OX=83332 GN=Rv1444c PE=1 SV=1
O33259	1516	Some	1192	25	130223	27	43	7.31594e-05	0.219	182.731	Methionine synthase OS=Mycobacterium tuberculosis (strain ATCC 25618 / H37Rv) OX=83332 GN=metH PE=1 SV=1
P9WI83	90	Unique	431	12	45550.9	12	43	0.000202334	0.2877	159.463	Serine/threonine-protein kinase PknA OS=Mycobacterium tuberculosis (strain ATCC 25618 / H37Rv) OX=83332 GN=pknA PE=1 SV=1
P95185	940	Unique	323	10	33814	10	43	0.000269988	0.2817	205.073	Probable NADPH quinone oxidoreductase FadB4 (NADPH:quinone reductase) (Zeta-crystallin) OS=Mycobacterium tuberculosis (strain ATCC 25618 / H37Rv) OX=83332 GN=fadB4 PE=1 SV=1
P9WM39	1396	Some	456	15	49570.1	16	43	0.000191241	0.3531	179.361	Uncharacterized protein Rv1288 OS=Mycobacterium tuberculosis (strain ATCC 25618 / H37Rv) OX=83332 GN=Rv1288 PE=1 SV=1
O06831	1473	Some	535	17	58010	18	43	0.000163002	0.3477	187.868	Possible long-chain-fatty-acid--CoA ligase FadD12 (Fatty-acid-CoA synthetase) (Fatty-acid-CoA synthase) OS=Mycobacterium tuberculosis (strain ATCC 25618 / H37Rv) OX=83332 GN=fadD12 PE=1 SV=1
P9WKE7	1154	Unique	316	9	32308.7	9	43	0.000275968	0.2658	160.145	Homoserine kinase OS=Mycobacterium tuberculosis (strain ATCC 25618 / H37Rv) OX=83332 GN=thrB PE=1 SV=1
O33340	1516	Some	455	15	48210.8	17	43	0.000191661	0.3868	161.046	Probable aldehyde dehydrogenase AldC OS=Mycobacterium tuberculosis (strain ATCC 25618 / H37Rv) OX=83332 GN=aldC PE=1 SV=1
P9WHB9	8	Unique	100	11	10933.1	11	43	0.00087206	0.74	170.973	50S ribosomal protein L23 OS=Mycobacterium tuberculosis (strain ATCC 25618 / H37Rv) OX=83332 GN=rplW PE=1 SV=1
P9WHJ5	388	Unique	111	12	12945.6	12	42	0.000767369	0.5676	148.818	RNA polymerase-binding protein RbpA OS=Mycobacterium tuberculosis (strain ATCC 25618 / H37Rv) OX=83332 GN=rbpA PE=1 SV=1
O05316	1516	Some	561	20	62554	23	42	0.000151832	0.4029	139.715	Conserved protein OS=Mycobacterium tuberculosis (strain ATCC 25618 / H37Rv) OX=83332 GN=Rv1215c PE=1 SV=1
P9WJN9	199	Unique	143	9	15884	9	42	0.00059565	0.4615	150.978	Transcriptional regulator MraZ OS=Mycobacterium tuberculosis (strain ATCC 25618 / H37Rv) OX=83332 GN=mraZ PE=1 SV=1
O07807	1474	Some	259	13	28418.1	14	42	0.000328872	0.3938	153.283	Possible acyltransferase OS=Mycobacterium tuberculosis (strain ATCC 25618 / H37Rv) OX=83332 GN=Rv3816c PE=1 SV=1
I6X4S7	423	Unique	281	12	31530.8	12	42	0.000303124	0.3986	181.731	Probable acyl-CoA thioesterase II TesB2 (TEII) OS=Mycobacterium tuberculosis (strain ATCC 25618 / H37Rv) OX=83332 GN=tesB2 PE=1 SV=1
P9WP31	928	Unique	373	15	39667.5	15	42	0.000228359	0.4129	162.968	D-alanine--D-alanine ligase OS=Mycobacterium tuberculosis (strain ATCC 25618 / H37Rv) OX=83332 GN=ddl PE=1 SV=1
P9WKC3	1516	Some	474	13	50836.5	16	42	0.0001797	0.2785	151.684	Probable diacyglycerol O-acyltransferase Tgs4 OS=Mycobacterium tuberculosis (strain ATCC 25618 / H37Rv) OX=83332 GN=tgs4 PE=1 SV=1
P9WIS1	1516	Some	348	13	38022.2	14	42	0.000244764	0.3851	154.733	3-methyl-2-oxobutanoate dehydrogenase subunit beta OS=Mycobacterium tuberculosis (strain ATCC 25618 / H37Rv) OX=83332 GN=bkdB PE=1 SV=1
P9WHC3	1516	Some	103	8	10995.2	9	42	0.00082697	0.5243	196.762	50S ribosomal protein L21 OS=Mycobacterium tuberculosis (strain ATCC 25618 / H37Rv) OX=83332 GN=rplU PE=1 SV=1
P9WM59	1400	Some	212	11	22924.9	12	42	0.000401783	0.7123	191.681	Uncharacterized protein Rv1109c OS=Mycobacterium tuberculosis (strain ATCC 25618 / H37Rv) OX=83332 GN=Rv1109c PE=1 SV=1
O53873	1516	Some	542	20	59749.2	23	42	0.000157155	0.3801	165.155	DNA helicase Ercc3 OS=Mycobacterium tuberculosis (strain ATCC 25618 / H37Rv) OX=83332 GN=ercc3 PE=1 SV=1
P9WHM7	1516	Some	523	10	54974.1	13	42	0.000162864	0.3098	173.471	Bifunctional purine biosynthesis protein PurH OS=Mycobacterium tuberculosis (strain ATCC 25618 / H37Rv) OX=83332 GN=purH PE=1 SV=1
P96821	1235	Unique	280	6	30605.8	6	42	0.000304207	0.2179	185.974	Probable transcriptional regulatory protein (Possibly TetR-family) OS=Mycobacterium tuberculosis (strain ATCC 25618 / H37Rv) OX=83332 GN=Rv0144 PE=1 SV=2
P9WGA1	1107	Unique	83	8	8917.7	8	42	0.00102624	0.5542	180.473	Sec-independent protein translocase protein TatA OS=Mycobacterium tuberculosis (strain ATCC 25618 / H37Rv) OX=83332 GN=tatA PE=1 SV=1
P9WQ07	1516	Some	212	12	22009.2	13	42	0.000401783	0.684	179.509	Adenine phosphoribosyltransferase OS=Mycobacterium tuberculosis (strain ATCC 25618 / H37Rv) OX=83332 GN=apt PE=1 SV=2
Q11061	1063	Unique	455	16	47222.3	16	42	0.000187204	0.3824	175.425	Probable oxidoreductase OS=Mycobacterium tuberculosis (strain ATCC 25618 / H37Rv) OX=83332 GN=Rv1257c PE=1 SV=1
P96389	1516	Some	242	10	26141.6	11	42	0.000351975	0.562	207.015	Uncharacterized protein OS=Mycobacterium tuberculosis (strain ATCC 25618 / H37Rv) OX=83332 GN=Rv0207c PE=1 SV=3
P9WPE1	1516	Some	273	12	28849.8	13	42	0.000312007	0.5458	211.579	Citrate lyase subunit beta-like protein OS=Mycobacterium tuberculosis (strain ATCC 25618 / H37Rv) OX=83332 GN=citE PE=1 SV=1
P96264	415	Unique	500	17	51992.1	17	42	0.000170356	0.386	183.946	Probable lipoprotein aminopeptidase LpqL OS=Mycobacterium tuberculosis (strain ATCC 25618 / H37Rv) OX=83332 GN=lpqL PE=1 SV=1
P9WIK1	1340	Unique	309	16	34848.9	16	42	0.000275657	0.4984	186.504	Sulfate adenylyltransferase subunit 2 OS=Mycobacterium tuberculosis (strain ATCC 25618 / H37Rv) OX=83332 GN=cysD PE=1 SV=1
P9WH25	383	Unique	151	12	16408	12	42	0.000564092	0.6225	145.954	30S ribosomal protein S9 OS=Mycobacterium tuberculosis (strain ATCC 25618 / H37Rv) OX=83332 GN=rpsI PE=1 SV=1
P9WQ99	1516	Some	484	17	50834.4	19	41	0.000171797	0.3698	174.905	Putative amidase AmiA2 OS=Mycobacterium tuberculosis (strain ATCC 25618 / H37Rv) OX=83332 GN=amiA2 PE=1 SV=1
P9WNW9	1516	Some	447	12	46255.8	13	41	0.000186018	0.2796	189.952	Histidinol dehydrogenase OS=Mycobacterium tuberculosis (strain ATCC 25618 / H37Rv) OX=83332 GN=hisD PE=1 SV=2
P9WMI3	1439	Some	256	13	27152.9	14	41	0.000324804	0.543	178.102	Uncharacterized HTH-type transcriptional regulator Rv0023 OS=Mycobacterium tuberculosis (strain ATCC 25618 / H37Rv) OX=83332 GN=Rv0023 PE=1 SV=1
P9WGX5	1491	Some	232	6	23850.4	7	41	0.000358405	0.375	229.871	Anti-sigma-K factor RskA OS=Mycobacterium tuberculosis (strain ATCC 25618 / H37Rv) OX=83332 GN=rskA PE=1 SV=1
P9WHS1	888	Unique	146	10	16501.3	10	41	0.00056952	0.774	184.136	CysO-cysteine peptidase OS=Mycobacterium tuberculosis (strain ATCC 25618 / H37Rv) OX=83332 GN=mec PE=1 SV=1
P9WGT9	732	Unique	370	12	37822.5	12	41	0.000224729	0.5216	170.754	Phosphate-binding protein PstS 2 OS=Mycobacterium tuberculosis (strain ATCC 25618 / H37Rv) OX=83332 GN=pstS2 PE=1 SV=1
O06541	1516	Some	268	11	27580.6	12	41	0.000310261	0.5299	193.233	Probable enoyl-CoA hydratase EchA11 (Enoyl hydrase) (Unsaturated acyl-CoA hydratase) (Crotonase) OS=Mycobacterium tuberculosis (strain ATCC 25618 / H37Rv) OX=83332 GN=echA11 PE=1 SV=1
P9WJV3	1516	Some	967	19	105149	22	41	8.59875e-05	0.2079	142.178	Siderophore exporter MmpL4 OS=Mycobacterium tuberculosis (strain ATCC 25618 / H37Rv) OX=83332 GN=mmpL4 PE=1 SV=1
L7N673	1437	Some	85	5	9483.5	6	41	0.000978234	0.5412	181.147	Uncharacterized protein OS=Mycobacterium tuberculosis (strain ATCC 25618 / H37Rv) OX=83332 GN=Rv1638A PE=1 SV=1
P9WMN9	1516	Some	462	11	47468	12	41	0.000179978	0.3983	197.064	Glutamate-1-semialdehyde 2,1-aminomutase OS=Mycobacterium tuberculosis (strain ATCC 25618 / H37Rv) OX=83332 GN=hemL PE=1 SV=1
O53901	1516	Some	2108	10	223732	23	41	3.94449e-05	0.0773	122.099	Mycocerosic acid synthase-like polyketide synthase OS=Mycobacterium tuberculosis (strain ATCC 25618 / H37Rv) OX=83332 GN=pks5 PE=1 SV=2
P9WGQ1	1498	Some	223	10	23025.8	11	41	0.000372869	0.6099	186.785	Putative oxidoreductase Rv1856c OS=Mycobacterium tuberculosis (strain ATCC 25618 / H37Rv) OX=83332 GN=Rv1856c PE=1 SV=2
I6XEK2	1085	Unique	124	16	13949	16	41	0.000670564	0.8065	160.153	Conserved protein OS=Mycobacterium tuberculosis (strain ATCC 25618 / H37Rv) OX=83332 GN=Rv2548A PE=1 SV=1
P9WP55	1516	Some	310	13	32714.3	14	41	0.000268225	0.6323	164.732	O-acetylserine sulfhydrylase OS=Mycobacterium tuberculosis (strain ATCC 25618 / H37Rv) OX=83332 GN=cysK1 PE=1 SV=1
I6WZD7	397	Unique	139	10	15214.3	10	41	0.000598201	0.5252	170.132	Conserved protein OS=Mycobacterium tuberculosis (strain ATCC 25618 / H37Rv) OX=83332 GN=Rv0760c PE=1 SV=1
P9WIY9	876	Unique	360	16	37481.6	16	41	0.000230972	0.4833	184.807	Uncharacterized NTE family protein Rv1063c OS=Mycobacterium tuberculosis (strain ATCC 25618 / H37Rv) OX=83332 GN=Rv1063c PE=1 SV=1
P9WKD5	1127	Unique	250	12	25930.4	12	41	0.0003326	0.472	172.469	Polyphenol oxidase OS=Mycobacterium tuberculosis (strain ATCC 25618 / H37Rv) OX=83332 GN=Rv2149c PE=1 SV=1
O33182	1516	Some	274	12	30177	15	41	0.000303467	0.4015	156.365	Uncharacterized protein OS=Mycobacterium tuberculosis (strain ATCC 25618 / H37Rv) OX=83332 GN=Rv1680 PE=1 SV=1
P9WPZ9	85	Unique	352	13	36263.9	13	41	0.000236221	0.358	180.18	N-acetyl-gamma-glutamyl-phosphate reductase OS=Mycobacterium tuberculosis (strain ATCC 25618 / H37Rv) OX=83332 GN=argC PE=1 SV=1
P9WMA5	1516	Some	152	7	16545.8	8	41	0.000547039	0.5921	152.087	Uncharacterized protein Rv0080 OS=Mycobacterium tuberculosis (strain ATCC 25618 / H37Rv) OX=83332 GN=Rv0080 PE=1 SV=1
O07411	1516	Some	554	16	59849.9	18	40	0.000146429	0.2978	146.244	Probable fatty-acid-CoA ligase FadD5 (Fatty-acid-CoA synthetase) (Fatty-acid-CoA synthase) OS=Mycobacterium tuberculosis (strain ATCC 25618 / H37Rv) OX=83332 GN=fadD5 PE=1 SV=1
P9WHD7	35	Unique	146	11	15505.5	11	40	0.000555629	0.5274	162.083	50S ribosomal protein L15 OS=Mycobacterium tuberculosis (strain ATCC 25618 / H37Rv) OX=83332 GN=rplO PE=1 SV=1
O06803	1452	Some	428	9	45925.9	10	40	0.000189537	0.2827	168.148	Conserved protein OS=Mycobacterium tuberculosis (strain ATCC 25618 / H37Rv) OX=83332 GN=Rv1770 PE=1 SV=1
L7N675	1424	Some	391	7	39115.4	10	40	0.000207473	0.2762	174.096	PPE family protein PPE18 OS=Mycobacterium tuberculosis (strain ATCC 25618 / H37Rv) OX=83332 GN=PPE18 PE=1 SV=1; Additional IDs concatenated into MaxParsimony group: P9WI25; Additional IDs concatenated into MaxParsimony group: P9WI25
P9WQG3	1516	Some	388	15	41471	19	40	0.000209077	0.3557	144.325	Acyl-CoA dehydrogenase fadE12 OS=Mycobacterium tuberculosis (strain ATCC 25618 / H37Rv) OX=83332 GN=fadE12 PE=1 SV=1
P71885	1361	Unique	163	13	17179.3	13	40	0.00049768	0.7546	183.688	Conserved protein OS=Mycobacterium tuberculosis (strain ATCC 25618 / H37Rv) OX=83332 GN=Rv2327 PE=1 SV=1
O06418	1516	Some	534	18	57286.1	20	40	0.000151914	0.3015	149.233	Conserved protein OS=Mycobacterium tuberculosis (strain ATCC 25618 / H37Rv) OX=83332 GN=Rv0552 PE=1 SV=3
P9WQL1	1516	Some	258	15	28025.5	16	40	0.000314426	0.593	163.679	Phosphate import ATP-binding protein PstB 1 OS=Mycobacterium tuberculosis (strain ATCC 25618 / H37Rv) OX=83332 GN=pstB1 PE=1 SV=1
O53547	1408	Some	317	14	32714.6	15	40	0.000255905	0.571	153.964	Probable short-chain type dehydrogenase/reductase. Possible 17-beta-hydroxysteroid dehydrogenase OS=Mycobacterium tuberculosis (strain ATCC 25618 / H37Rv) OX=83332 GN=Rv3502c PE=1 SV=1
P9WGC9	1348	Unique	217	9	22538.5	9	40	0.000373833	0.4839	195.83	Putative threonylcarbamoyl-AMP synthase OS=Mycobacterium tuberculosis (strain ATCC 25618 / H37Rv) OX=83332 GN=Rv1301 PE=1 SV=1
I6YDI9	1516	Some	580	22	61732	23	40	0.000139865	0.2793	158.717	Uncharacterized protein OS=Mycobacterium tuberculosis (strain ATCC 25618 / H37Rv) OX=83332 GN=plsC PE=1 SV=1
P9WLD1	1444	Some	429	16	46077.3	17	40	0.000189095	0.4196	173.664	Uncharacterized protein Rv2305 OS=Mycobacterium tuberculosis (strain ATCC 25618 / H37Rv) OX=83332 GN=Rv2305 PE=1 SV=1
P9WIL9	39	Unique	316	10	33725.3	10	40	0.000256715	0.5158	182.851	Protein PafC OS=Mycobacterium tuberculosis (strain ATCC 25618 / H37Rv) OX=83332 GN=pafC PE=1 SV=1
P9WPZ1	1516	Some	334	19	36216.3	20	40	0.00024288	0.5958	168.434	Probable GTPase Rv1496 OS=Mycobacterium tuberculosis (strain ATCC 25618 / H37Rv) OX=83332 GN=Rv1496 PE=1 SV=1
P9WNJ5	1429	Some	94	1	9903.7	5	40	0.000862998	0.8085	140.312	ESAT-6-like protein EsxL OS=Mycobacterium tuberculosis (strain ATCC 25618 / H37Rv) OX=83332 GN=esxL PE=1 SV=1; Additional IDs concatenated into MaxParsimony group: P0DOA6, P0DOA7
P72005	1416	Some	243	15	27050	16	40	0.000333835	0.4897	172.243	Uncharacterized protein OS=Mycobacterium tuberculosis (strain ATCC 25618 / H37Rv) OX=83332 GN=Rv1748 PE=1 SV=1
P96856	1507	Some	220	16	24017.4	17	40	0.000368736	0.6227	152.606	HTH-type transcriptional repressor KstR OS=Mycobacterium tuberculosis (strain ATCC 25618 / H37Rv) OX=83332 GN=kstR PE=1 SV=5
P9WIZ1	1094	Unique	154	9	17148.7	9	40	0.000526765	0.6623	188.46	Transcriptional repressor NrdR OS=Mycobacterium tuberculosis (strain ATCC 25618 / H37Rv) OX=83332 GN=nrdR PE=1 SV=1
O53931	23	Unique	187	10	20425.9	10	40	0.000433807	0.5775	205.168	Conserved protein OS=Mycobacterium tuberculosis (strain ATCC 25618 / H37Rv) OX=83332 GN=Rv1780 PE=1 SV=1
P9WJE1	1245	Unique	392	7	39845.6	7	40	0.000206943	0.2194	189.226	ESX-1 secretion-associated protein EspA OS=Mycobacterium tuberculosis (strain ATCC 25618 / H37Rv) OX=83332 GN=espA PE=1 SV=1
O53311	1516	Some	382	13	42459.4	15	40	0.000212361	0.5131	144.341	Possible dioxygenase OS=Mycobacterium tuberculosis (strain ATCC 25618 / H37Rv) OX=83332 GN=Rv3161c PE=1 SV=1
P71668	875	Unique	320	13	34013.5	13	40	0.000253506	0.4562	182.072	Probable lipase LipH OS=Mycobacterium tuberculosis (strain ATCC 25618 / H37Rv) OX=83332 GN=lipI PE=1 SV=1
P9WKH5	384	Unique	108	11	11979.2	11	40	0.000751128	0.6204	171.819	Insertion element IS6110 uncharacterized 12.0 kDa protein OS=Mycobacterium tuberculosis (strain ATCC 25618 / H37Rv) OX=83332 GN=Rv0795 PE=1 SV=1
P71672	611	Unique	160	6	17492.3	6	40	0.000507011	0.3062	160.5	Probable transcriptional regulatory protein OS=Mycobacterium tuberculosis (strain ATCC 25618 / H37Rv) OX=83332 GN=Rv1404 PE=1 SV=1
O07196	403	Unique	122	7	13544	7	40	0.000664933	0.4754	160.512	Conserved protein OS=Mycobacterium tuberculosis (strain ATCC 25618 / H37Rv) OX=83332 GN=Rv2694c PE=1 SV=3
I6XVZ6	92	Unique	265	11	28539.4	11	40	0.00030612	0.3434	142.086	Probable membrane protein OS=Mycobacterium tuberculosis (strain ATCC 25618 / H37Rv) OX=83332 GN=Rv0686 PE=1 SV=1
P9WIL5	253	Unique	309	13	32639.2	13	40	0.00026253	0.3301	155.749	Pantothenate synthetase OS=Mycobacterium tuberculosis (strain ATCC 25618 / H37Rv) OX=83332 GN=panC PE=1 SV=1
P9WJN3	572	Unique	303	10	31705	10	39	0.000261036	0.5017	165.152	1D-myo-inositol 2-acetamido-2-deoxy-alpha-D-glucopyranoside deacetylase OS=Mycobacterium tuberculosis (strain ATCC 25618 / H37Rv) OX=83332 GN=mshB PE=1 SV=1
P9WQ17	1516	Some	701	17	78572.7	20	39	0.00011283	0.3738	154.795	Alpha-1,4-glucan:maltose-1-phosphate maltosyltransferase OS=Mycobacterium tuberculosis (strain ATCC 25618 / H37Rv) OX=83332 GN=glgE PE=1 SV=1
I6XF31	1381	Unique	259	13	27181.9	13	39	0.000305381	0.4826	164.164	Conserved alanine and glycine and valine rich protein OS=Mycobacterium tuberculosis (strain ATCC 25618 / H37Rv) OX=83332 GN=Rv2696c PE=1 SV=1
I6Y4R2	1516	Some	390	18	41406.8	20	39	0.000202805	0.3923	133.104	Probable acyl-CoA dehydrogenase FadE9 OS=Mycobacterium tuberculosis (strain ATCC 25618 / H37Rv) OX=83332 GN=fadE9 PE=1 SV=1
O06802	1451	Some	414	14	45366.6	15	39	0.000191048	0.2729	141.932	Conserved protein OS=Mycobacterium tuberculosis (strain ATCC 25618 / H37Rv) OX=83332 GN=Rv1769 PE=1 SV=1
P9WIT7	1516	Some	319	14	33779.6	16	39	0.000247943	0.3856	148.611	Aspartate carbamoyltransferase OS=Mycobacterium tuberculosis (strain ATCC 25618 / H37Rv) OX=83332 GN=pyrB PE=1 SV=1
P9WIK3	1375	Unique	254	10	27387.8	10	39	0.000311393	0.5197	169.853	Probable phosphoadenosine phosphosulfate reductase OS=Mycobacterium tuberculosis (strain ATCC 25618 / H37Rv) OX=83332 GN=cysH PE=1 SV=1
P9WN57	1376	Unique	202	12	22362.6	12	39	0.000391553	0.5	167.366	GTP cyclohydrolase 1 OS=Mycobacterium tuberculosis (strain ATCC 25618 / H37Rv) OX=83332 GN=folE PE=1 SV=1
P9WJJ3	1516	Some	679	19	74618	20	39	0.000116486	0.2239	151.38	Glutamine-dependent NAD(+) synthetase OS=Mycobacterium tuberculosis (strain ATCC 25618 / H37Rv) OX=83332 GN=nadE PE=1 SV=1
P9WIS3	53	Unique	367	15	40572.1	15	39	0.000215514	0.4414	168.51	3-methyl-2-oxobutanoate dehydrogenase subunit alpha OS=Mycobacterium tuberculosis (strain ATCC 25618 / H37Rv) OX=83332 GN=bkdA PE=1 SV=1
O06578	1123	Unique	201	9	22165.7	9	39	0.000393501	0.4975	168.183	Conserved protein OS=Mycobacterium tuberculosis (strain ATCC 25618 / H37Rv) OX=83332 GN=Rv1126c PE=1 SV=1
O53346	1466	Some	355	14	38090.7	15	39	0.000222799	0.3887	146.393	Possible transmembrane cation transporter OS=Mycobacterium tuberculosis (strain ATCC 25618 / H37Rv) OX=83332 GN=Rv3200c PE=1 SV=1
I6X4K0	1516	Some	947	20	105945	24	39	8.35204e-05	0.17	141.395	Probable amino acid decarboxylase OS=Mycobacterium tuberculosis (strain ATCC 25618 / H37Rv) OX=83332 GN=Rv2531c PE=1 SV=1
P9WN27	1516	Some	994	22	109052	25	39	7.95712e-05	0.2928	161.936	Bifunctional glutamine synthetase adenylyltransferase/adenylyl-removing enzyme OS=Mycobacterium tuberculosis (strain ATCC 25618 / H37Rv) OX=83332 GN=glnE PE=1 SV=1
P9WQ49	1493	Some	578	16	62699.6	17	39	0.00013684	0.3287	147.464	Putative fatty-acid--CoA ligase FadD21 OS=Mycobacterium tuberculosis (strain ATCC 25618 / H37Rv) OX=83332 GN=fadD21 PE=1 SV=1
P9WQH3	224	Unique	303	13	31970.5	13	39	0.000261036	0.4389	163.838	Acetaldehyde dehydrogenase OS=Mycobacterium tuberculosis (strain ATCC 25618 / H37Rv) OX=83332 GN=mhpF PE=1 SV=1
P9WKP1	757	Unique	288	13	31750.3	13	38	0.000267589	0.3924	147.575	Uncharacterized protein Rv0940c OS=Mycobacterium tuberculosis (strain ATCC 25618 / H37Rv) OX=83332 GN=Rv0940c PE=1 SV=1
P9WK47	945	Unique	261	12	26817.1	12	38	0.000295271	0.3103	171.217	Putative diacylated glycolipid transporter LprF OS=Mycobacterium tuberculosis (strain ATCC 25618 / H37Rv) OX=83332 GN=lprF PE=1 SV=1
P9WN79	1516	Some	585	20	62720.8	21	38	0.000131736	0.2923	147.234	Glycerol-3-phosphate dehydrogenase 2 OS=Mycobacterium tuberculosis (strain ATCC 25618 / H37Rv) OX=83332 GN=glpD2 PE=1 SV=1
P9WJ01	402	Unique	280	12	28959	12	38	0.000275235	0.4643	157.143	Hydrolase Rv0480c OS=Mycobacterium tuberculosis (strain ATCC 25618 / H37Rv) OX=83332 GN=Rv0480c PE=1 SV=1
O05576	1516	Some	306	11	32340.1	13	38	0.000251849	0.4052	152.557	UTP--glucose-1-phosphate uridylyltransferase GalU (UDP-glucose pyrophosphorylase) (UDPGP) (Alpha-D-glucosyl-1-phosphate uridylyltransferase) (Uridine diphosphoglucose pyrophosphorylase) OS=Mycobacterium tuberculosis (strain ATCC 25618 / H37Rv) OX=83332 GN=galU PE=1 SV=1
P9WNH5	1516	Some	291	15	31837.4	16	38	0.000264831	0.4674	144.68	4,5:9,10-diseco-3-hydroxy-5,9,17-trioxoandrosta-1(10),2-diene-4-oate hydrolase OS=Mycobacterium tuberculosis (strain ATCC 25618 / H37Rv) OX=83332 GN=hsaD PE=1 SV=1
P9WHR3	1516	Some	520	16	55871.2	17	38	0.000148203	0.3365	162.79	Carboxylesterase A OS=Mycobacterium tuberculosis (strain ATCC 25618 / H37Rv) OX=83332 GN=caeA PE=1 SV=1
P9WFT1	1516	Some	424	9	46283.9	10	38	0.000181759	0.3231	167.966	Tyrosine--tRNA ligase OS=Mycobacterium tuberculosis (strain ATCC 25618 / H37Rv) OX=83332 GN=tyrS PE=1 SV=1
P9WJQ9	43	Unique	201	8	21053	8	38	0.000383412	0.4677	180.654	Probable molybdenum cofactor guanylyltransferase OS=Mycobacterium tuberculosis (strain ATCC 25618 / H37Rv) OX=83332 GN=mobA PE=1 SV=1
P71699	1516	Some	208	11	22379.2	12	38	0.000370508	0.4231	154.769	Possible transcriptional regulatory protein (Probably MarR-family) OS=Mycobacterium tuberculosis (strain ATCC 25618 / H37Rv) OX=83332 GN=Rv0042c PE=1 SV=1
I6YEA3	1516	Some	296	14	33571.6	17	38	0.000260357	0.4595	143.325	S-adenosyl-L-methionine-dependent methyltransferase OS=Mycobacterium tuberculosis (strain ATCC 25618 / H37Rv) OX=83332 GN=Rv2751 PE=1 SV=1
O07256	582	Unique	261	9	28584.7	9	38	0.000295271	0.4368	149.246	Conserved protein OS=Mycobacterium tuberculosis (strain ATCC 25618 / H37Rv) OX=83332 GN=Rv0332 PE=1 SV=1
P9WGI3	906	Unique	261	16	28757.9	16	38	0.000295271	0.6475	166.466	RNA polymerase sigma factor SigF OS=Mycobacterium tuberculosis (strain ATCC 25618 / H37Rv) OX=83332 GN=sigF PE=1 SV=1
I6X9V3	1503	Some	368	9	39404.6	10	37	0.000203907	0.3777	172.459	Conserved protein OS=Mycobacterium tuberculosis (strain ATCC 25618 / H37Rv) OX=83332 GN=Rv0811c PE=1 SV=1
P9WL03	1095	Unique	128	7	13921.8	7	37	0.000586232	0.6328	190.759	Uncharacterized protein Rv0313 OS=Mycobacterium tuberculosis (strain ATCC 25618 / H37Rv) OX=83332 GN=Rv0313 PE=1 SV=1
P9WPB1	1459	Some	286	9	33110.5	11	37	0.00026237	0.4196	152.722	Mycolic acid methyltransferase MmaA1 OS=Mycobacterium tuberculosis (strain ATCC 25618 / H37Rv) OX=83332 GN=mmaA1 PE=1 SV=1
P9WP95	1516	Some	494	16	52084.1	20	37	0.000151898	0.3117	125.097	Cobyric acid synthase OS=Mycobacterium tuberculosis (strain ATCC 25618 / H37Rv) OX=83332 GN=cobQ PE=1 SV=1
P9WFQ9	1516	Some	227	10	24447.7	11	37	0.000330563	0.4141	118.434	Uracil-DNA glycosylase OS=Mycobacterium tuberculosis (strain ATCC 25618 / H37Rv) OX=83332 GN=ung PE=1 SV=1
P96273	1387	Unique	291	13	32070.1	13	37	0.000257862	0.4124	132.708	Probable exodeoxyribonuclease III protein XthA (Exonuclease III) (EXO III) (AP endonuclease VI) OS=Mycobacterium tuberculosis (strain ATCC 25618 / H37Rv) OX=83332 GN=xthA PE=1 SV=1
P9WM87	398	Unique	289	15	30780	15	37	0.000259646	0.4879	142.98	Uncharacterized protein Rv0048c OS=Mycobacterium tuberculosis (strain ATCC 25618 / H37Rv) OX=83332 GN=Rv0048c PE=1 SV=1
P9WMP1	1516	Some	452	19	46799.6	21	37	0.000166013	0.4425	143.603	Protoporphyrinogen oxidase OS=Mycobacterium tuberculosis (strain ATCC 25618 / H37Rv) OX=83332 GN=hemY PE=1 SV=1
P71853	1516	Some	304	15	31032.8	16	37	0.000246835	0.5164	160.711	Probable short-chain type dehydrogenase/reductase OS=Mycobacterium tuberculosis (strain ATCC 25618 / H37Rv) OX=83332 GN=Rv3548c PE=1 SV=3
P9WIT9	116	Unique	307	8	33018.9	8	37	0.000244422	0.241	155.382	Ornithine carbamoyltransferase OS=Mycobacterium tuberculosis (strain ATCC 25618 / H37Rv) OX=83332 GN=argF PE=1 SV=1
P9WPL9	1516	Some	438	19	48823.7	21	37	0.000171319	0.4543	147.014	Putative cytochrome P450 140 OS=Mycobacterium tuberculosis (strain ATCC 25618 / H37Rv) OX=83332 GN=cyp140 PE=1 SV=1
P9WG81	1516	Some	281	14	29447.6	15	37	0.000267038	0.6726	153.838	Bifunctional protein FolD OS=Mycobacterium tuberculosis (strain ATCC 25618 / H37Rv) OX=83332 GN=folD PE=1 SV=1
P95198	1434	Some	140	9	15364.5	10	37	0.000535984	0.6	162.607	Conserved protein OS=Mycobacterium tuberculosis (strain ATCC 25618 / H37Rv) OX=83332 GN=Rv0390 PE=1 SV=2
P9WIN1	1516	Some	265	11	27394.3	12	37	0.000283161	0.5472	159.275	Polyphosphate glucokinase OS=Mycobacterium tuberculosis (strain ATCC 25618 / H37Rv) OX=83332 GN=ppgK PE=1 SV=1
P9WGM5	751	Unique	216	12	22884.2	12	37	0.000347397	0.412	144.477	Probable transcriptional regulatory protein NarL OS=Mycobacterium tuberculosis (strain ATCC 25618 / H37Rv) OX=83332 GN=narL PE=1 SV=1
P9WL67	427	Unique	413	11	46205.2	11	37	0.000181689	0.3099	161.306	Uncharacterized protein Rv2627c OS=Mycobacterium tuberculosis (strain ATCC 25618 / H37Rv) OX=83332 GN=Rv2627c PE=1 SV=1
I6X9Y7	1516	Some	147	6	16317.5	7	37	0.000510461	0.3673	128.56	Conserved protein OS=Mycobacterium tuberculosis (strain ATCC 25618 / H37Rv) OX=83332 GN=Rv0854 PE=1 SV=1
P0DOA6	1429	Some	94	0	9808.6	4	37	0.000798273	0.6489	117.499	ESAT-6-like protein EsxI OS=Mycobacterium tuberculosis (strain ATCC 25618 / H37Rv) OX=83332 GN=esxI PE=2 SV=1
P9WJC3	133	Unique	280	5	27360.6	5	37	0.000267992	0.15	163.646	ESX-1 secretion-associated protein EspJ OS=Mycobacterium tuberculosis (strain ATCC 25618 / H37Rv) OX=83332 GN=espJ PE=1 SV=1
P0DOA7	1429	Some	94	0	9808.6	4	37	0.000798273	0.6489	117.499	ESAT-6-like protein EsxV OS=Mycobacterium tuberculosis (strain ATCC 25618 / H37Rv) OX=83332 GN=esxV PE=1 SV=1
I6X7X3	933	Unique	240	7	24803.8	7	37	0.000312657	0.4125	159.663	Probable conserved lipoprotein LpqG OS=Mycobacterium tuberculosis (strain ATCC 25618 / H37Rv) OX=83332 GN=lpqG PE=1 SV=1
P9WKD9	863	Unique	273	12	30866.5	12	37	0.000274863	0.5092	154.77	Non-homologous end joining protein Ku OS=Mycobacterium tuberculosis (strain ATCC 25618 / H37Rv) OX=83332 GN=mku PE=1 SV=1
O07169	592	Unique	525	12	55106.8	12	37	0.000142929	0.2857	163.609	Probable fatty-acid-CoA ligase FadD7 (Fatty-acid-CoA synthetase) (Fatty-acid-CoA synthase) OS=Mycobacterium tuberculosis (strain ATCC 25618 / H37Rv) OX=83332 GN=fadD7 PE=1 SV=4
P9WMS1	1516	Some	286	17	32112.6	18	37	0.00026237	0.521	129.682	Haloalkane dehalogenase 2 OS=Mycobacterium tuberculosis (strain ATCC 25618 / H37Rv) OX=83332 GN=dhmA2 PE=1 SV=1
P9WGK7	931	Unique	446	15	47782.2	15	37	0.000168246	0.3946	156.966	Sensor-type histidine kinase PrrB OS=Mycobacterium tuberculosis (strain ATCC 25618 / H37Rv) OX=83332 GN=prrB PE=1 SV=1
P9WGL5	598	Unique	501	17	53961	17	37	0.000149776	0.2754	143.3	Probable sensor histidine kinase pdtaS OS=Mycobacterium tuberculosis (strain ATCC 25618 / H37Rv) OX=83332 GN=pdtaS PE=1 SV=1
P96811	74	Unique	300	13	33757.2	13	37	0.000250126	0.3667	144.944	Possible epoxide hydrolase EphF (Epoxide hydratase) (Arene-oxide hydratase) OS=Mycobacterium tuberculosis (strain ATCC 25618 / H37Rv) OX=83332 GN=ephF PE=1 SV=1
P95100	762	Unique	216	8	23802.2	8	36	0.000338008	0.3565	152.922	Possible transcriptional regulatory protein (Probably TetR-family) OS=Mycobacterium tuberculosis (strain ATCC 25618 / H37Rv) OX=83332 GN=Rv3058c PE=1 SV=4
P9WJ23	1516	Some	74	3	7971.1	4	36	0.000986617	0.8514	162.126	Antitoxin VapB39 OS=Mycobacterium tuberculosis (strain ATCC 25618 / H37Rv) OX=83332 GN=vapB39 PE=1 SV=1
P9WPY9	539	Unique	170	9	17321.2	9	36	0.000429469	0.7941	158.739	Arginine repressor OS=Mycobacterium tuberculosis (strain ATCC 25618 / H37Rv) OX=83332 GN=argR PE=1 SV=1
O06816	14	Unique	161	14	18286.6	14	36	0.000453476	0.677	146.672	Uncharacterized protein OS=Mycobacterium tuberculosis (strain ATCC 25618 / H37Rv) OX=83332 GN=Rv1443c PE=1 SV=1
P9WKN1	1047	Unique	672	21	74572.2	21	36	0.000108645	0.3244	141.512	Uncharacterized protein Rv0959 OS=Mycobacterium tuberculosis (strain ATCC 25618 / H37Rv) OX=83332 GN=Rv0959 PE=1 SV=1
O07431	597	Unique	220	8	23065.1	8	36	0.000331862	0.3045	185.384	Probable O-methyltransferase OS=Mycobacterium tuberculosis (strain ATCC 25618 / H37Rv) OX=83332 GN=Rv0187 PE=1 SV=1
O06311	1516	Some	275	10	29945.9	11	36	0.00026549	0.4436	138.13	Probable conserved membrane protein OS=Mycobacterium tuberculosis (strain ATCC 25618 / H37Rv) OX=83332 GN=Rv0361 PE=1 SV=1
I6XEI0	745	Unique	75	5	8350.7	5	36	0.000973462	0.4267	149.595	Possible conserved membrane protein OS=Mycobacterium tuberculosis (strain ATCC 25618 / H37Rv) OX=83332 GN=Rv2520c PE=1 SV=1
P9WQ13	1516	Some	252	11	26810.6	13	36	0.000289721	0.4881	149.23	Probable endonuclease 4 OS=Mycobacterium tuberculosis (strain ATCC 25618 / H37Rv) OX=83332 GN=end PE=1 SV=1
P9WIV1	382	Unique	156	9	16712	9	36	0.000468011	0.6218	145.384	Transcription antitermination protein NusB OS=Mycobacterium tuberculosis (strain ATCC 25618 / H37Rv) OX=83332 GN=nusB PE=1 SV=1
P9WP15	859	Unique	151	12	17341.9	12	36	0.000483508	0.5629	139.598	Deazaflavin-dependent nitroreductase OS=Mycobacterium tuberculosis (strain ATCC 25618 / H37Rv) OX=83332 GN=ddn PE=1 SV=1
I6YB49	932	Unique	563	16	61588.8	16	36	0.00012968	0.4032	146.56	Conserved protein OS=Mycobacterium tuberculosis (strain ATCC 25618 / H37Rv) OX=83332 GN=Rv3091 PE=1 SV=1
contaminant_KERATIN21	1401	Some	357	2	39176.6	21	36	0.000204509	0.4734	148.936
P9WMF1	192	Unique	143	11	15548.2	11	36	0.000510557	0.5734	128.782	Uncharacterized HTH-type transcriptional regulator Rv0880 OS=Mycobacterium tuberculosis (strain ATCC 25618 / H37Rv) OX=83332 GN=Rv0880 PE=1 SV=1
Q6MWZ7	188	Unique	203	10	21917.2	10	36	0.000359653	0.6108	143.402	Acid phosphatase OS=Mycobacterium tuberculosis (strain ATCC 25618 / H37Rv) OX=83332 GN=gpm2 PE=1 SV=1
O53533	1516	Some	361	9	37846.1	11	36	0.000202243	0.2548	153.656	S-nitrosomycothiol reductase MscR OS=Mycobacterium tuberculosis (strain ATCC 25618 / H37Rv) OX=83332 GN=mscR PE=1 SV=1
P9WPK5	1516	Some	376	10	39724.1	11	36	0.000194175	0.3644	173.883	Carbamoyl-phosphate synthase small chain OS=Mycobacterium tuberculosis (strain ATCC 25618 / H37Rv) OX=83332 GN=carA PE=1 SV=1
P71792	1516	Some	243	8	26649.7	10	35	0.000292105	0.5103	146.482	Conserved protein OS=Mycobacterium tuberculosis (strain ATCC 25618 / H37Rv) OX=83332 GN=Rv1513 PE=1 SV=1
O06592	1516	Some	136	8	14865.1	9	35	0.000521924	0.7721	146.157	Conserved protein OS=Mycobacterium tuberculosis (strain ATCC 25618 / H37Rv) OX=83332 GN=Rv1598c PE=1 SV=1
I6Y4A5	1516	Some	237	12	25893.6	13	35	0.0002995	0.384	134.779	Possible glyoxalase II (Hydroxyacylglutathione hydrolase) (GLX II) OS=Mycobacterium tuberculosis (strain ATCC 25618 / H37Rv) OX=83332 GN=Rv0634c PE=1 SV=1
P9WH17	1516	Some	183	8	19535.4	9	35	0.000387878	0.4699	151.987	Ribosome maturation factor RimP OS=Mycobacterium tuberculosis (strain ATCC 25618 / H37Rv) OX=83332 GN=rimP PE=1 SV=1
P9WKU3	51	Unique	310	9	33054	9	35	0.000228973	0.4548	181.239	Uncharacterized protein Rv0497 OS=Mycobacterium tuberculosis (strain ATCC 25618 / H37Rv) OX=83332 GN=Rv0497 PE=1 SV=1
P9WIC7	1477	Some	223	12	24141.5	13	35	0.000318303	0.4753	157.249	Glucosyl-3-phosphoglycerate phosphatase OS=Mycobacterium tuberculosis (strain ATCC 25618 / H37Rv) OX=83332 GN=gpgP PE=1 SV=1
I6Y340	764	Unique	337	12	35748.3	12	35	0.000210628	0.3798	134.285	Double hotdog hydratase OS=Mycobacterium tuberculosis (strain ATCC 25618 / H37Rv) OX=83332 GN=Rv0216 PE=1 SV=1
P9WMA9	701	Unique	273	12	29470.4	12	35	0.000260006	0.5971	137.183	Dormancy associated translation inhibitor OS=Mycobacterium tuberculosis (strain ATCC 25618 / H37Rv) OX=83332 GN=Rv0079 PE=1 SV=1
P95197	98	Unique	419	12	43632.6	12	35	0.000169407	0.3103	151.024	Formate-dependent phosphoribosylglycinamide formyltransferase OS=Mycobacterium tuberculosis (strain ATCC 25618 / H37Rv) OX=83332 GN=purT PE=1 SV=2
P9WPR5	445	Unique	501	12	54891.3	12	35	0.00014168	0.2774	135.739	Carotenoid cleavage oxygenase OS=Mycobacterium tuberculosis (strain ATCC 25618 / H37Rv) OX=83332 GN=Rv0654 PE=1 SV=1
P9WK01	772	Unique	243	10	26606.1	10	35	0.000292105	0.3663	138.181	Uncharacterized methyltransferase Rv3342 OS=Mycobacterium tuberculosis (strain ATCC 25618 / H37Rv) OX=83332 GN=Rv3342 PE=1 SV=1
P9WN45	1516	Some	731	17	81660.1	18	35	9.71021e-05	0.2914	145.208	1,4-alpha-glucan branching enzyme GlgB OS=Mycobacterium tuberculosis (strain ATCC 25618 / H37Rv) OX=83332 GN=glgB PE=1 SV=1
P9WN51	1242	Unique	367	5	38275.4	5	35	0.00019341	0.1608	145.16	Aminomethyltransferase OS=Mycobacterium tuberculosis (strain ATCC 25618 / H37Rv) OX=83332 GN=gcvT PE=1 SV=1
O33193	31	Unique	250	13	26647.9	13	35	0.000283926	0.532	163.553	Uncharacterized protein OS=Mycobacterium tuberculosis (strain ATCC 25618 / H37Rv) OX=83332 GN=Rv1691 PE=1 SV=1
P9WMC1	1507	Some	216	10	23724.1	12	35	0.000328619	0.5463	147.578	HTH-type transcriptional regulator EthR OS=Mycobacterium tuberculosis (strain ATCC 25618 / H37Rv) OX=83332 GN=ethR PE=1 SV=1
L7N653	65	Unique	406	17	43866.4	17	35	0.000174832	0.3695	142.073	N-acetylmuramoyl-L-alanine amidase CwlM OS=Mycobacterium tuberculosis (strain ATCC 25618 / H37Rv) OX=83332 GN=cwlM PE=1 SV=1
P9WGT7	459	Unique	370	11	37911.8	11	35	0.000191842	0.3054	157.75	Phosphate-binding protein PstS 3 OS=Mycobacterium tuberculosis (strain ATCC 25618 / H37Rv) OX=83332 GN=pstS3 PE=1 SV=1
P71834	1463	Some	552	18	60840.6	19	35	0.00012859	0.4058	146.198	Probable protease II PtrBb [second part] (Oligopeptidase B) OS=Mycobacterium tuberculosis (strain ATCC 25618 / H37Rv) OX=83332 GN=ptrBb PE=4 SV=2
P9WG95	1418	Some	429	10	44995	11	35	0.000165458	0.2867	139.395	L-threonine dehydratase biosynthetic IlvA OS=Mycobacterium tuberculosis (strain ATCC 25618 / H37Rv) OX=83332 GN=ilvA PE=1 SV=1
P9WPZ7	1477	Some	400	9	40866.4	10	35	0.000177454	0.255	134.096	Acetylornithine aminotransferase OS=Mycobacterium tuberculosis (strain ATCC 25618 / H37Rv) OX=83332 GN=argD PE=1 SV=1
P9WFJ1	1516	Some	311	10	33670.2	12	35	0.000228237	0.582	159.792	Putative S-adenosyl-L-methionine-dependent methyltransferase Rv0145 OS=Mycobacterium tuberculosis (strain ATCC 25618 / H37Rv) OX=83332 GN=Rv0145 PE=1 SV=1
P9WJL7	1498	Some	494	14	51126.5	16	35	0.000143687	0.2814	143.672	UDP-N-acetylmuramate--L-alanine ligase OS=Mycobacterium tuberculosis (strain ATCC 25618 / H37Rv) OX=83332 GN=murC PE=1 SV=1; Additional IDs concatenated into MaxParsimony group: P9WM55; Additional IDs concatenated into MaxParsimony group: P9WM55
O06582	781	Unique	526	13	57728.3	13	35	0.000134946	0.2433	128.773	2-methylcitrate dehydratase OS=Mycobacterium tuberculosis (strain ATCC 25618 / H37Rv) OX=83332 GN=prpD PE=1 SV=1
O69686	1516	Some	470	12	52955.8	13	35	0.000151025	0.2553	125.838	Conserved protein OS=Mycobacterium tuberculosis (strain ATCC 25618 / H37Rv) OX=83332 GN=Rv3719 PE=1 SV=1
P9WIN7	100	Unique	168	6	16606.6	6	35	0.00042251	0.3095	140.746	Low molecular weight antigen MTB12 OS=Mycobacterium tuberculosis (strain ATCC 25618 / H37Rv) OX=83332 GN=mtb12 PE=1 SV=1
P9WHV7	1516	Some	307	12	32865.2	13	35	0.00023121	0.3062	114.173	NAD kinase OS=Mycobacterium tuberculosis (strain ATCC 25618 / H37Rv) OX=83332 GN=ppnK PE=1 SV=1
I6YC91	540	Unique	54	3	5673.8	3	34	0.00127692	0.6481	197.731	Uncharacterized protein OS=Mycobacterium tuberculosis (strain ATCC 25618 / H37Rv) OX=83332 GN=Rv3489 PE=1 SV=1
P9WMN1	1516	Some	284	10	30443.8	12	34	0.000242794	0.4824	155.03	ATP phosphoribosyltransferase OS=Mycobacterium tuberculosis (strain ATCC 25618 / H37Rv) OX=83332 GN=hisG PE=1 SV=1
O69721	1516	Some	323	12	33059.8	13	34	0.000213479	0.3684	134.736	Prephenate dehydrogenase OS=Mycobacterium tuberculosis (strain ATCC 25618 / H37Rv) OX=83332 GN=tyrA PE=1 SV=4
O06144	1516	Some	402	11	42341.6	14	34	0.000171526	0.2811	128.713	Probable nonspecific lipid-transfer protein OS=Mycobacterium tuberculosis (strain ATCC 25618 / H37Rv) OX=83332 GN=Rv1627c PE=1 SV=1
O69693	1516	Some	397	16	41990.7	17	34	0.000173687	0.4257	146.011	Possible dehydrogenase OS=Mycobacterium tuberculosis (strain ATCC 25618 / H37Rv) OX=83332 GN=Rv3726 PE=1 SV=1
P9WNB3	1056	Unique	747	21	80843.8	21	34	9.23073e-05	0.2383	123.459	ESX-1 secretion system protein EccCa1 OS=Mycobacterium tuberculosis (strain ATCC 25618 / H37Rv) OX=83332 GN=eccCa1 PE=1 SV=1
P9WH79	1516	Some	152	9	16141.8	10	34	0.000453642	0.4671	126.441	50S ribosomal protein L9 OS=Mycobacterium tuberculosis (strain ATCC 25618 / H37Rv) OX=83332 GN=rplI PE=1 SV=1
P95150	1516	Some	286	14	30368	17	34	0.000241096	0.4406	116.284	Probable short-chain type dehydrogenase OS=Mycobacterium tuberculosis (strain ATCC 25618 / H37Rv) OX=83332 GN=Rv1865c PE=1 SV=2
P9WJF1	1516	Some	461	18	50113.7	20	34	0.000149574	0.3124	106.735	Decaprenylphosphoryl-beta-D-ribose oxidase OS=Mycobacterium tuberculosis (strain ATCC 25618 / H37Rv) OX=83332 GN=dprE1 PE=1 SV=1
P9WNV3	1516	Some	759	15	83502.9	20	34	9.08479e-05	0.2003	109.971	Multifunctional non-homologous end joining DNA repair protein LigD OS=Mycobacterium tuberculosis (strain ATCC 25618 / H37Rv) OX=83332 GN=ligD PE=1 SV=1
P9WJE3	1516	Some	406	10	44132.8	13	34	0.000169836	0.2365	115.727	ESX-5 secretion system protein EccE5 OS=Mycobacterium tuberculosis (strain ATCC 25618 / H37Rv) OX=83332 GN=eccE5 PE=1 SV=1
P96901	1516	Some	1513	16	161263	21	34	4.55741e-05	0.0793	81.7649	Probable ATP-dependent helicase Lhr (Large helicase-related protein) OS=Mycobacterium tuberculosis (strain ATCC 25618 / H37Rv) OX=83332 GN=lhr PE=1 SV=2
P96923	78	Unique	279	13	32223.6	13	34	0.000247145	0.3799	128.798	Possible exported protein OS=Mycobacterium tuberculosis (strain ATCC 25618 / H37Rv) OX=83332 GN=Rv0633c PE=1 SV=3
Q50732	1516	Some	1140	16	124441	18	34	6.04856e-05	0.1693	130.455	Long conserved protein OS=Mycobacterium tuberculosis (strain ATCC 25618 / H37Rv) OX=83332 GN=Rv2566 PE=1 SV=1
P96227	414	Unique	218	13	23778.4	13	34	0.000316301	0.4128	129.125	Conserved protein OS=Mycobacterium tuberculosis (strain ATCC 25618 / H37Rv) OX=83332 GN=Rv3850 PE=1 SV=1
P9WI77	1516	Some	566	10	60456.4	15	34	0.000121826	0.2244	104.188	Serine/threonine-protein kinase PknE OS=Mycobacterium tuberculosis (strain ATCC 25618 / H37Rv) OX=83332 GN=pknE PE=1 SV=1
P9WNS5	541	Unique	154	6	15775.4	6	34	0.00044775	0.5649	202.78	Deoxyuridine 5'-triphosphate nucleotidohydrolase OS=Mycobacterium tuberculosis (strain ATCC 25618 / H37Rv) OX=83332 GN=dut PE=1 SV=1
contaminant_KERATIN12	1516	Some	431	4	47927	15	34	0.000159985	0.2807	123.115
O05436	1419	Some	802	20	83840.1	21	34	8.5977e-05	0.2743	131.626	Conserved protein OS=Mycobacterium tuberculosis (strain ATCC 25618 / H37Rv) OX=83332 GN=Rv3909 PE=1 SV=1
O07748	41	Unique	153	8	17251.7	8	34	0.000450677	0.451	153.655	Uncharacterized protein OS=Mycobacterium tuberculosis (strain ATCC 25618 / H37Rv) OX=83332 GN=Rv1883c PE=1 SV=1
O33332	739	Unique	401	15	42859	15	34	0.000171954	0.4763	128.938	Probable lipid-transfer protein Ltp1 OS=Mycobacterium tuberculosis (strain ATCC 25618 / H37Rv) OX=83332 GN=ltp1 PE=1 SV=1
I6X9R9	1516	Some	489	13	51133.9	16	34	0.000141009	0.3252	133.392	Probable aldehyde dehydrogenase NAD dependent AldA (Aldehyde dehydrogenase [NAD+]) OS=Mycobacterium tuberculosis (strain ATCC 25618 / H37Rv) OX=83332 GN=aldA PE=1 SV=1
P9WIX7	1516	Some	248	10	27137.1	11	34	0.000278039	0.4597	152	Putative mutator protein MutT4 OS=Mycobacterium tuberculosis (strain ATCC 25618 / H37Rv) OX=83332 GN=mutT4 PE=1 SV=1
P9WFW9	1516	Some	372	13	38895.5	14	34	0.000185359	0.5134	138.566	Putative isochorismate synthase MenF OS=Mycobacterium tuberculosis (strain ATCC 25618 / H37Rv) OX=83332 GN=menF PE=1 SV=1
Q50631	1516	Some	1168	21	127230	24	34	5.90356e-05	0.2123	116.585	Probable fatty-acid-CoA ligase FadD9 (Fatty-acid-CoA synthetase) (Fatty-acid-CoA synthase) OS=Mycobacterium tuberculosis (strain ATCC 25618 / H37Rv) OX=83332 GN=fadD9 PE=1 SV=1
P63907	935	Unique	365	13	39700	13	34	0.000188914	0.411	135.37	Adenosine deaminase OS=Mycobacterium tuberculosis (strain ATCC 25618 / H37Rv) OX=83332 GN=add PE=1 SV=1
O53605	1335	Unique	352	16	38521	16	34	0.000195891	0.5057	145.445	Uncharacterized protein OS=Mycobacterium tuberculosis (strain ATCC 25618 / H37Rv) OX=83332 GN=Rv0060 PE=1 SV=1
P72047	1516	Some	273	14	29955.7	17	34	0.000252577	0.4322	118.385	Probable O-antigen/lipopolysaccharide transport ATP-binding protein ABC transporter RfbE OS=Mycobacterium tuberculosis (strain ATCC 25618 / H37Rv) OX=83332 GN=rfbE PE=1 SV=2
I6YGS0	1448	Some	322	9	35056.9	10	34	0.000214141	0.3851	149.072	Epoxide hydrolase A OS=Mycobacterium tuberculosis (strain ATCC 25618 / H37Rv) OX=83332 GN=ephA PE=1 SV=1
P9WG75	380	Unique	222	14	23239	14	34	0.000310602	0.6351	144.759	Thiamine-phosphate synthase OS=Mycobacterium tuberculosis (strain ATCC 25618 / H37Rv) OX=83332 GN=thiE PE=1 SV=1
O08446	416	Unique	226	13	24088.6	13	34	0.000305104	0.4115	135.257	Possible transcriptional regulatory protein (Possibly ArsR-family) OS=Mycobacterium tuberculosis (strain ATCC 25618 / H37Rv) OX=83332 GN=Rv0324 PE=1 SV=1
O53379	1516	Some	466	14	50793	16	34	0.000147969	0.3541	108.76	Probable aminotransferase Rv3329 OS=Mycobacterium tuberculosis (strain ATCC 25618 / H37Rv) OX=83332 GN=Rv3329 PE=1 SV=2
O53240	76	Unique	163	4	18174.1	4	33	0.000410586	0.319	167.291	Conserved protein OS=Mycobacterium tuberculosis (strain ATCC 25618 / H37Rv) OX=83332 GN=Rv2991 PE=1 SV=1
P9WKK3	374	Unique	73	9	8465.5	9	33	0.000916788	0.6438	114.943	Translation initiation factor IF-1 OS=Mycobacterium tuberculosis (strain ATCC 25618 / H37Rv) OX=83332 GN=infA PE=1 SV=1
P9WP25	443	Unique	300	8	30821	8	33	0.000223085	0.3033	148.088	4-hydroxy-tetrahydrodipicolinate synthase OS=Mycobacterium tuberculosis (strain ATCC 25618 / H37Rv) OX=83332 GN=dapA PE=1 SV=1
O06554	219	Unique	195	10	20840.8	10	33	0.000343208	0.4051	129.985	Conserved protein OS=Mycobacterium tuberculosis (strain ATCC 25618 / H37Rv) OX=83332 GN=Rv1156 PE=1 SV=1
P9WQ97	1329	Unique	462	15	49032.5	15	33	0.00014486	0.3571	146.982	Putative amidase AmiB2 OS=Mycobacterium tuberculosis (strain ATCC 25618 / H37Rv) OX=83332 GN=amiB2 PE=1 SV=1
P71805	1516	Some	212	10	22783.1	11	33	0.000315686	0.5849	132.723	Putative transferase OS=Mycobacterium tuberculosis (strain ATCC 25618 / H37Rv) OX=83332 GN=Rv1377c PE=1 SV=3
P9WN67	750	Unique	314	11	33543.1	11	33	0.000213139	0.4299	133.207	UDP-glucose 4-epimerase OS=Mycobacterium tuberculosis (strain ATCC 25618 / H37Rv) OX=83332 GN=galE1 PE=1 SV=1
O53167	1045	Unique	186	7	19571	7	33	0.000359815	0.4462	135.808	Possible membrane protein OS=Mycobacterium tuberculosis (strain ATCC 25618 / H37Rv) OX=83332 GN=Rv1476 PE=1 SV=1
P9WJQ5	268	Unique	405	12	41976.8	12	33	0.000165248	0.3259	148.521	Molybdopterin molybdenumtransferase 2 OS=Mycobacterium tuberculosis (strain ATCC 25618 / H37Rv) OX=83332 GN=moaE2 PE=1 SV=1
P9WML3	1516	Some	133	3	14639.6	6	33	0.000503199	0.4361	136.582	Uncharacterized HIT-like protein Rv0759c OS=Mycobacterium tuberculosis (strain ATCC 25618 / H37Rv) OX=83332 GN=Rv0759c PE=1 SV=1
O07179	1516	Some	304	12	33046.7	13	33	0.00022015	0.3618	133.184	Enoyl-CoA hydratase EchA2 (Enoyl hydrase) (Unsaturated acyl-CoA hydratase) (Crotonase) OS=Mycobacterium tuberculosis (strain ATCC 25618 / H37Rv) OX=83332 GN=echA2 PE=1 SV=2
P9WN71	1416	Some	466	16	52122.9	17	33	0.000143617	0.2918	119.308	Glucose-6-phosphate 1-dehydrogenase 1 OS=Mycobacterium tuberculosis (strain ATCC 25618 / H37Rv) OX=83332 GN=zwf1 PE=1 SV=1
contaminant_KERATIN07	1516	Some	473	1	50864.8	10	33	0.000141492	0.186	131.673
I6WZS8	57	Unique	358	11	37709.2	11	33	0.000186943	0.4469	147.068	Uncharacterized protein OS=Mycobacterium tuberculosis (strain ATCC 25618 / H37Rv) OX=83332 GN=Rv0926c PE=1 SV=1
O06581	1516	Some	486	12	54035.6	14	33	0.000137707	0.2469	100.1	HTH-type transcriptional regulator PrpR OS=Mycobacterium tuberculosis (strain ATCC 25618 / H37Rv) OX=83332 GN=prpR PE=1 SV=1
P71922	1516	Some	291	10	31913.1	11	33	0.000229985	0.4536	147.274	Uncharacterized protein OS=Mycobacterium tuberculosis (strain ATCC 25618 / H37Rv) OX=83332 GN=Rv2426c PE=1 SV=2
P9WFT3	1058	Unique	336	11	36231.6	11	33	0.000199183	0.3869	144.471	Tryptophan--tRNA ligase OS=Mycobacterium tuberculosis (strain ATCC 25618 / H37Rv) OX=83332 GN=trpS PE=1 SV=1
O53564	1137	Unique	236	12	25925.4	12	33	0.000283583	0.2924	121.547	Uncharacterized protein OS=Mycobacterium tuberculosis (strain ATCC 25618 / H37Rv) OX=83332 GN=Rv3519 PE=1 SV=1
O07721	1516	Some	334	13	35773	15	33	0.000200376	0.4341	130.55	Possible oxidoreductase FadB5 OS=Mycobacterium tuberculosis (strain ATCC 25618 / H37Rv) OX=83332 GN=fadB5 PE=1 SV=1
O53577	271	Unique	593	15	65263.5	15	32	0.000109439	0.253	137.787	Probable acyl-CoA dehydrogenase FadE35 OS=Mycobacterium tuberculosis (strain ATCC 25618 / H37Rv) OX=83332 GN=fadE35 PE=1 SV=1
I6YGL1	198	Unique	257	12	28506.4	12	32	0.000252519	0.5409	137.643	Possible hydrolase OS=Mycobacterium tuberculosis (strain ATCC 25618 / H37Rv) OX=83332 GN=Rv3591c PE=1 SV=1
I6Y551	1516	Some	502	13	56585.6	15	32	0.000129278	0.3008	113.858	Dioxygenase OS=Mycobacterium tuberculosis (strain ATCC 25618 / H37Rv) OX=83332 GN=Rv0913c PE=1 SV=1
P9WK35	1516	Some	201	10	21289	11	32	0.000322873	0.3831	122.682	Riboflavin synthase OS=Mycobacterium tuberculosis (strain ATCC 25618 / H37Rv) OX=83332 GN=ribE PE=1 SV=1
P9WQ79	1493	Some	449	14	46765.3	15	32	0.000144538	0.3541	132.215	4-aminobutyrate aminotransferase OS=Mycobacterium tuberculosis (strain ATCC 25618 / H37Rv) OX=83332 GN=gabT PE=1 SV=1
P9WHJ7	379	Unique	183	8	18968.7	8	32	0.000354631	0.5628	154.016	Ribosome-binding factor A OS=Mycobacterium tuberculosis (strain ATCC 25618 / H37Rv) OX=83332 GN=rbfA PE=1 SV=1
P9WHL3	1516	Some	430	10	45146	14	32	0.000150924	0.2953	121.715	Dihydroorotase OS=Mycobacterium tuberculosis (strain ATCC 25618 / H37Rv) OX=83332 GN=pyrC PE=1 SV=1
L0TC47	780	Unique	261	7	27832.5	7	32	0.000248649	0.3333	125.476	Lipase LipV OS=Mycobacterium tuberculosis (strain ATCC 25618 / H37Rv) OX=83332 GN=lipV PE=1 SV=2
P9WMQ1	103	Unique	771	18	84979.6	18	32	8.41731e-05	0.2322	125.306	ATP-dependent DNA helicase UvrD1 OS=Mycobacterium tuberculosis (strain ATCC 25618 / H37Rv) OX=83332 GN=uvrD1 PE=1 SV=1
P9WPA3	84	Unique	407	14	44623.2	14	32	0.000159453	0.3538	124.047	Dephospho-CoA kinase OS=Mycobacterium tuberculosis (strain ATCC 25618 / H37Rv) OX=83332 GN=coaE PE=1 SV=1
P9WN85	723	Unique	130	7	14370.9	7	32	0.000499211	0.6385	158.744	Zinc uptake regulation protein OS=Mycobacterium tuberculosis (strain ATCC 25618 / H37Rv) OX=83332 GN=zur PE=1 SV=1
P9WID9	1516	Some	154	8	16865.8	10	32	0.000421412	0.4935	110.96	Putative peroxiredoxin Rv1608c OS=Mycobacterium tuberculosis (strain ATCC 25618 / H37Rv) OX=83332 GN=bcpB PE=1 SV=1
P9WHK9	184	Unique	179	9	18862.9	9	32	0.000362556	0.6257	145.392	Orotate phosphoribosyltransferase OS=Mycobacterium tuberculosis (strain ATCC 25618 / H37Rv) OX=83332 GN=pyrE PE=1 SV=1
I6Y9E8	738	Unique	138	6	15737.2	6	32	0.000470272	0.4783	165.95	Conserved protein OS=Mycobacterium tuberculosis (strain ATCC 25618 / H37Rv) OX=83332 GN=Rv2475c PE=1 SV=1
P9WPK1	971	Unique	517	13	55807.1	13	32	0.000125527	0.2476	128.381	Glycerol kinase OS=Mycobacterium tuberculosis (strain ATCC 25618 / H37Rv) OX=83332 GN=glpK PE=1 SV=1
P9WPE3	758	Unique	430	13	45465.7	13	32	0.000150924	0.3907	142.287	CinA-like protein OS=Mycobacterium tuberculosis (strain ATCC 25618 / H37Rv) OX=83332 GN=cinA PE=1 SV=1
I6X4D6	1516	Some	217	8	23269.1	9	32	0.000299067	0.4332	129.873	Uncharacterized protein OS=Mycobacterium tuberculosis (strain ATCC 25618 / H37Rv) OX=83332 GN=Rv2474c PE=1 SV=1
O53923	255	Unique	234	7	25843.2	7	32	0.00027734	0.3077	133.271	Uncharacterized protein OS=Mycobacterium tuberculosis (strain ATCC 25618 / H37Rv) OX=83332 GN=Rv1676 PE=1 SV=1
P9WP35	620	Unique	280	7	29102	7	32	0.000231777	0.2607	136.627	Cytochrome bc1 complex cytochrome c subunit OS=Mycobacterium tuberculosis (strain ATCC 25618 / H37Rv) OX=83332 GN=qcrC PE=1 SV=1
P9WL93	1231	Unique	314	12	34357.3	12	32	0.00020668	0.328	119.519	Uncharacterized protein Rv2569c OS=Mycobacterium tuberculosis (strain ATCC 25618 / H37Rv) OX=83332 GN=Rv2569c PE=1 SV=1
P9WL43	468	Unique	228	6	24541.3	6	32	0.000284638	0.2851	133.101	Uncharacterized protein Rv2716 OS=Mycobacterium tuberculosis (strain ATCC 25618 / H37Rv) OX=83332 GN=Rv2716 PE=1 SV=1
O86353	1516	Some	237	9	25149.1	10	32	0.000273829	0.4262	131.526	Conserved protein OS=Mycobacterium tuberculosis (strain ATCC 25618 / H37Rv) OX=83332 GN=Rv2054 PE=1 SV=1
P9WFZ1	1445	Some	280	9	30085.7	10	31	0.000224534	0.4214	134.474	tRNA (adenine(58)-N(1))-methyltransferase TrmI OS=Mycobacterium tuberculosis (strain ATCC 25618 / H37Rv) OX=83332 GN=trmI PE=1 SV=1
P9WPK9	1446	Some	376	11	42250.5	12	31	0.000167206	0.3165	127.274	Putative glutamate--cysteine ligase 2 OS=Mycobacterium tuberculosis (strain ATCC 25618 / H37Rv) OX=83332 GN=Rv0433 PE=1 SV=1
P9WNQ9	1516	Some	506	14	53670	16	31	0.000124248	0.2905	120.748	ESX-5 secretion system ATPase EccB5 OS=Mycobacterium tuberculosis (strain ATCC 25618 / H37Rv) OX=83332 GN=eccB5 PE=1 SV=1
P9WHW1	1516	Some	308	7	32332.6	8	31	0.000204122	0.3994	133.985	Probable peptidyl-prolyl cis-trans isomerase B OS=Mycobacterium tuberculosis (strain ATCC 25618 / H37Rv) OX=83332 GN=ppiB PE=1 SV=1
O50431	953	Unique	674	20	72838.2	20	31	9.32781e-05	0.2685	115.828	Probable NADPH dependent 2,4-dienoyl-CoA reductase FadH (2,4-dienoyl coenzyme A reductase) (4-enoyl-CoA reductase) OS=Mycobacterium tuberculosis (strain ATCC 25618 / H37Rv) OX=83332 GN=fadH PE=1 SV=1
O06240	1092	Unique	236	13	25088.9	13	31	0.000266396	0.6907	144.456	Conserved protein OS=Mycobacterium tuberculosis (strain ATCC 25618 / H37Rv) OX=83332 GN=Rv2135c PE=1 SV=1
P9WN31	187	Unique	112	7	12201.5	7	31	0.000561334	0.5982	119.916	Nitrogen regulatory protein P-II OS=Mycobacterium tuberculosis (strain ATCC 25618 / H37Rv) OX=83332 GN=glnB PE=1 SV=1
O06179	1516	Some	375	11	39577.6	12	31	0.000167652	0.3467	141.179	Putative monooxygenase Rv1533 OS=Mycobacterium tuberculosis (strain ATCC 25618 / H37Rv) OX=83332 GN=Rv1533 PE=1 SV=1
P9WFM7	189	Unique	80	6	8497.6	6	31	0.000785868	0.5875	117.566	UPF0109 protein Rv2908c OS=Mycobacterium tuberculosis (strain ATCC 25618 / H37Rv) OX=83332 GN=Rv2908c PE=1 SV=1
P9WP33	1083	Unique	93	5	9532.8	5	31	0.000676015	0.7634	156.709	Sulfur carrier protein CysO OS=Mycobacterium tuberculosis (strain ATCC 25618 / H37Rv) OX=83332 GN=cysO PE=1 SV=1
O53193	1516	Some	207	9	23002.5	10	31	0.000303717	0.3333	108.462	Thioredoxin-like reductase Rv2466c OS=Mycobacterium tuberculosis (strain ATCC 25618 / H37Rv) OX=83332 GN=Rv2466c PE=1 SV=1
P71838	1144	Unique	566	15	61195.9	15	31	0.000111077	0.2297	121.387	KsdD-like steroid dehydrogenase Rv0785 OS=Mycobacterium tuberculosis (strain ATCC 25618 / H37Rv) OX=83332 GN=Rv0785 PE=1 SV=2
P9WHH7	782	Unique	493	10	51439	10	31	0.000127524	0.2475	157.469	NAD(P)H dehydrogenase (quinone) OS=Mycobacterium tuberculosis (strain ATCC 25618 / H37Rv) OX=83332 GN=lpdA PE=1 SV=1
P95105	1516	Some	184	11	19064.9	13	31	0.000341682	0.7228	122.041	Uncharacterized protein OS=Mycobacterium tuberculosis (strain ATCC 25618 / H37Rv) OX=83332 GN=Rv3054c PE=1 SV=4
O07809	1516	Some	261	13	29254.6	15	31	0.000240879	0.5287	124.185	Possible acyltransferase OS=Mycobacterium tuberculosis (strain ATCC 25618 / H37Rv) OX=83332 GN=Rv3814c PE=1 SV=1
O33271	1516	Some	245	8	27667.1	9	31	0.00025661	0.4122	122.331	Uncharacterized protein OS=Mycobacterium tuberculosis (strain ATCC 25618 / H37Rv) OX=83332 GN=Rv1742 PE=1 SV=1
P9WGT1	1433	Some	260	7	26994.9	8	31	0.000241805	0.2462	128.559	3-alpha-(or 20-beta)-hydroxysteroid dehydrogenase OS=Mycobacterium tuberculosis (strain ATCC 25618 / H37Rv) OX=83332 GN=fabG3 PE=1 SV=1
P9WHR1	770	Unique	393	13	41436.4	13	31	0.000159973	0.3232	133.139	Putative zinc metalloprotease Rip3 OS=Mycobacterium tuberculosis (strain ATCC 25618 / H37Rv) OX=83332 GN=rip3 PE=1 SV=1
P9WH27	1516	Some	132	7	14384.7	8	31	0.000476284	0.3939	112.667	30S ribosomal protein S8 OS=Mycobacterium tuberculosis (strain ATCC 25618 / H37Rv) OX=83332 GN=rpsH PE=1 SV=1
O33273	555	Unique	124	5	13048.5	5	31	0.000507011	0.5565	143.321	Uncharacterized protein OS=Mycobacterium tuberculosis (strain ATCC 25618 / H37Rv) OX=83332 GN=Rv0333 PE=1 SV=1
I6YGH7	1516	Some	377	13	41288.8	14	31	0.000166762	0.4032	114.485	Probable acyl-CoA dehydrogenase FadE31 OS=Mycobacterium tuberculosis (strain ATCC 25618 / H37Rv) OX=83332 GN=fadE31 PE=1 SV=1
P9WG39	1516	Some	547	12	57466.4	13	31	0.000114935	0.2486	126.698	Acetolactate synthase large subunit IlvG OS=Mycobacterium tuberculosis (strain ATCC 25618 / H37Rv) OX=83332 GN=ilvG PE=1 SV=1
P9WHH3	1516	Some	459	12	49896.4	14	30	0.000132552	0.329	110.271	Mycothione reductase OS=Mycobacterium tuberculosis (strain ATCC 25618 / H37Rv) OX=83332 GN=mtr PE=1 SV=1
L7N650	1496	Some	494	13	51294.5	14	30	0.000123161	0.3016	117.04	Probable piperideine-6-carboxilic acid dehydrogenase Pcd (Piperideine-6-carboxylate dehydrogenase) OS=Mycobacterium tuberculosis (strain ATCC 25618 / H37Rv) OX=83332 GN=pcd PE=1 SV=1
P9WIU1	1516	Some	215	9	23409.6	10	30	0.000282983	0.5488	109.185	Oligoribonuclease OS=Mycobacterium tuberculosis (strain ATCC 25618 / H37Rv) OX=83332 GN=orn PE=1 SV=1
I6XHH5	604	Unique	261	8	27856.3	8	30	0.000233109	0.2989	121.706	Probable hydratase OS=Mycobacterium tuberculosis (strain ATCC 25618 / H37Rv) OX=83332 GN=hsaE PE=1 SV=1
P9WIB9	394	Unique	199	12	21913.3	12	30	0.000305736	0.5528	124.103	Secreted chorismate mutase OS=Mycobacterium tuberculosis (strain ATCC 25618 / H37Rv) OX=83332 GN=Rv1885c PE=1 SV=1
P9WMV7	790	Unique	629	19	66094.9	19	30	9.67271e-05	0.2321	106.394	Uncharacterized GMC-type oxidoreductase Rv0492c OS=Mycobacterium tuberculosis (strain ATCC 25618 / H37Rv) OX=83332 GN=Rv0492c PE=1 SV=1
I6YF08	1516	Some	227	4	24373.2	5	30	0.000268024	0.2159	127.491	Probable conserved secreted protein TB22.2 OS=Mycobacterium tuberculosis (strain ATCC 25618 / H37Rv) OX=83332 GN=TB22.2 PE=1 SV=1
P9WJM9	1516	Some	414	14	45547.7	16	30	0.00014696	0.413	127.006	L-cysteine:1D-myo-inositol 2-amino-2-deoxy-alpha-D-glucopyranoside ligase OS=Mycobacterium tuberculosis (strain ATCC 25618 / H37Rv) OX=83332 GN=mshC PE=1 SV=1
P9WQL7	396	Unique	301	13	33061.1	13	30	0.000202131	0.5282	132.267	Fluoroquinolones export ATP-binding protein Rv2688c OS=Mycobacterium tuberculosis (strain ATCC 25618 / H37Rv) OX=83332 GN=Rv2688c PE=1 SV=1
P9WGI5	1516	Some	323	14	36303	16	30	0.000188363	0.5511	110.252	RNA polymerase sigma factor SigB OS=Mycobacterium tuberculosis (strain ATCC 25618 / H37Rv) OX=83332 GN=sigB PE=1 SV=1
O05443	203	Unique	176	10	19791.8	10	30	0.00034569	0.517	125.899	Immunity factor for TNT OS=Mycobacterium tuberculosis (strain ATCC 25618 / H37Rv) OX=83332 GN=LH57_21250 PE=1 SV=1
P96381	1516	Some	197	7	21670.2	9	30	0.000308839	0.4822	120.742	Probable transcriptional regulatory protein (Probably TetR-family) OS=Mycobacterium tuberculosis (strain ATCC 25618 / H37Rv) OX=83332 GN=Rv1019 PE=1 SV=3
O33283	1516	Some	149	7	16564.6	8	30	0.000408331	0.557	127.926	Epoxide hydrolase EphG OS=Mycobacterium tuberculosis (strain ATCC 25618 / H37Rv) OX=83332 GN=ephG PE=1 SV=1
P9WNW1	1516	Some	639	14	69531.3	18	30	9.52134e-05	0.2864	101.257	DNA primase OS=Mycobacterium tuberculosis (strain ATCC 25618 / H37Rv) OX=83332 GN=dnaG PE=1 SV=1
L0TBR2	1516	Some	475	12	49733.1	13	30	0.000128087	0.2989	114.779	Possible flavoprotein OS=Mycobacterium tuberculosis (strain ATCC 25618 / H37Rv) OX=83332 GN=Rv2251 PE=1 SV=1
P9WQE5	1516	Some	1538	12	162408	21	30	3.95588e-05	0.1333	109.468	Phthiocerol synthesis polyketide synthase type I PpsB OS=Mycobacterium tuberculosis (strain ATCC 25618 / H37Rv) OX=83332 GN=ppsB PE=1 SV=1
P9WMP5	1449	Some	329	8	34831.5	9	30	0.000184928	0.2888	127.412	Delta-aminolevulinic acid dehydratase OS=Mycobacterium tuberculosis (strain ATCC 25618 / H37Rv) OX=83332 GN=hemB PE=1 SV=1
P9WJH1	1516	Some	184	8	20187.4	11	30	0.00033066	0.3043	103.892	NADH-quinone oxidoreductase subunit B OS=Mycobacterium tuberculosis (strain ATCC 25618 / H37Rv) OX=83332 GN=nuoB PE=1 SV=1
P9WLJ5	1493	Some	244	5	25985.6	6	30	0.00024935	0.2377	130.539	Uncharacterized protein Rv2091c OS=Mycobacterium tuberculosis (strain ATCC 25618 / H37Rv) OX=83332 GN=Rv2091c PE=1 SV=1
O05877	1042	Unique	295	16	34084.6	16	30	0.000206242	0.4475	108.812	Polyphosphate:GDP phosphotransferase OS=Mycobacterium tuberculosis (strain ATCC 25618 / H37Rv) OX=83332 GN=ppk2 PE=1 SV=1
O06298	83	Unique	328	10	36556.3	10	30	0.000185492	0.375	130.325	Probable conserved membrane protein OS=Mycobacterium tuberculosis (strain ATCC 25618 / H37Rv) OX=83332 GN=Rv0347 PE=1 SV=1
O53699	872	Unique	267	11	29738.2	11	30	0.00022787	0.4457	118.904	Trehalose 2-sulfotransferase OS=Mycobacterium tuberculosis (strain ATCC 25618 / H37Rv) OX=83332 GN=stf0 PE=1 SV=1
O07810	1516	Some	273	11	28497.6	12	30	0.000222862	0.4103	134.727	Conserved protein OS=Mycobacterium tuberculosis (strain ATCC 25618 / H37Rv) OX=83332 GN=Rv3813c PE=1 SV=1
P9WLU7	877	Unique	143	8	15296.9	8	30	0.000425464	0.4895	111.736	Uncharacterized protein Rv1546 OS=Mycobacterium tuberculosis (strain ATCC 25618 / H37Rv) OX=83332 GN=Rv1546 PE=1 SV=1
O06409	886	Unique	100	7	11286.8	7	30	0.000608414	0.77	127.435	Conserved protein OS=Mycobacterium tuberculosis (strain ATCC 25618 / H37Rv) OX=83332 GN=Rv0543c PE=1 SV=1
O05823	887	Unique	105	6	12000.2	6	30	0.000579442	0.7524	138.951	Uncharacterized protein OS=Mycobacterium tuberculosis (strain ATCC 25618 / H37Rv) OX=83332 GN=Rv2375 PE=1 SV=1
P9WK19	1516	Some	285	8	30853.5	9	30	0.000213479	0.2807	128.511	Methionine aminopeptidase 2 OS=Mycobacterium tuberculosis (strain ATCC 25618 / H37Rv) OX=83332 GN=map PE=1 SV=1
P95290	94	Unique	446	14	47122.4	14	30	0.000136416	0.3072	123.478	Probable lipase LipD OS=Mycobacterium tuberculosis (strain ATCC 25618 / H37Rv) OX=83332 GN=lipD PE=1 SV=1
P9WJK5	1241	Unique	750	18	80536.3	18	29	7.84178e-05	0.244	125.247	Probable methylmalonyl-CoA mutase large subunit OS=Mycobacterium tuberculosis (strain ATCC 25618 / H37Rv) OX=83332 GN=mutB PE=1 SV=1
O06560	1516	Some	558	14	61979.7	15	29	0.0001054	0.2384	121.409	Probable respiratory nitrate reductase (Beta chain) NarH OS=Mycobacterium tuberculosis (strain ATCC 25618 / H37Rv) OX=83332 GN=narH PE=1 SV=1
O05296	413	Unique	421	15	46051.9	15	29	0.000139699	0.4038	124.308	Conserved protein OS=Mycobacterium tuberculosis (strain ATCC 25618 / H37Rv) OX=83332 GN=Rv1194c PE=1 SV=1
P95148	754	Unique	494	16	53509.3	16	29	0.000119055	0.3441	121.451	Conserved protein OS=Mycobacterium tuberculosis (strain ATCC 25618 / H37Rv) OX=83332 GN=Rv1867 PE=1 SV=1
P9WN81	1516	Some	516	15	54124.7	19	29	0.000113979	0.3798	104.979	Glycerol-3-phosphate dehydrogenase 1 OS=Mycobacterium tuberculosis (strain ATCC 25618 / H37Rv) OX=83332 GN=glpD1 PE=1 SV=1
O86340	554	Unique	134	9	14786.9	9	29	0.000438905	0.5672	135.163	Conserved protein OS=Mycobacterium tuberculosis (strain ATCC 25618 / H37Rv) OX=83332 GN=Rv2061c PE=1 SV=3
P9WNN5	1041	Unique	256	10	26245.6	10	29	0.00022974	0.4375	125.922	Probable enoyl-CoA hydratase echA14 OS=Mycobacterium tuberculosis (strain ATCC 25618 / H37Rv) OX=83332 GN=echA14 PE=1 SV=1
P9WJK9	1150	Unique	410	11	41816.3	11	29	0.000143447	0.2756	117.887	UDP-N-acetylglucosamine--N-acetylmuramyl-(pentapeptide) pyrophosphoryl-undecaprenol N-acetylglucosamine transferase OS=Mycobacterium tuberculosis (strain ATCC 25618 / H37Rv) OX=83332 GN=murG PE=1 SV=1
P96855	1516	Some	711	11	74513.6	15	29	8.27192e-05	0.2124	96.1567	Acyl-CoA dehydrogenase FadE34 OS=Mycobacterium tuberculosis (strain ATCC 25618 / H37Rv) OX=83332 GN=fadE34 PE=1 SV=2
L7N663	1392	Unique	389	12	41183.3	12	29	0.000151191	0.3188	104.624	Possible N-acyl-L-amino acid amidohydrolase AmiA1 (N-acyl-L-amino acid aminohydrolase) OS=Mycobacterium tuberculosis (strain ATCC 25618 / H37Rv) OX=83332 GN=amiA1 PE=1 SV=1
P95189	587	Unique	260	8	27658.3	8	29	0.000226205	0.4192	152.29	Histidinol-phosphatase OS=Mycobacterium tuberculosis (strain ATCC 25618 / H37Rv) OX=83332 GN=hisN PE=1 SV=2
P9WM25	1373	Unique	218	8	24021.3	8	29	0.000269786	0.5413	123.654	Uncharacterized protein Rv1332 OS=Mycobacterium tuberculosis (strain ATCC 25618 / H37Rv) OX=83332 GN=Rv1332 PE=1 SV=1
O53390	1516	Some	449	10	47324.3	11	29	0.000130987	0.3118	116.989	Probable O-acetylhomoserine sulfhydrylase MetC (Homocysteine synthase) (O-acetylhomoserine (Thiol)-lyase) (OAH sulfhydrylase) (O-acetyl-L-homoserine sulfhydrylase) OS=Mycobacterium tuberculosis (strain ATCC 25618 / H37Rv) OX=83332 GN=metC PE=1 SV=1
P71738	1516	Some	189	12	21228.1	14	29	0.000311182	0.6667	100.965	Conserved protein OS=Mycobacterium tuberculosis (strain ATCC 25618 / H37Rv) OX=83332 GN=Rv2405 PE=1 SV=1
O06790	1516	Some	563	10	60552.2	11	29	0.000104464	0.2025	93.5797	Conserved protein OS=Mycobacterium tuberculosis (strain ATCC 25618 / H37Rv) OX=83332 GN=Rv1754c PE=1 SV=1
I6Y1V1	1372	Unique	162	9	16911.4	9	29	0.000363045	0.5494	128.935	Conserved alanine rich protein OS=Mycobacterium tuberculosis (strain ATCC 25618 / H37Rv) OX=83332 GN=Rv2844 PE=1 SV=1
P9WND1	1050	Unique	280	11	28806.9	11	29	0.000210048	0.4107	118.513	Dihydropteroate synthase OS=Mycobacterium tuberculosis (strain ATCC 25618 / H37Rv) OX=83332 GN=folP1 PE=1 SV=1
P9WJ99	1473	Some	640	15	70021.9	16	29	9.18958e-05	0.3203	122.725	Isoniazid-induced protein IniA OS=Mycobacterium tuberculosis (strain ATCC 25618 / H37Rv) OX=83332 GN=iniA PE=1 SV=1
I6YCA3	1516	Some	400	12	43739.3	13	29	0.000147033	0.335	121.739	Acyl-CoA dehydrogenase FadE26 OS=Mycobacterium tuberculosis (strain ATCC 25618 / H37Rv) OX=83332 GN=fadE26 PE=1 SV=1
O53718	424	Unique	284	11	31763.5	11	29	0.000207089	0.3768	111.931	Possible conserved secreted protein OS=Mycobacterium tuberculosis (strain ATCC 25618 / H37Rv) OX=83332 GN=Rv0383c PE=1 SV=1
O06307	270	Unique	214	8	22878.4	8	29	0.000274829	0.3271	141.59	Conserved protein OS=Mycobacterium tuberculosis (strain ATCC 25618 / H37Rv) OX=83332 GN=Rv0356c PE=1 SV=1
P9WH03	1516	Some	240	8	25365.2	11	29	0.000245056	0.3542	110.433	Ribonuclease 3 OS=Mycobacterium tuberculosis (strain ATCC 25618 / H37Rv) OX=83332 GN=rnc PE=1 SV=1
P9WNL5	1516	Some	1094	17	117398	18	28	5.19061e-05	0.1289	102.333	Probable arabinosyltransferase C OS=Mycobacterium tuberculosis (strain ATCC 25618 / H37Rv) OX=83332 GN=embC PE=1 SV=1
L7N6B0	960	Unique	388	13	39476.5	13	28	0.000146354	0.2938	102.341	Probable conserved lipoprotein LpqI OS=Mycobacterium tuberculosis (strain ATCC 25618 / H37Rv) OX=83332 GN=lpqI PE=1 SV=1
Q93IG6	1516	Some	876	18	93365.9	19	28	6.48234e-05	0.1952	99.9567	Histidine kinase OS=Mycobacterium tuberculosis (strain ATCC 25618 / H37Rv) OX=83332 GN=Rv3365c PE=1 SV=1
O53289	963	Unique	409	11	43013.8	11	28	0.000138839	0.3032	129.751	Phosphoserine phosphatase SerB2 OS=Mycobacterium tuberculosis (strain ATCC 25618 / H37Rv) OX=83332 GN=serB2 PE=1 SV=1
P9WL59	1114	Unique	161	9	18212.4	9	28	0.000352704	0.5714	123.725	Uncharacterized protein Rv2633c OS=Mycobacterium tuberculosis (strain ATCC 25618 / H37Rv) OX=83332 GN=Rv2633c PE=1 SV=1
P9WMP7	409	Unique	468	15	49312.9	15	28	0.000121336	0.4252	123.897	Glutamyl-tRNA reductase OS=Mycobacterium tuberculosis (strain ATCC 25618 / H37Rv) OX=83332 GN=hemA PE=1 SV=1
P9WKR3	1516	Some	262	6	27434.2	7	28	0.000216738	0.3359	107.7	Uncharacterized protein Rv0877 OS=Mycobacterium tuberculosis (strain ATCC 25618 / H37Rv) OX=83332 GN=Rv0877 PE=1 SV=1
I6XHI4	1516	Some	391	10	41285.2	12	28	0.000145231	0.3606	105.778	Steroid 3-ketoacyl-CoA thiolase OS=Mycobacterium tuberculosis (strain ATCC 25618 / H37Rv) OX=83332 GN=fadA5 PE=1 SV=1
P9WME5	1109	Unique	225	9	23987.2	9	28	0.000252379	0.5422	119.897	Uncharacterized HTH-type transcriptional regulator Rv1830 OS=Mycobacterium tuberculosis (strain ATCC 25618 / H37Rv) OX=83332 GN=Rv1830 PE=1 SV=1
P96257	1516	Some	328	13	35365.5	15	28	0.000173126	0.4726	99.2458	Probable glutamine-binding lipoprotein GlnH (GLNBP) OS=Mycobacterium tuberculosis (strain ATCC 25618 / H37Rv) OX=83332 GN=glnH PE=1 SV=1
P9WHU9	1516	Some	376	13	38746.5	14	28	0.000151025	0.3777	114.267	Glutamate 5-kinase OS=Mycobacterium tuberculosis (strain ATCC 25618 / H37Rv) OX=83332 GN=proB PE=1 SV=1
P9WM01	1367	Unique	220	6	23470.7	6	28	0.000258115	0.5545	155.52	Uncharacterized protein Rv1362c OS=Mycobacterium tuberculosis (strain ATCC 25618 / H37Rv) OX=83332 GN=Rv1362c PE=1 SV=1
P71980	1458	Some	494	14	55407.7	15	28	0.00011495	0.3765	105.291	Possible carboxylase OS=Mycobacterium tuberculosis (strain ATCC 25618 / H37Rv) OX=83332 GN=Rv1722 PE=1 SV=2
P9WNT7	1516	Some	1184	14	129224	17	28	4.79605e-05	0.103	73.5082	DNA polymerase III subunit alpha OS=Mycobacterium tuberculosis (strain ATCC 25618 / H37Rv) OX=83332 GN=dnaE1 PE=1 SV=1
P9WID3	784	Unique	339	10	35361.1	10	28	0.000167508	0.3186	111.441	Putative ATP-dependent 6-phosphofructokinase isozyme 2 OS=Mycobacterium tuberculosis (strain ATCC 25618 / H37Rv) OX=83332 GN=pfkB PE=1 SV=1
P96877	256	Unique	394	13	42414.1	13	28	0.000144125	0.3198	122.555	Uncharacterized protein OS=Mycobacterium tuberculosis (strain ATCC 25618 / H37Rv) OX=83332 GN=Rv3272 PE=1 SV=1
I6Y0X6	91	Unique	533	14	56493.8	14	28	0.000106539	0.3302	110.246	Conserved protein OS=Mycobacterium tuberculosis (strain ATCC 25618 / H37Rv) OX=83332 GN=Rv2510c PE=1 SV=1
P96857	1405	Some	359	15	38168.1	16	28	0.000158176	0.351	105.992	Transcriptional regulatory protein (Probably LacI-family) OS=Mycobacterium tuberculosis (strain ATCC 25618 / H37Rv) OX=83332 GN=Rv3575c PE=1 SV=4
P9WF31	1441	Some	415	15	44582.7	16	28	0.000136832	0.4458	110.281	Exodeoxyribonuclease 7 large subunit OS=Mycobacterium tuberculosis (strain ATCC 25618 / H37Rv) OX=83332 GN=xseA PE=1 SV=1
P9WGB9	1516	Some	326	12	36964.7	14	28	0.000174188	0.3313	90.6175	Glycolipid sulfotransferase Rv1373 OS=Mycobacterium tuberculosis (strain ATCC 25618 / H37Rv) OX=83332 GN=Rv1373 PE=1 SV=1
O05876	565	Unique	169	5	17768	5	28	0.000336008	0.503	148.798	Conserved protein OS=Mycobacterium tuberculosis (strain ATCC 25618 / H37Rv) OX=83332 GN=Rv3231c PE=1 SV=1
P9WKL5	1516	Some	241	7	25911.1	10	28	0.000235624	0.5436	108.857	Uncharacterized protein Rv0560c OS=Mycobacterium tuberculosis (strain ATCC 25618 / H37Rv) OX=83332 GN=Rv0560c PE=1 SV=1
O69658	1516	Some	217	7	23719	8	28	0.000261683	0.4424	114.101	Probable conserved membrane protein OS=Mycobacterium tuberculosis (strain ATCC 25618 / H37Rv) OX=83332 GN=Rv3690 PE=1 SV=3
P9WKT3	1479	Some	376	17	41020.3	18	28	0.000151025	0.4362	106.423	Uncharacterized protein Rv0501 OS=Mycobacterium tuberculosis (strain ATCC 25618 / H37Rv) OX=83332 GN=Rv0501 PE=1 SV=1
P9WKG7	1516	Some	306	9	31344.1	10	28	0.000185573	0.3791	108.477	4-diphosphocytidyl-2-C-methyl-D-erythritol kinase OS=Mycobacterium tuberculosis (strain ATCC 25618 / H37Rv) OX=83332 GN=ispE PE=1 SV=1
P9WHD1	433	Unique	122	6	13158.2	6	28	0.000465453	0.3607	105.006	50S ribosomal protein L18 OS=Mycobacterium tuberculosis (strain ATCC 25618 / H37Rv) OX=83332 GN=rplR PE=1 SV=1
P9WQB1	1059	Unique	371	13	38670.9	13	28	0.00015306	0.3774	110.577	Alanine dehydrogenase OS=Mycobacterium tuberculosis (strain ATCC 25618 / H37Rv) OX=83332 GN=ald PE=1 SV=1
O06569	190	Unique	107	5	12023.9	5	28	0.000530704	0.5514	117.786	Conserved protein OS=Mycobacterium tuberculosis (strain ATCC 25618 / H37Rv) OX=83332 GN=Rv1117 PE=1 SV=1
P9WII7	1516	Some	198	12	21040.9	13	28	0.000286794	0.6768	99.3554	Pyridoxal 5'-phosphate synthase subunit PdxT OS=Mycobacterium tuberculosis (strain ATCC 25618 / H37Rv) OX=83332 GN=pdxT PE=1 SV=1
P9WP99	371	Unique	193	9	20663.6	9	28	0.000294224	0.658	112.884	Corrinoid adenosyltransferase OS=Mycobacterium tuberculosis (strain ATCC 25618 / H37Rv) OX=83332 GN=Rv1314c PE=1 SV=1
O07243	435	Unique	204	9	22299.6	9	28	0.000278359	0.3382	90.5619	Possible muconolactone isomerase OS=Mycobacterium tuberculosis (strain ATCC 25618 / H37Rv) OX=83332 GN=Rv0316 PE=1 SV=1
I6Y4U9	1481	Some	335	13	36007.2	14	28	0.000169508	0.3701	90.6565	Conserved protein OS=Mycobacterium tuberculosis (strain ATCC 25618 / H37Rv) OX=83332 GN=Rv0799c PE=1 SV=1
O53749	412	Unique	190	9	21273.3	9	28	0.00029887	0.3789	120.115	Conserved protein OS=Mycobacterium tuberculosis (strain ATCC 25618 / H37Rv) OX=83332 GN=Rv0464c PE=1 SV=1
P9WJB5	1115	Unique	155	7	17123.3	7	28	0.000366357	0.529	105.762	FHA domain-containing protein FhaB OS=Mycobacterium tuberculosis (strain ATCC 25618 / H37Rv) OX=83332 GN=fhaB PE=1 SV=1
P9WNG5	1453	Some	302	11	30751.1	12	28	0.000188031	0.3278	110.852	Malonyl CoA-acyl carrier protein transacylase OS=Mycobacterium tuberculosis (strain ATCC 25618 / H37Rv) OX=83332 GN=fabD PE=1 SV=1
P9WKB1	1516	Some	472	16	52545.9	19	28	0.000120308	0.3771	95.8352	Putative diacyglycerol O-acyltransferase Rv3087 OS=Mycobacterium tuberculosis (strain ATCC 25618 / H37Rv) OX=83332 GN=Rv3087 PE=1 SV=1
P9WP37	646	Unique	549	8	60957	8	27	9.974e-05	0.1421	112.372	Cytochrome bc1 complex cytochrome b subunit OS=Mycobacterium tuberculosis (strain ATCC 25618 / H37Rv) OX=83332 GN=qcrB PE=1 SV=1
P9WJE5	959	Unique	331	9	35892	9	27	0.00016543	0.287	120.698	ESX-3 secretion system protein EccE3 OS=Mycobacterium tuberculosis (strain ATCC 25618 / H37Rv) OX=83332 GN=eccE3 PE=1 SV=1
O33229	1516	Some	386	13	42799.6	14	27	0.000141858	0.2902	96.2542	Probable acyl-CoA dehydrogenase FadE20 OS=Mycobacterium tuberculosis (strain ATCC 25618 / H37Rv) OX=83332 GN=fadE20 PE=1 SV=1
O07230	1516	Some	302	10	32672.8	11	27	0.000181315	0.3675	101.656	Probable dehydrogenase/reductase OS=Mycobacterium tuberculosis (strain ATCC 25618 / H37Rv) OX=83332 GN=Rv0303 PE=1 SV=1
I6Y4K0	1516	Some	448	13	46529.1	14	27	0.000122226	0.346	115.735	Possible D-xylulose kinase XylB (Xylulokinase) (Xylulose kinase) OS=Mycobacterium tuberculosis (strain ATCC 25618 / H37Rv) OX=83332 GN=xylB PE=1 SV=1
P9WJH5	88	Unique	440	16	48115.3	16	27	0.000124448	0.3136	99.655	NADH-quinone oxidoreductase subunit D OS=Mycobacterium tuberculosis (strain ATCC 25618 / H37Rv) OX=83332 GN=nuoD PE=1 SV=1
O06137	1516	Some	576	10	59441.8	12	27	9.50647e-05	0.2361	101.965	Probable 'component linked with the assembly of cytochrome' transport transmembrane ATP-binding protein ABC transporter CydC OS=Mycobacterium tuberculosis (strain ATCC 25618 / H37Rv) OX=83332 GN=cydC PE=1 SV=1
P9WG57	1412	Some	250	12	27556.2	13	27	0.000219029	0.404	97.3886	Flavin-dependent thymidylate synthase OS=Mycobacterium tuberculosis (strain ATCC 25618 / H37Rv) OX=83332 GN=thyX PE=1 SV=1
P9WQK1	1501	Some	248	8	27338.3	9	27	0.000220795	0.2944	106.938	Uncharacterized ABC transporter ATP-binding protein Rv0986 OS=Mycobacterium tuberculosis (strain ATCC 25618 / H37Rv) OX=83332 GN=Rv0986 PE=1 SV=1
I6YF16	1365	Unique	124	4	13356.7	4	27	0.000441591	0.6532	137.146	Conserved protein OS=Mycobacterium tuberculosis (strain ATCC 25618 / H37Rv) OX=83332 GN=Rv3046c PE=1 SV=1
O33358	455	Unique	182	7	19371.4	7	27	0.000300864	0.3132	97.6253	Possible conserved transmembrane protein OS=Mycobacterium tuberculosis (strain ATCC 25618 / H37Rv) OX=83332 GN=Rv0513 PE=1 SV=1
I6Y1G8	956	Unique	250	8	27509.7	8	27	0.000219029	0.312	112.233	Uncharacterized protein OS=Mycobacterium tuberculosis (strain ATCC 25618 / H37Rv) OX=83332 GN=Rv2675c PE=1 SV=1
P9WQA9	1516	Some	386	12	40882.1	14	27	0.000141858	0.4249	126.1	Alanine racemase OS=Mycobacterium tuberculosis (strain ATCC 25618 / H37Rv) OX=83332 GN=alr PE=1 SV=1
P9WML5	1516	Some	353	12	37997.9	13	27	0.00015512	0.4306	107.17	Putative phenylalanine aminotransferase OS=Mycobacterium tuberculosis (strain ATCC 25618 / H37Rv) OX=83332 GN=pat PE=1 SV=1
P96274	212	Unique	302	13	32611.9	13	27	0.000181315	0.4901	124.087	GCN5-related N-acetyltransferase OS=Mycobacterium tuberculosis (strain ATCC 25618 / H37Rv) OX=83332 GN=Rv0428c PE=1 SV=3
P96241	578	Unique	232	7	24985.6	7	27	0.000236023	0.4655	120.345	Probable phosphoglycerate mutase (Phosphoglyceromutase) (Phosphoglycerate phosphomutase) OS=Mycobacterium tuberculosis (strain ATCC 25618 / H37Rv) OX=83332 GN=Rv3837c PE=1 SV=1
P9WJ95	281	Unique	493	16	52968.3	16	27	0.000111069	0.2394	92.0284	Isoniazid-induced protein IniC OS=Mycobacterium tuberculosis (strain ATCC 25618 / H37Rv) OX=83332 GN=iniC PE=1 SV=1
P9WLN5	1516	Some	250	11	28697.5	15	27	0.000219029	0.504	95.5222	Uncharacterized protein Rv2001 OS=Mycobacterium tuberculosis (strain ATCC 25618 / H37Rv) OX=83332 GN=Rv2001 PE=1 SV=1
O06769	1516	Some	637	17	69428.9	19	27	8.59611e-05	0.2669	84.952	Neutral ceramidase OS=Mycobacterium tuberculosis (strain ATCC 25618 / H37Rv) OX=83332 GN=Rv0669c PE=1 SV=1
P9WGY5	1516	Some	110	3	11817	4	27	0.000497793	0.4182	106.871	DNA-directed RNA polymerase subunit omega OS=Mycobacterium tuberculosis (strain ATCC 25618 / H37Rv) OX=83332 GN=rpoZ PE=1 SV=1
O05855	1394	Unique	527	12	56650.4	12	27	0.000103904	0.3435	121.939	Probable ATP-dependent RNA helicase RhlE OS=Mycobacterium tuberculosis (strain ATCC 25618 / H37Rv) OX=83332 GN=rhlE PE=1 SV=1
P9WGW1	1516	Some	344	10	36586.3	13	27	0.000159178	0.3052	86.6927	Holliday junction ATP-dependent DNA helicase RuvB OS=Mycobacterium tuberculosis (strain ATCC 25618 / H37Rv) OX=83332 GN=ruvB PE=1 SV=1
P9WFM1	93	Unique	379	10	39555.2	10	27	0.000144478	0.3008	109.298	GTP cyclohydrolase 1 type 2 homolog OS=Mycobacterium tuberculosis (strain ATCC 25618 / H37Rv) OX=83332 GN=Rv2230c PE=1 SV=1
O05856	1516	Some	231	9	25087.8	12	27	0.000237044	0.4156	99.4159	Conserved protein OS=Mycobacterium tuberculosis (strain ATCC 25618 / H37Rv) OX=83332 GN=Rv3210c PE=1 SV=1
I6X9S5	1516	Some	512	8	54540.3	10	27	0.000106948	0.166	75.311	Probable bifunctional acylase GgtA: cephalosporin acylase (GL-7ACA acylase) + gamma-glutamyltranspeptidase (GGT) OS=Mycobacterium tuberculosis (strain ATCC 25618 / H37Rv) OX=83332 GN=ggtA PE=1 SV=1
P9WK09	1428	Some	53	4	5696.6	5	27	0.00103316	0.8679	113.937	Metallothionein OS=Mycobacterium tuberculosis (strain ATCC 25618 / H37Rv) OX=83332 GN=mymT PE=1 SV=1
P9WIU5	617	Unique	326	7	33535.6	7	27	0.000167967	0.2975	113.71	Peptidoglycan-binding protein ArfA OS=Mycobacterium tuberculosis (strain ATCC 25618 / H37Rv) OX=83332 GN=arfA PE=1 SV=1
P9WIU3	1133	Unique	274	7	27342.2	7	27	0.000199844	0.3431	109.575	Orotidine 5'-phosphate decarboxylase OS=Mycobacterium tuberculosis (strain ATCC 25618 / H37Rv) OX=83332 GN=pyrF PE=1 SV=1
O07173	1516	Some	122	6	13597.2	9	27	0.00044883	0.6557	88.0722	Uncharacterized protein OS=Mycobacterium tuberculosis (strain ATCC 25618 / H37Rv) OX=83332 GN=Rv0123 PE=1 SV=1
I6YC95	1516	Some	564	11	59581.6	12	27	9.70873e-05	0.2163	100.995	Mce-family protein Mce4F OS=Mycobacterium tuberculosis (strain ATCC 25618 / H37Rv) OX=83332 GN=mce4F PE=1 SV=1
P72043	1516	Some	328	9	33924.1	10	27	0.000166943	0.3445	111.899	Probable oxidoreductase OS=Mycobacterium tuberculosis (strain ATCC 25618 / H37Rv) OX=83332 GN=Rv3777 PE=1 SV=2
P9WGS7	1500	Some	275	7	28991.9	8	27	0.000199117	0.4582	104.292	Uncharacterized NAD-dependent oxidoreductase Rv0687 OS=Mycobacterium tuberculosis (strain ATCC 25618 / H37Rv) OX=83332 GN=Rv0687 PE=1 SV=1
P95234	1516	Some	318	10	35231.1	12	27	0.000172193	0.3459	96.8636	Possible molybdopterin biosynthesis protein MoeW OS=Mycobacterium tuberculosis (strain ATCC 25618 / H37Rv) OX=83332 GN=moeW PE=1 SV=1
P9WPX9	1516	Some	362	13	38077.4	15	27	0.000151263	0.3785	111.998	3-dehydroquinate synthase OS=Mycobacterium tuberculosis (strain ATCC 25618 / H37Rv) OX=83332 GN=aroB PE=1 SV=1
P9WHS9	250	Unique	354	15	37232.2	15	27	0.000154681	0.3672	117.463	Putative succinyl-diaminopimelate desuccinylase DapE OS=Mycobacterium tuberculosis (strain ATCC 25618 / H37Rv) OX=83332 GN=dapE PE=1 SV=1
O86346	1516	Some	644	15	69292.1	17	27	8.50268e-05	0.2345	100.922	Possible bifunctional enzyme: 2-hydroxyhepta-2,4-diene-1,7-dioate isomerase (HHDD isomerase) + cyclase/dehydrase OS=Mycobacterium tuberculosis (strain ATCC 25618 / H37Rv) OX=83332 GN=Rv0939 PE=1 SV=1
I6Y1P2	581	Unique	156	10	17239.8	10	27	0.000351008	0.4615	90.4167	Conserved protein OS=Mycobacterium tuberculosis (strain ATCC 25618 / H37Rv) OX=83332 GN=Rv2778c PE=1 SV=1
O07749	943	Unique	277	13	29973.5	13	26	0.000190358	0.3718	92.9289	Probable short-chain type dehydrogenase/reductase OS=Mycobacterium tuberculosis (strain ATCC 25618 / H37Rv) OX=83332 GN=Rv1882c PE=1 SV=1
P9WQP7	1153	Unique	370	8	40697.8	8	26	0.000142511	0.2486	107.472	3 beta-hydroxysteroid dehydrogenase/Delta 5-->4-isomerase OS=Mycobacterium tuberculosis (strain ATCC 25618 / H37Rv) OX=83332 GN=Rv1106c PE=1 SV=1
P9WN33	1516	Some	652	13	72086.3	15	26	8.0873e-05	0.2255	99.7102	Putative asparagine synthetase [glutamine-hydrolyzing] OS=Mycobacterium tuberculosis (strain ATCC 25618 / H37Rv) OX=83332 GN=asnB PE=1 SV=1
P9WIJ3	1046	Unique	197	7	20907.4	7	26	0.000267661	0.3858	112.582	Peptide deformylase OS=Mycobacterium tuberculosis (strain ATCC 25618 / H37Rv) OX=83332 GN=def PE=1 SV=1
P72041	441	Unique	415	11	45227.4	11	26	0.000127058	0.306	110.555	Probable lipase LipE OS=Mycobacterium tuberculosis (strain ATCC 25618 / H37Rv) OX=83332 GN=lipE PE=1 SV=1
O53356	207	Unique	159	7	17459.5	7	26	0.00033163	0.5031	121.781	Conserved protein OS=Mycobacterium tuberculosis (strain ATCC 25618 / H37Rv) OX=83332 GN=Rv3304 PE=1 SV=3
P9WN77	1516	Some	334	7	33952.6	8	26	0.000157872	0.1257	97.8749	Glycerol-3-phosphate dehydrogenase [NAD(P)+] OS=Mycobacterium tuberculosis (strain ATCC 25618 / H37Rv) OX=83332 GN=gpsA PE=1 SV=1
P96270	1516	Some	91	4	9985.2	6	26	0.000579442	0.4286	94.0624	Uncharacterized protein OS=Mycobacterium tuberculosis (strain ATCC 25618 / H37Rv) OX=83332 GN=Rv0424c PE=1 SV=1
P9WNU3	934	Unique	318	13	33983.8	13	26	0.000165815	0.4119	102.363	5'-3' exonuclease OS=Mycobacterium tuberculosis (strain ATCC 25618 / H37Rv) OX=83332 GN=Rv2090 PE=1 SV=1
P71734	949	Unique	279	9	30991.6	9	26	0.000188994	0.3477	104.723	Conserved protein OS=Mycobacterium tuberculosis (strain ATCC 25618 / H37Rv) OX=83332 GN=Rv2409c PE=1 SV=1
P9WIJ1	1060	Unique	224	8	25152.5	8	26	0.000235398	0.3929	112.422	Pyridoxine 5'-phosphate oxidase OS=Mycobacterium tuberculosis (strain ATCC 25618 / H37Rv) OX=83332 GN=pdxH PE=1 SV=1
I6YGW9	1469	Some	151	4	15218.2	5	26	0.0003492	0.3576	125.676	Conserved protein OS=Mycobacterium tuberculosis (strain ATCC 25618 / H37Rv) OX=83332 GN=Rv3678c PE=1 SV=1
P9WFK3	1516	Some	166	6	18330.5	7	26	0.000317646	0.253	93.7253	UPF0336 protein Rv0504c OS=Mycobacterium tuberculosis (strain ATCC 25618 / H37Rv) OX=83332 GN=Rv0504c PE=1 SV=1
P71730	1516	Some	316	16	33093.3	17	26	0.000166865	0.5696	113.656	Uncharacterized protein OS=Mycobacterium tuberculosis (strain ATCC 25618 / H37Rv) OX=83332 GN=Rv2413c PE=1 SV=3
P9WP81	1128	Unique	331	14	35294.7	14	26	0.000159303	0.4683	109.575	2-phospho-L-lactate transferase OS=Mycobacterium tuberculosis (strain ATCC 25618 / H37Rv) OX=83332 GN=cofD PE=1 SV=1
P9WPW9	861	Unique	271	9	28607.1	9	26	0.000194573	0.4834	109.053	Glutamate racemase OS=Mycobacterium tuberculosis (strain ATCC 25618 / H37Rv) OX=83332 GN=murI PE=1 SV=1
P9WP19	1516	Some	289	11	29660.9	12	26	0.000182454	0.3841	92.1877	Diaminopimelate epimerase OS=Mycobacterium tuberculosis (strain ATCC 25618 / H37Rv) OX=83332 GN=dapF PE=1 SV=1
O33269	1516	Some	832	10	87703.8	14	26	6.33764e-05	0.119	79.0591	Possible transcriptional regulatory protein OS=Mycobacterium tuberculosis (strain ATCC 25618 / H37Rv) OX=83332 GN=Rv0339c PE=1 SV=1
P9WQ25	1516	Some	721	13	81012.3	14	26	7.31334e-05	0.1553	95.6526	Glycogen operon protein GlgX homolog OS=Mycobacterium tuberculosis (strain ATCC 25618 / H37Rv) OX=83332 GN=glgX PE=1 SV=1
contaminant_KERATIN06	1516	Some	456	0	49119	9	26	0.000115634	0.1316	101.752
P9WLZ7	1069	Unique	653	17	69463.3	17	26	8.07491e-05	0.2894	111.084	Uncharacterized protein Rv1364c OS=Mycobacterium tuberculosis (strain ATCC 25618 / H37Rv) OX=83332 GN=Rv1364c PE=1 SV=1
P9WN59	560	Unique	99	4	10723.5	4	26	0.000532618	0.4949	101.912	Glutamyl-tRNA(Gln) amidotransferase subunit C OS=Mycobacterium tuberculosis (strain ATCC 25618 / H37Rv) OX=83332 GN=gatC PE=1 SV=1
O06381	1516	Some	350	10	38397.1	11	26	0.000150655	0.3343	112.147	Uncharacterized protein OS=Mycobacterium tuberculosis (strain ATCC 25618 / H37Rv) OX=83332 GN=Rv3626c PE=1 SV=3
L7N686	1516	Some	197	8	21581.4	9	26	0.000267661	0.4315	115.873	Uncharacterized protein OS=Mycobacterium tuberculosis (strain ATCC 25618 / H37Rv) OX=83332 GN=Rv0078A PE=1 SV=1
P9WNR7	115	Unique	480	13	51042.7	13	26	0.000109852	0.2583	87.3772	ESX-1 secretion system ATPase EccB1 OS=Mycobacterium tuberculosis (strain ATCC 25618 / H37Rv) OX=83332 GN=eccB1 PE=1 SV=1
P9WJM1	1516	Some	418	13	44017.5	15	26	0.000126146	0.378	98.3168	UDP-N-acetylglucosamine 1-carboxyvinyltransferase OS=Mycobacterium tuberculosis (strain ATCC 25618 / H37Rv) OX=83332 GN=murA PE=1 SV=1
P9WP53	1516	Some	323	9	34398.5	11	26	0.000163248	0.2508	90.0704	O-phosphoserine sulfhydrylase OS=Mycobacterium tuberculosis (strain ATCC 25618 / H37Rv) OX=83332 GN=cysM PE=1 SV=1
P9WLW9	763	Unique	269	8	29984	8	26	0.000196019	0.3717	90.9201	Uncharacterized protein Rv1498c OS=Mycobacterium tuberculosis (strain ATCC 25618 / H37Rv) OX=83332 GN=Rv1498c PE=1 SV=2
O53811	1516	Some	85	3	9090.8	7	26	0.000620343	0.6471	105.518	Antitoxin VapB31 OS=Mycobacterium tuberculosis (strain ATCC 25618 / H37Rv) OX=83332 GN=vapB31 PE=1 SV=3
P95202	1503	Some	239	6	25245.2	7	25	0.000212139	0.431	127.466	Possible secreted protein OS=Mycobacterium tuberculosis (strain ATCC 25618 / H37Rv) OX=83332 GN=Rv0394c PE=1 SV=1
P96810	697	Unique	201	12	22794.6	12	25	0.000252245	0.6169	98.7431	GCN5-related N-acetyltransferase OS=Mycobacterium tuberculosis (strain ATCC 25618 / H37Rv) OX=83332 GN=Rv0133 PE=1 SV=1
Q1LVD4	251	Unique	347	10	37507.2	10	25	0.000146113	0.3228	89.5836	Probable chromosome partitioning protein ParA OS=Mycobacterium tuberculosis (strain ATCC 25618 / H37Rv) OX=83332 GN=parA PE=1 SV=1
O53164	1516	Some	542	11	58370.6	14	25	9.35446e-05	0.2196	73.3204	Probable macrolide-transport ATP-binding protein ABC transporter OS=Mycobacterium tuberculosis (strain ATCC 25618 / H37Rv) OX=83332 GN=Rv1473 PE=1 SV=1
P95220	208	Unique	300	11	32165.7	11	25	0.000169004	0.5	119.52	Uncharacterized protein OS=Mycobacterium tuberculosis (strain ATCC 25618 / H37Rv) OX=83332 GN=Rv0263c PE=1 SV=1
P9WGH7	1126	Unique	187	9	21003.6	9	25	0.000271129	0.4652	110.28	ECF RNA polymerase sigma factor SigK OS=Mycobacterium tuberculosis (strain ATCC 25618 / H37Rv) OX=83332 GN=sigK PE=1 SV=1
P96258	263	Unique	439	13	47068.9	13	25	0.000115492	0.3166	114.867	Possible conserved membrane protein OS=Mycobacterium tuberculosis (strain ATCC 25618 / H37Rv) OX=83332 GN=Rv0412c PE=1 SV=2
P9WPA1	1516	Some	272	7	29268.5	9	25	0.000186401	0.364	104.275	Type III pantothenate kinase OS=Mycobacterium tuberculosis (strain ATCC 25618 / H37Rv) OX=83332 GN=coaX PE=1 SV=1
O33195	1077	Unique	58	4	6073.1	4	25	0.000874158	0.8448	127.768	Uncharacterized protein OS=Mycobacterium tuberculosis (strain ATCC 25618 / H37Rv) OX=83332 GN=Rv1693 PE=1 SV=1
P9WH21	1516	Some	516	13	57592.6	15	25	9.8258e-05	0.3043	94.8333	Putative Rieske 2Fe-2S iron-sulfur protein Rv3818 OS=Mycobacterium tuberculosis (strain ATCC 25618 / H37Rv) OX=83332 GN=Rv3818 PE=1 SV=1
P9WJK7	1065	Unique	615	15	64686.6	15	25	8.24409e-05	0.3512	98.8767	Probable methylmalonyl-CoA mutase small subunit OS=Mycobacterium tuberculosis (strain ATCC 25618 / H37Rv) OX=83332 GN=mutA PE=1 SV=1
P9WQP5	1062	Unique	247	8	25770.4	8	25	0.000205268	0.3563	112.059	6-phosphogluconolactonase OS=Mycobacterium tuberculosis (strain ATCC 25618 / H37Rv) OX=83332 GN=pgl PE=1 SV=1
P9WK97	1516	Some	653	12	72332.4	16	25	7.76434e-05	0.2435	90.018	Elongation factor 4 OS=Mycobacterium tuberculosis (strain ATCC 25618 / H37Rv) OX=83332 GN=lepA PE=1 SV=1
O86315	1516	Some	435	9	47326.9	10	25	0.000116554	0.3011	102.999	Conserved protein OS=Mycobacterium tuberculosis (strain ATCC 25618 / H37Rv) OX=83332 GN=Rv1232c PE=1 SV=1
P9WND3	773	Unique	312	9	32653.6	9	25	0.000162504	0.3141	114.001	Methionyl-tRNA formyltransferase OS=Mycobacterium tuberculosis (strain ATCC 25618 / H37Rv) OX=83332 GN=fmt PE=1 SV=1
P9WGI7	1516	Some	425	11	45479.2	12	25	0.000119297	0.2847	95.4814	Serine hydroxymethyltransferase 2 OS=Mycobacterium tuberculosis (strain ATCC 25618 / H37Rv) OX=83332 GN=glyA2 PE=1 SV=1
P9WL19	1516	Some	137	7	14826.6	8	25	0.000370081	0.5985	107.198	Uncharacterized protein Rv2923c OS=Mycobacterium tuberculosis (strain ATCC 25618 / H37Rv) OX=83332 GN=Rv2923c PE=1 SV=1
P9WPQ7	1483	Some	349	12	37508	13	25	0.000145275	0.4499	110.687	Biotin synthase OS=Mycobacterium tuberculosis (strain ATCC 25618 / H37Rv) OX=83332 GN=bioB PE=1 SV=1
Q79FW0	759	Unique	289	13	31085.1	13	25	0.000175436	0.3841	94.3921	Probable amino acid aminotransferase OS=Mycobacterium tuberculosis (strain ATCC 25618 / H37Rv) OX=83332 GN=Rv0812 PE=1 SV=1
O69699	1161	Unique	352	10	37491.3	10	25	0.000144037	0.2557	91.9367	Conserved protein OS=Mycobacterium tuberculosis (strain ATCC 25618 / H37Rv) OX=83332 GN=Rv3732 PE=1 SV=1
O33186	573	Unique	74	2	8266.3	2	25	0.000685151	0.4324	111.766	Uncharacterized protein OS=Mycobacterium tuberculosis (strain ATCC 25618 / H37Rv) OX=83332 GN=Rv1684 PE=1 SV=1
P9WMH9	583	Unique	140	5	15336.8	5	25	0.000362151	0.4286	113.019	Uncharacterized HTH-type transcriptional regulator Rv0474 OS=Mycobacterium tuberculosis (strain ATCC 25618 / H37Rv) OX=83332 GN=Rv0474 PE=1 SV=1
P9WKB5	1423	Some	445	11	47658.9	12	25	0.000113935	0.3371	107.747	Putative diacyglycerol O-acyltransferase Rv2285 OS=Mycobacterium tuberculosis (strain ATCC 25618 / H37Rv) OX=83332 GN=Rv2285 PE=1 SV=1
P9WGW7	1516	Some	285	10	29628.6	11	25	0.000177899	0.407	108.647	Ribosomal RNA small subunit methyltransferase I OS=Mycobacterium tuberculosis (strain ATCC 25618 / H37Rv) OX=83332 GN=rsmI PE=1 SV=1
P9WPS3	1516	Some	770	17	80034.9	18	25	6.58456e-05	0.2234	103.201	Probable copper-exporting P-type ATPase V OS=Mycobacterium tuberculosis (strain ATCC 25618 / H37Rv) OX=83332 GN=ctpV PE=1 SV=1
P9WIY3	1450	Some	317	10	34741	11	25	0.000159941	0.3407	97.2679	Probable 8-oxo-dGTP diphosphatase 1 OS=Mycobacterium tuberculosis (strain ATCC 25618 / H37Rv) OX=83332 GN=mutT1 PE=1 SV=1
P71538	1516	Some	667	14	70683	15	25	7.60137e-05	0.2954	103.066	Probable acetyl-/propionyl-coenzyme A carboxylase alpha chain (Alpha subunit) AccA2: biotin carboxylase + biotin carboxyl carrier protein (BCCP) OS=Mycobacterium tuberculosis (strain ATCC 25618 / H37Rv) OX=83332 GN=accA2 PE=1 SV=2
P9WMR7	17	Unique	204	7	20984.9	7	25	0.000248535	0.6618	125.304	dITP/XTP pyrophosphatase OS=Mycobacterium tuberculosis (strain ATCC 25618 / H37Rv) OX=83332 GN=Rv1341 PE=1 SV=1
P9WGU5	1488	Some	591	13	63419.4	14	25	8.57887e-05	0.2623	95.9589	Uncharacterized protein Rv1280c OS=Mycobacterium tuberculosis (strain ATCC 25618 / H37Rv) OX=83332 GN=Rv1280c PE=1 SV=1
P9WI65	1516	Some	1110	15	119327	17	25	4.56767e-05	0.1027	77.1213	Serine/threonine-protein kinase PknK OS=Mycobacterium tuberculosis (strain ATCC 25618 / H37Rv) OX=83332 GN=pknK PE=1 SV=1
P9WJ05	1516	Some	144	9	15726.4	11	25	0.000352091	0.5833	91.7859	Toxin Rv0910 OS=Mycobacterium tuberculosis (strain ATCC 25618 / H37Rv) OX=83332 GN=Rv0910 PE=1 SV=1
O08377	1516	Some	225	11	24467.8	13	25	0.000225338	0.4	91.4882	Probable transcriptional regulator OS=Mycobacterium tuberculosis (strain ATCC 25618 / H37Rv) OX=83332 GN=Rv1534 PE=1 SV=1
P9WHP9	1456	Some	297	11	32581.9	13	25	0.000170711	0.4108	86.5025	tRNA pseudouridine synthase A OS=Mycobacterium tuberculosis (strain ATCC 25618 / H37Rv) OX=83332 GN=truA PE=1 SV=1
P9WKU7	1130	Unique	329	11	35387.1	11	25	0.000154107	0.3191	87.6683	Uncharacterized protein Rv0493c OS=Mycobacterium tuberculosis (strain ATCC 25618 / H37Rv) OX=83332 GN=Rv0493c PE=1 SV=1
P9WIE3	941	Unique	153	6	16790.5	6	25	0.00033138	0.3791	84.8754	Alkyl hydroperoxide reductase E OS=Mycobacterium tuberculosis (strain ATCC 25618 / H37Rv) OX=83332 GN=ahpE PE=1 SV=1
P9WG15	1516	Some	349	10	35984.9	12	25	0.000145275	0.3209	98.3872	Uncharacterized ABC transporter permease Rv2563 OS=Mycobacterium tuberculosis (strain ATCC 25618 / H37Rv) OX=83332 GN=Rv2563 PE=1 SV=1
P9WGQ9	247	Unique	248	7	25931.3	7	24	0.000196263	0.3347	111.227	Uncharacterized oxidoreductase Rv0769 OS=Mycobacterium tuberculosis (strain ATCC 25618 / H37Rv) OX=83332 GN=Rv0769 PE=1 SV=1
I6Y8U3	1516	Some	129	5	13454.2	7	24	0.000377311	0.4729	90.6538	Uncharacterized protein OS=Mycobacterium tuberculosis (strain ATCC 25618 / H37Rv) OX=83332 GN=Rv0807 PE=1 SV=1
I6XWF9	725	Unique	93	2	10086.9	2	24	0.000523367	0.5699	135.615	Uncharacterized protein OS=Mycobacterium tuberculosis (strain ATCC 25618 / H37Rv) OX=83332 GN=Rv0863 PE=1 SV=1
O53594	1384	Unique	244	9	26574.5	9	24	0.00019948	0.4221	96.8604	Uncharacterized protein OS=Mycobacterium tuberculosis (strain ATCC 25618 / H37Rv) OX=83332 GN=Rv3916c PE=1 SV=1
P9WL17	233	Unique	207	6	22378.3	6	24	0.000235136	0.3671	101.88	Uncharacterized protein Rv2926c OS=Mycobacterium tuberculosis (strain ATCC 25618 / H37Rv) OX=83332 GN=Rv2926c PE=1 SV=1
P9WNF9	1509	Some	489	12	55273	13	24	9.9536e-05	0.2025	85.2509	FAD-containing monooxygenase EthA OS=Mycobacterium tuberculosis (strain ATCC 25618 / H37Rv) OX=83332 GN=ethA PE=1 SV=1
P9WJF9	244	Unique	236	11	25739.5	11	24	0.000206242	0.3983	102.811	CRISPR system Cms endoribonuclease Csm3 OS=Mycobacterium tuberculosis (strain ATCC 25618 / H37Rv) OX=83332 GN=csm3 PE=1 SV=1
P9WHI3	20	Unique	203	10	22087.5	10	24	0.000239769	0.6453	104.006	Recombination protein RecR OS=Mycobacterium tuberculosis (strain ATCC 25618 / H37Rv) OX=83332 GN=recR PE=1 SV=1
O53622	1516	Some	276	9	29649.7	10	24	0.000176352	0.337	113.069	Probable oxidoreductase OS=Mycobacterium tuberculosis (strain ATCC 25618 / H37Rv) OX=83332 GN=Rv0077c PE=1 SV=3
P9WMD9	1240	Unique	234	9	26382.5	9	24	0.000208005	0.3162	96.5628	Uncharacterized HTH-type transcriptional regulator Rv0472c OS=Mycobacterium tuberculosis (strain ATCC 25618 / H37Rv) OX=83332 GN=Rv0472c PE=1 SV=1
I6Y276	606	Unique	239	6	25307.2	6	24	0.000203653	0.3013	109.379	Possible 2-hydroxyhepta-2,4-diene-1,7-dioate isomerase (HHDD isomerase) OS=Mycobacterium tuberculosis (strain ATCC 25618 / H37Rv) OX=83332 GN=Rv2993c PE=1 SV=2
P9WJF3	1516	Some	145	2	15643.5	3	24	0.000335677	0.3448	170.562	Cell wall synthesis protein CwsA OS=Mycobacterium tuberculosis (strain ATCC 25618 / H37Rv) OX=83332 GN=cwsA PE=1 SV=1
P9WPA9	1469	Some	230	11	24144.5	12	24	0.000211622	0.5435	102.436	Cytidylate kinase OS=Mycobacterium tuberculosis (strain ATCC 25618 / H37Rv) OX=83332 GN=cmk PE=1 SV=1
I6Y3P1	1516	Some	384	10	41249.5	12	24	0.000126753	0.2812	104.238	Lipoprotein LprN OS=Mycobacterium tuberculosis (strain ATCC 25618 / H37Rv) OX=83332 GN=lprN PE=1 SV=1
I6XHD6	1516	Some	451	8	47186.2	11	24	0.000107923	0.2683	77.5032	Mce-family protein Mce4D OS=Mycobacterium tuberculosis (strain ATCC 25618 / H37Rv) OX=83332 GN=mce4D PE=1 SV=1
P9WP85	1516	Some	361	6	36370.8	8	24	0.000134829	0.2271	91.0317	Nicotinate-nucleotide--dimethylbenzimidazole phosphoribosyltransferase OS=Mycobacterium tuberculosis (strain ATCC 25618 / H37Rv) OX=83332 GN=cobT PE=1 SV=1
P9WIM7	657	Unique	240	7	25041.7	7	24	0.000202805	0.1958	91.433	Proline-rich antigen homolog OS=Mycobacterium tuberculosis (strain ATCC 25618 / H37Rv) OX=83332 GN=pra PE=1 SV=1
O33249	1131	Unique	207	7	22742.5	7	24	0.000235136	0.3478	80.378	Conserved protein OS=Mycobacterium tuberculosis (strain ATCC 25618 / H37Rv) OX=83332 GN=Rv2114 PE=1 SV=3
Q6MWX1	1424	Some	393	3	39370.8	5	24	0.00012385	0.1756	102.763	PE family protein PPE60 OS=Mycobacterium tuberculosis (strain ATCC 25618 / H37Rv) OX=83332 GN=PPE60 PE=1 SV=1
P9WH63	282	Unique	124	7	13822.8	7	24	0.000392525	0.2903	75.2927	30S ribosomal protein S12 OS=Mycobacterium tuberculosis (strain ATCC 25618 / H37Rv) OX=83332 GN=rpsL PE=1 SV=1
O05598	1516	Some	544	12	58411.9	14	24	8.94726e-05	0.2426	86.1207	Putative ligase Rv1013 OS=Mycobacterium tuberculosis (strain ATCC 25618 / H37Rv) OX=83332 GN=pks16 PE=1 SV=2
P96271	1516	Some	1539	17	159657	19	24	3.16264e-05	0.0988	74.3924	Possible metal cation transporting P-type ATPase CtpH OS=Mycobacterium tuberculosis (strain ATCC 25618 / H37Rv) OX=83332 GN=ctpH PE=1 SV=1
P9WJP1	421	Unique	396	14	42485.2	14	24	0.000122912	0.3965	108.757	Ribosomal RNA small subunit methyltransferase H OS=Mycobacterium tuberculosis (strain ATCC 25618 / H37Rv) OX=83332 GN=rsmH PE=1 SV=2
O86337	571	Unique	180	10	18840.7	10	24	0.000270406	0.5111	95.8376	Possible lipoprotein LprC OS=Mycobacterium tuberculosis (strain ATCC 25618 / H37Rv) OX=83332 GN=lprC PE=1 SV=3
P9WH19	1516	Some	176	5	18586.6	6	24	0.000276552	0.2898	108.863	Ribosome maturation factor RimM OS=Mycobacterium tuberculosis (strain ATCC 25618 / H37Rv) OX=83332 GN=rimM PE=1 SV=1
P9WNL9	450	Unique	1094	11	115634	11	24	4.4491e-05	0.1161	104.302	Probable arabinosyltransferase A OS=Mycobacterium tuberculosis (strain ATCC 25618 / H37Rv) OX=83332 GN=embA PE=1 SV=1
P9WGP1	1466	Some	573	8	60211.7	9	24	8.49443e-05	0.1431	101.656	Protein translocase subunit SecD OS=Mycobacterium tuberculosis (strain ATCC 25618 / H37Rv) OX=83332 GN=secD PE=1 SV=1
P9WIA3	1516	Some	352	12	37757.9	13	24	0.000138276	0.3608	77.081	PhoH-like protein OS=Mycobacterium tuberculosis (strain ATCC 25618 / H37Rv) OX=83332 GN=Rv2368c PE=1 SV=1
P96816	453	Unique	340	15	36935	15	24	0.000143156	0.3029	84.7577	Possible oxidoreductase OS=Mycobacterium tuberculosis (strain ATCC 25618 / H37Rv) OX=83332 GN=Rv0139 PE=1 SV=1
P9WF11	1516	Some	473	6	46810.3	8	24	0.000102903	0.1734	96.7761	Bifunctional NAD(P)H-hydrate repair enzyme Nnr OS=Mycobacterium tuberculosis (strain ATCC 25618 / H37Rv) OX=83332 GN=nnr PE=1 SV=1
P9WLN7	477	Unique	537	14	59838.7	14	24	9.06389e-05	0.2067	92.2651	Uncharacterized protein Rv2000 OS=Mycobacterium tuberculosis (strain ATCC 25618 / H37Rv) OX=83332 GN=Rv2000 PE=1 SV=1
P9WJJ1	1516	Some	400	12	41911.8	13	24	0.000121683	0.3925	102.153	NADH dehydrogenase-like protein Rv1812c OS=Mycobacterium tuberculosis (strain ATCC 25618 / H37Rv) OX=83332 GN=Rv1812c PE=1 SV=1
O69668	1516	Some	390	9	40402.9	11	24	0.000124803	0.3538	99.2278	Probable hercynylcysteine sulfoxide lyase OS=Mycobacterium tuberculosis (strain ATCC 25618 / H37Rv) OX=83332 GN=egtE PE=1 SV=3
O07752	456	Unique	450	9	46673	9	24	0.000108162	0.2533	101.113	Probable glutamine synthetase GlnA3 (Glutamine synthase) (GS-I) OS=Mycobacterium tuberculosis (strain ATCC 25618 / H37Rv) OX=83332 GN=glnA3 PE=1 SV=1
O06550	1516	Some	121	8	13087.9	9	24	0.000402257	0.5455	92.9569	Probable transcriptional regulatory protein OS=Mycobacterium tuberculosis (strain ATCC 25618 / H37Rv) OX=83332 GN=Rv1152 PE=1 SV=1
P96826	1447	Some	322	8	33239.6	9	24	0.000151159	0.3789	107.969	Possible quinone oxidoreductase (NADPH:quinone oxidoreductase) (Zeta-crystallin) OS=Mycobacterium tuberculosis (strain ATCC 25618 / H37Rv) OX=83332 GN=Rv0149 PE=1 SV=1
I6X4J0	248	Unique	470	10	49277.3	10	23	9.92448e-05	0.3085	102.773	Uncharacterized protein OS=Mycobacterium tuberculosis (strain ATCC 25618 / H37Rv) OX=83332 GN=Rv2522c PE=1 SV=1
O53260	1465	Some	218	8	22967	9	23	0.000213968	0.3991	107.632	Conserved protein OS=Mycobacterium tuberculosis (strain ATCC 25618 / H37Rv) OX=83332 GN=Rv3013 PE=1 SV=3
P9WKA1	1516	Some	294	10	31842	11	23	0.000158657	0.3605	93.2308	Signal peptidase I OS=Mycobacterium tuberculosis (strain ATCC 25618 / H37Rv) OX=83332 GN=lepB PE=1 SV=1
P71815	1516	Some	485	10	51966.5	13	23	9.61754e-05	0.2577	93.5679	Possible two component system response sensor kinase membrane associated PhoR OS=Mycobacterium tuberculosis (strain ATCC 25618 / H37Rv) OX=83332 GN=phoR PE=1 SV=1
O06135	104	Unique	300	8	33133.6	8	23	0.000155484	0.28	95.2743	Probable acyl-CoA thioesterase II TesB1 OS=Mycobacterium tuberculosis (strain ATCC 25618 / H37Rv) OX=83332 GN=tesB1 PE=1 SV=1
P9WMU5	1052	Unique	342	9	35783	9	23	0.000136389	0.3626	110.375	Putative gluconeogenesis factor OS=Mycobacterium tuberculosis (strain ATCC 25618 / H37Rv) OX=83332 GN=Rv1422 PE=1 SV=1
O08343	1482	Some	264	10	29046.8	11	23	0.000176686	0.3371	89.9083	Uncharacterized metal-dependent hydrolase TatD OS=Mycobacterium tuberculosis (strain ATCC 25618 / H37Rv) OX=83332 GN=tatD PE=1 SV=1
P9WP43	610	Unique	217	3	21750.7	3	23	0.000214954	0.2673	139.056	Probable cutinase Rv1984c OS=Mycobacterium tuberculosis (strain ATCC 25618 / H37Rv) OX=83332 GN=Rv1984c PE=1 SV=1
O07242	1516	Some	294	3	32147.5	4	23	0.000158657	0.1224	78.5633	Possible beta-1,3-glucanase OS=Mycobacterium tuberculosis (strain ATCC 25618 / H37Rv) OX=83332 GN=Rv0315 PE=1 SV=1
O07244	1516	Some	256	11	28282.9	14	23	0.000182207	0.4531	77.7393	Possible glycerophosphoryl diester phosphodiesterase GlpQ2 (Glycerophosphodiester phosphodiesterase) OS=Mycobacterium tuberculosis (strain ATCC 25618 / H37Rv) OX=83332 GN=glpQ2 PE=1 SV=1
O06570	308	Unique	286	8	32151.6	8	23	0.000163095	0.2343	71.3126	Conserved protein OS=Mycobacterium tuberculosis (strain ATCC 25618 / H37Rv) OX=83332 GN=Rv1118c PE=1 SV=1
P9WHQ1	1350	Unique	254	11	27561.7	11	23	0.000183642	0.4606	105.521	Uncharacterized RNA pseudouridine synthase Rv1711 OS=Mycobacterium tuberculosis (strain ATCC 25618 / H37Rv) OX=83332 GN=Rv1711 PE=1 SV=1
P9WFQ7	972	Unique	258	10	27658.2	10	23	0.000180795	0.2829	90.4246	Pyridoxal phosphate homeostasis protein OS=Mycobacterium tuberculosis (strain ATCC 25618 / H37Rv) OX=83332 GN=Rv2148c PE=1 SV=1
O06576	978	Unique	316	7	34654.8	7	23	0.000147611	0.2247	93.7359	Probable epoxide hydrolase EphC (Epoxide hydratase) OS=Mycobacterium tuberculosis (strain ATCC 25618 / H37Rv) OX=83332 GN=ephC PE=1 SV=1
O05854	1516	Some	407	12	42462	13	23	0.000114607	0.4447	85.9146	Conserved alanine valine rich protein OS=Mycobacterium tuberculosis (strain ATCC 25618 / H37Rv) OX=83332 GN=Rv3212 PE=1 SV=1
P96886	590	Unique	177	6	18984	6	23	0.000263531	0.3277	119.615	Probable bifunctional protein acetyl-/propionyl-coenzyme A carboxylase (Epsilon chain) AccE5 OS=Mycobacterium tuberculosis (strain ATCC 25618 / H37Rv) OX=83332 GN=accE5 PE=1 SV=1
P9WKN5	737	Unique	282	13	30875.9	13	23	0.000165408	0.5035	85.6104	Uncharacterized protein Rv0953c OS=Mycobacterium tuberculosis (strain ATCC 25618 / H37Rv) OX=83332 GN=Rv0953c PE=1 SV=1
P95141	792	Unique	619	16	67386.4	16	23	7.53555e-05	0.2536	85.3064	4-hydroxyphenylalkanoate adenylyltransferase OS=Mycobacterium tuberculosis (strain ATCC 25618 / H37Rv) OX=83332 GN=fadD29 PE=1 SV=1
P9WHM1	595	Unique	174	9	17645.4	9	23	0.000268075	0.3793	97.2943	N5-carboxyaminoimidazole ribonucleotide mutase OS=Mycobacterium tuberculosis (strain ATCC 25618 / H37Rv) OX=83332 GN=purE PE=1 SV=1
P9WNC5	623	Unique	133	6	14525.6	6	23	0.000350715	0.2932	108.206	Dihydroneopterin aldolase OS=Mycobacterium tuberculosis (strain ATCC 25618 / H37Rv) OX=83332 GN=folB PE=1 SV=1
P96935	801	Unique	301	10	32924.3	10	23	0.000154967	0.2193	95.3559	Probable lipase/esterase LipG OS=Mycobacterium tuberculosis (strain ATCC 25618 / H37Rv) OX=83332 GN=lipG PE=1 SV=4
I6YA03	1516	Some	276	8	29598.3	9	23	0.000169004	0.3804	82.8628	Probable enoyl-CoA hydratase EchA15 (Enoyl hydrase) (Unsaturated acyl-CoA hydratase) (Crotonase) OS=Mycobacterium tuberculosis (strain ATCC 25618 / H37Rv) OX=83332 GN=echA15 PE=1 SV=1
P9WH05	1516	Some	563	12	61396.6	13	23	8.28509e-05	0.2238	87.4166	ATP-dependent RNA helicase DeaD OS=Mycobacterium tuberculosis (strain ATCC 25618 / H37Rv) OX=83332 GN=deaD PE=1 SV=1
O69661	1417	Some	440	13	47639.7	14	23	0.000106011	0.3364	92.6058	Possible conserved membrane protein OS=Mycobacterium tuberculosis (strain ATCC 25618 / H37Rv) OX=83332 GN=Rv3693 PE=1 SV=1
O53728	915	Unique	171	8	18928.5	8	23	0.000272778	0.5906	98.3344	Conserved protein OS=Mycobacterium tuberculosis (strain ATCC 25618 / H37Rv) OX=83332 GN=Rv0443 PE=1 SV=3
P9WPX5	793	Unique	315	8	31703.3	8	23	0.00014808	0.2921	96.963	Probable L-asparaginase OS=Mycobacterium tuberculosis (strain ATCC 25618 / H37Rv) OX=83332 GN=ansA PE=1 SV=1
P0CW29	895	Unique	79	6	8694.6	6	23	0.000590444	0.6709	121.403	Putative antitoxin VapB1 OS=Mycobacterium tuberculosis (strain ATCC 25618 / H37Rv) OX=83332 GN=vapB1 PE=4 SV=1
P9WQ47	1516	Some	584	11	62783.4	13	23	7.98717e-05	0.3014	96.9321	Probable long-chain-fatty-acid--CoA ligase FadD23 OS=Mycobacterium tuberculosis (strain ATCC 25618 / H37Rv) OX=83332 GN=fadD23 PE=1 SV=1
P9WGU9	1516	Some	468	11	49744.6	13	23	9.96689e-05	0.2906	84.0674	Trehalose-binding lipoprotein LpqY OS=Mycobacterium tuberculosis (strain ATCC 25618 / H37Rv) OX=83332 GN=lpqY PE=1 SV=1
O53695	1502	Some	461	7	46080.5	8	23	0.000101182	0.1432	97.8329	Mycosin-3 OS=Mycobacterium tuberculosis (strain ATCC 25618 / H37Rv) OX=83332 GN=mycP3 PE=1 SV=1
P9WLP7	15	Unique	113	7	12462.6	7	23	0.000412788	0.6814	90.6854	Uncharacterized protein Rv1990c OS=Mycobacterium tuberculosis (strain ATCC 25618 / H37Rv) OX=83332 GN=Rv1990c PE=1 SV=1
P9WH07	1516	Some	317	11	34606.3	12	23	0.000147145	0.3218	90.2572	Ribosomal RNA small subunit methyltransferase A OS=Mycobacterium tuberculosis (strain ATCC 25618 / H37Rv) OX=83332 GN=ksgA PE=1 SV=1
P9WHT5	1516	Some	438	12	47025.3	13	23	0.000106496	0.3379	94.3746	Uncharacterized zinc protease Rv2782c OS=Mycobacterium tuberculosis (strain ATCC 25618 / H37Rv) OX=83332 GN=Rv2782c PE=1 SV=1
P9WMY3	264	Unique	307	11	33880.5	11	23	0.000151938	0.2964	85.3035	N-acetylglucosaminyl-diphospho-decaprenol L-rhamnosyltransferase OS=Mycobacterium tuberculosis (strain ATCC 25618 / H37Rv) OX=83332 GN=wbbL PE=1 SV=2
I6Y3V5	1516	Some	385	11	42687.5	13	23	0.000121156	0.3714	94.0048	Probable acyl-CoA dehydrogenase FadE30 OS=Mycobacterium tuberculosis (strain ATCC 25618 / H37Rv) OX=83332 GN=fadE30 PE=1 SV=1
P9WN15	1516	Some	1327	11	145676	13	23	3.51508e-05	0.0859	59.5447	Uncharacterized glycosyl hydrolase Rv2006 OS=Mycobacterium tuberculosis (strain ATCC 25618 / H37Rv) OX=83332 GN=Rv2006 PE=1 SV=1
O06614	1467	Some	473	9	50425.4	15	23	9.86153e-05	0.3066	89.4334	Probable PhiRv1 phage protein OS=Mycobacterium tuberculosis (strain ATCC 25618 / H37Rv) OX=83332 GN=Rv1576c PE=1 SV=1
P9WNC9	947	Unique	318	9	33007.1	9	23	0.000146683	0.3522	99.929	Inactive dihydropteroate synthase 2 OS=Mycobacterium tuberculosis (strain ATCC 25618 / H37Rv) OX=83332 GN=folP2 PE=1 SV=1
O06315	599	Unique	376	11	41460.3	11	23	0.000124056	0.367	87.4587	Conserved protein OS=Mycobacterium tuberculosis (strain ATCC 25618 / H37Rv) OX=83332 GN=Rv0365c PE=1 SV=2
O53451	1516	Some	106	3	11369.8	4	23	0.000440048	0.4151	96.7129	Antitoxin MazE3 OS=Mycobacterium tuberculosis (strain ATCC 25618 / H37Rv) OX=83332 GN=mazE3 PE=1 SV=1
P9WHG9	952	Unique	738	19	81757.6	19	23	6.32047e-05	0.2073	85.0982	Bifunctional (p)ppGpp synthase/hydrolase RelA OS=Mycobacterium tuberculosis (strain ATCC 25618 / H37Rv) OX=83332 GN=relA PE=1 SV=1
O53377	1516	Some	570	7	62903.8	8	23	8.18334e-05	0.1246	93.8392	Probable transposase fusion protein OS=Mycobacterium tuberculosis (strain ATCC 25618 / H37Rv) OX=83332 GN=Rv3327 PE=1 SV=1
P95270	1111	Unique	196	4	20763.7	4	23	0.000237985	0.5	119.937	Conserved protein OS=Mycobacterium tuberculosis (strain ATCC 25618 / H37Rv) OX=83332 GN=Rv1944c PE=1 SV=1
P71965	1516	Some	173	9	18316.4	10	23	0.000269625	0.5549	91.1821	Possible exported alanine and valine rich protein OS=Mycobacterium tuberculosis (strain ATCC 25618 / H37Rv) OX=83332 GN=Rv2668 PE=1 SV=1
I6YDK7	1244	Unique	529	13	56723.9	13	23	8.81759e-05	0.2854	94.1697	Probable acetyl-/propionyl-CoA carboxylase (Beta subunit) AccD1 OS=Mycobacterium tuberculosis (strain ATCC 25618 / H37Rv) OX=83332 GN=accD1 PE=1 SV=1
P9WKP3	593	Unique	372	11	40597.8	11	22	0.000119938	0.3441	89.6648	Uncharacterized protein Rv0906 OS=Mycobacterium tuberculosis (strain ATCC 25618 / H37Rv) OX=83332 GN=Rv0906 PE=1 SV=1
O06542	59	Unique	268	8	27613.5	8	22	0.000166481	0.4216	103.919	Probable enoyl-CoA hydratase EchA10 (Enoyl hydrase) (Unsaturated acyl-CoA hydratase) (Crotonase) OS=Mycobacterium tuberculosis (strain ATCC 25618 / H37Rv) OX=83332 GN=echA10 PE=1 SV=1
P9WGL1	1516	Some	504	8	54355.8	10	22	8.85258e-05	0.2163	88.2082	Signal transduction histidine-protein kinase/phosphatase MprB OS=Mycobacterium tuberculosis (strain ATCC 25618 / H37Rv) OX=83332 GN=mprB PE=1 SV=1
P9WQH9	1512	Some	495	10	51722.5	11	22	9.01354e-05	0.2949	93.8705	Putative acetyl-coenzyme A carboxylase carboxyl transferase subunit beta OS=Mycobacterium tuberculosis (strain ATCC 25618 / H37Rv) OX=83332 GN=accD3 PE=1 SV=1
P9WPF3	1516	Some	353	8	37597.8	12	22	0.000126394	0.3853	72.4409	Alpha-pyrone synthesis polyketide synthase-like Pks11 OS=Mycobacterium tuberculosis (strain ATCC 25618 / H37Rv) OX=83332 GN=pks11 PE=1 SV=1
P9WK87	1516	Some	319	7	33867.3	8	22	0.000139865	0.3354	95.7943	Carboxylesterase NlhH OS=Mycobacterium tuberculosis (strain ATCC 25618 / H37Rv) OX=83332 GN=nlhH PE=1 SV=1
P9WNQ3	1516	Some	472	6	47895.7	8	22	9.45276e-05	0.1038	72.5269	ESX-3 secretion system protein EccD3 OS=Mycobacterium tuberculosis (strain ATCC 25618 / H37Rv) OX=83332 GN=eccD3 PE=1 SV=1
I6Y8F7	594	Unique	165	7	18349.1	7	22	0.000270406	0.3818	96.1995	HTH-type transcriptional regulator MmpR5 OS=Mycobacterium tuberculosis (strain ATCC 25618 / H37Rv) OX=83332 GN=mmpR5 PE=1 SV=1
P9WPW3	482	Unique	218	7	22865.7	7	22	0.000204665	0.2156	86.1557	Probable succinyl-CoA:3-ketoacid coenzyme A transferase subunit B OS=Mycobacterium tuberculosis (strain ATCC 25618 / H37Rv) OX=83332 GN=scoB PE=1 SV=1
P9WQM1	1516	Some	351	8	37402.9	9	22	0.000127114	0.3333	83.6311	Sulfate/thiosulfate import ATP-binding protein CysA OS=Mycobacterium tuberculosis (strain ATCC 25618 / H37Rv) OX=83332 GN=cysA PE=1 SV=2
P9WNY5	929	Unique	294	8	29642	8	22	0.000151759	0.4388	126.257	Probable 3-hydroxyisobutyrate dehydrogenase OS=Mycobacterium tuberculosis (strain ATCC 25618 / H37Rv) OX=83332 GN=mmsB PE=1 SV=1
P9WGJ1	1514	Some	287	8	30673.7	11	22	0.00015546	0.3728	81.0335	Probable phosphatase Rv3661 OS=Mycobacterium tuberculosis (strain ATCC 25618 / H37Rv) OX=83332 GN=Rv3661 PE=1 SV=1
P72050	976	Unique	326	9	36265.4	9	22	0.000136862	0.2423	75.4585	Possible dTDP-glucose 4,6-dehydratase OS=Mycobacterium tuberculosis (strain ATCC 25618 / H37Rv) OX=83332 GN=Rv3784 PE=1 SV=1
P9WKL1	86	Unique	409	12	45467	12	22	0.000109088	0.3399	90.5666	Isocitrate dehydrogenase [NADP] OS=Mycobacterium tuberculosis (strain ATCC 25618 / H37Rv) OX=83332 GN=icd PE=1 SV=1
P9WHM5	220	Unique	215	5	22383.9	5	22	0.000207521	0.3907	98.8576	Phosphoribosylglycinamide formyltransferase OS=Mycobacterium tuberculosis (strain ATCC 25618 / H37Rv) OX=83332 GN=purN PE=1 SV=1
P9WKH3	600	Unique	105	3	11159.7	3	22	0.000424924	0.3238	93.1672	Heme oxygenase (mycobilin-producing) OS=Mycobacterium tuberculosis (strain ATCC 25618 / H37Rv) OX=83332 GN=mhuD PE=1 SV=1
O53444	603	Unique	291	10	31071.8	10	22	0.000153323	0.3643	90.936	Possible glycosyl hydrolase OS=Mycobacterium tuberculosis (strain ATCC 25618 / H37Rv) OX=83332 GN=Rv1096 PE=1 SV=1
P9WK11	1516	Some	554	11	57782.3	13	22	8.05361e-05	0.2202	78.3121	2-succinyl-5-enolpyruvyl-6-hydroxy-3-cyclohexene-1-carboxylate synthase OS=Mycobacterium tuberculosis (strain ATCC 25618 / H37Rv) OX=83332 GN=menD PE=1 SV=1
O06310	229	Unique	145	6	15301.7	6	22	0.000307704	0.3931	101.18	Conserved protein OS=Mycobacterium tuberculosis (strain ATCC 25618 / H37Rv) OX=83332 GN=Rv0360c PE=1 SV=1
O50434	1516	Some	362	11	37692.8	12	22	0.000123251	0.3149	82.9633	Aminotransferase OS=Mycobacterium tuberculosis (strain ATCC 25618 / H37Rv) OX=83332 GN=Rv1178 PE=1 SV=1
O53780	1516	Some	228	3	23649.8	5	22	0.000195689	0.25	83.1336	Probable conserved lipoprotein LpqN OS=Mycobacterium tuberculosis (strain ATCC 25618 / H37Rv) OX=83332 GN=lpqN PE=1 SV=1
O06241	386	Unique	195	9	21185.7	9	22	0.000228805	0.5744	103.121	Conserved protein OS=Mycobacterium tuberculosis (strain ATCC 25618 / H37Rv) OX=83332 GN=Rv2134c PE=1 SV=1
I6Y469	1516	Some	192	6	20315.7	7	22	0.00023238	0.4688	103.129	Uncharacterized protein OS=Mycobacterium tuberculosis (strain ATCC 25618 / H37Rv) OX=83332 GN=Rv3647c PE=1 SV=1
Q79G13	1516	Some	380	8	39931	9	22	0.000117413	0.2342	94.9828	Glucanase OS=Mycobacterium tuberculosis (strain ATCC 25618 / H37Rv) OX=83332 GN=celA1 PE=1 SV=1
O07406	288	Unique	449	12	47308.5	12	22	9.93697e-05	0.2717	103.693	Possible oxidoreductase OS=Mycobacterium tuberculosis (strain ATCC 25618 / H37Rv) OX=83332 GN=Rv0161 PE=1 SV=2
P9WMR1	1516	Some	906	13	99526.7	16	22	4.92461e-05	0.1567	69.2894	Probable helicase HelY OS=Mycobacterium tuberculosis (strain ATCC 25618 / H37Rv) OX=83332 GN=helY PE=1 SV=1
P9WF29	718	Unique	85	6	9298.5	6	22	0.000524906	0.6706	84.2249	Exodeoxyribonuclease 7 small subunit OS=Mycobacterium tuberculosis (strain ATCC 25618 / H37Rv) OX=83332 GN=xseB PE=1 SV=1
P9WGZ9	1162	Unique	558	13	59477.3	13	22	7.99588e-05	0.2366	80.111	Ribonuclease J OS=Mycobacterium tuberculosis (strain ATCC 25618 / H37Rv) OX=83332 GN=rnj PE=1 SV=1
O50455	1516	Some	366	11	41456.1	13	22	0.000121904	0.2869	70.0001	Magnesium transport protein CorA OS=Mycobacterium tuberculosis (strain ATCC 25618 / H37Rv) OX=83332 GN=corA PE=1 SV=1
P9WHT1	1516	Some	433	11	45966.4	12	22	0.000103042	0.2286	84.5024	Probable M18 family aminopeptidase 2 OS=Mycobacterium tuberculosis (strain ATCC 25618 / H37Rv) OX=83332 GN=apeB PE=1 SV=1
P9WFH7	1516	Some	303	11	33228.7	12	22	0.000147251	0.3993	77.3235	Putative S-adenosyl-L-methionine-dependent methyltransferase Rv1896c OS=Mycobacterium tuberculosis (strain ATCC 25618 / H37Rv) OX=83332 GN=Rv1896c PE=1 SV=1
O50443	1516	Some	543	12	58786.9	14	22	8.21676e-05	0.2394	75.7001	Probable pyrroline-5-carboxylate dehydrogenase RocA OS=Mycobacterium tuberculosis (strain ATCC 25618 / H37Rv) OX=83332 GN=rocA PE=1 SV=1
P9WPA7	1516	Some	312	8	35616.7	9	22	0.000143003	0.2917	75.6258	Pantothenate kinase OS=Mycobacterium tuberculosis (strain ATCC 25618 / H37Rv) OX=83332 GN=coaA PE=1 SV=1
P9WKB3	246	Unique	491	13	52258.4	13	22	9.08697e-05	0.334	98.6866	Putative diacyglycerol O-acyltransferase Rv2484c OS=Mycobacterium tuberculosis (strain ATCC 25618 / H37Rv) OX=83332 GN=Rv2484c PE=1 SV=1
P9WKW3	1102	Unique	142	6	15008.7	6	22	0.000314204	0.5563	90.3224	Uncharacterized protein Rv0441c OS=Mycobacterium tuberculosis (strain ATCC 25618 / H37Rv) OX=83332 GN=Rv0441c PE=1 SV=1
P9WGW3	1516	Some	196	8	20158.8	9	22	0.000227638	0.4592	109.461	Holliday junction ATP-dependent DNA helicase RuvA OS=Mycobacterium tuberculosis (strain ATCC 25618 / H37Rv) OX=83332 GN=ruvA PE=1 SV=1
O53664	302	Unique	280	6	30158.1	6	22	0.000159346	0.2429	93.8854	Probable 3-hydroxyacyl-thioester dehydratase HtdX OS=Mycobacterium tuberculosis (strain ATCC 25618 / H37Rv) OX=83332 GN=htdX PE=1 SV=1
P9WIK9	1516	Some	511	1	56073.9	3	22	8.73131e-05	0.0411	55.0768	SL659 acyltransferase papA1 OS=Mycobacterium tuberculosis (strain ATCC 25618 / H37Rv) OX=83332 GN=papA1 PE=1 SV=1
contaminant_KERATIN14	1401	Some	638	2	65812.1	11	22	6.99326e-05	0.0862	73.856
P9WKI9	446	Unique	290	6	29990.5	6	22	0.000153852	0.2586	105.545	Inositol-1-monophosphatase SuhB OS=Mycobacterium tuberculosis (strain ATCC 25618 / H37Rv) OX=83332 GN=suhB PE=1 SV=1
P9WH49	1118	Unique	84	7	9519.2	7	22	0.000531155	0.5357	88.2246	30S ribosomal protein S18 1 OS=Mycobacterium tuberculosis (strain ATCC 25618 / H37Rv) OX=83332 GN=rpsR1 PE=1 SV=1
P72007	1516	Some	532	10	57359.6	11	22	8.38666e-05	0.2462	88.4631	Possible fatty-acid-CoA ligase FadD1 (Fatty-acid-CoA synthetase) (Fatty-acid-CoA synthase) OS=Mycobacterium tuberculosis (strain ATCC 25618 / H37Rv) OX=83332 GN=fadD1 PE=1 SV=1
O53650	1516	Some	219	6	23487.8	7	22	0.000203731	0.3105	98.2992	Probable conserved membrane protein OS=Mycobacterium tuberculosis (strain ATCC 25618 / H37Rv) OX=83332 GN=Rv0199 PE=1 SV=1
O69731	1516	Some	274	7	29984.5	9	22	0.000162836	0.3212	73.3743	Uncharacterized protein Rv3766 OS=Mycobacterium tuberculosis (strain ATCC 25618 / H37Rv) OX=83332 GN=Rv3766 PE=1 SV=2
contaminant_KERATIN15	1401	Some	629	0	64453.6	9	21	6.7709e-05	0.0843	72.0856
P9WI25	1424	Some	396	0	39972.1	4	21	0.000107548	0.1591	94.2122	Uncharacterized PPE family protein PPE19 OS=Mycobacterium tuberculosis (strain ATCC 25618 / H37Rv) OX=83332 GN=PPE19 PE=3 SV=1
P9WME3	1516	Some	161	4	17180.8	5	21	0.000264528	0.4286	103.721	Putative HTH-type transcriptional regulator Rv1287 OS=Mycobacterium tuberculosis (strain ATCC 25618 / H37Rv) OX=83332 GN=Rv1287 PE=1 SV=1
I6Y8Y0	1471	Some	359	10	38016.2	11	21	0.000118632	0.3064	64.6342	Probable fatty-acid-CoA racemase Far OS=Mycobacterium tuberculosis (strain ATCC 25618 / H37Rv) OX=83332 GN=far PE=1 SV=1
P9WIB3	1470	Some	521	9	56479.3	13	21	8.17447e-05	0.2322	66.3786	Phospholipase C 2 OS=Mycobacterium tuberculosis (strain ATCC 25618 / H37Rv) OX=83332 GN=plcB PE=1 SV=1
P9WKD3	1516	Some	307	9	32529.6	10	21	0.000138726	0.2736	81.0018	Beta-lactamase OS=Mycobacterium tuberculosis (strain ATCC 25618 / H37Rv) OX=83332 GN=blaC PE=1 SV=1
P9WK93	601	Unique	468	8	50342.8	8	21	9.10021e-05	0.3483	111.151	Phosphatidylglycerol--prolipoprotein diacylglyceryl transferase OS=Mycobacterium tuberculosis (strain ATCC 25618 / H37Rv) OX=83332 GN=lgt PE=1 SV=1
P9WME7	1516	Some	247	9	26409.1	10	21	0.000172425	0.413	82.7748	Uncharacterized HTH-type transcriptional regulator Rv1828 OS=Mycobacterium tuberculosis (strain ATCC 25618 / H37Rv) OX=83332 GN=Rv1828 PE=1 SV=1
O07421	699	Unique	184	9	20133.3	9	21	0.000231462	0.6087	89.6372	Probable conserved Mce associated protein OS=Mycobacterium tuberculosis (strain ATCC 25618 / H37Rv) OX=83332 GN=Rv0177 PE=1 SV=1
P9WLZ9	1247	Unique	261	9	28272.9	9	21	0.000163176	0.2605	81.3793	Uncharacterized protein Rv1363c OS=Mycobacterium tuberculosis (strain ATCC 25618 / H37Rv) OX=83332 GN=Rv1363c PE=1 SV=1
P9WPP1	1139	Unique	433	13	48384.1	13	21	9.83579e-05	0.3025	80.9961	Steroid C26-monooxygenase OS=Mycobacterium tuberculosis (strain ATCC 25618 / H37Rv) OX=83332 GN=cyp125 PE=1 SV=1
I6YCF5	1516	Some	318	8	33519.4	9	21	0.000133928	0.3145	82.1906	Probable acyl-CoA dehydrogenase FadE33 OS=Mycobacterium tuberculosis (strain ATCC 25618 / H37Rv) OX=83332 GN=fadE33 PE=1 SV=1
P9WJN5	1516	Some	151	5	15995.6	6	21	0.000282046	0.3907	88.9322	Large-conductance mechanosensitive channel OS=Mycobacterium tuberculosis (strain ATCC 25618 / H37Rv) OX=83332 GN=mscL PE=1 SV=1
P9WKC1	1516	Some	459	10	50013.3	11	21	9.27864e-05	0.1939	67.3071	Putative diacyglycerol O-acyltransferase Rv1425 OS=Mycobacterium tuberculosis (strain ATCC 25618 / H37Rv) OX=83332 GN=Rv1425 PE=1 SV=1
I6XFZ8	1251	Unique	411	8	42494.2	8	21	0.000103623	0.2871	81.2489	Uncharacterized protein Rv3035 OS=Mycobacterium tuberculosis (strain ATCC 25618 / H37Rv) OX=83332 GN=Rv3035 PE=1 SV=2
P9WHB5	1516	Some	215	7	22409.8	8	21	0.000198088	0.2884	74.6353	50S ribosomal protein L25 OS=Mycobacterium tuberculosis (strain ATCC 25618 / H37Rv) OX=83332 GN=rplY PE=1 SV=1
P9WGJ3	1516	Some	308	10	32635	11	21	0.000138276	0.3312	67.5441	Phosphoserine phosphatase SerB1 OS=Mycobacterium tuberculosis (strain ATCC 25618 / H37Rv) OX=83332 GN=serB1 PE=1 SV=1
contaminant_IGA0_HAEIN	1516	Some	1694	5	185409	10	21	2.51411e-05	0.0118	46.7659	IMMUNOGLOBULIN A1 PROTEASE PRECURSOR (EC 3.4.21.72) (IGA1 PROTEASE)....
I6Y0L1	1516	Some	1682	14	183151	16	21	2.53204e-05	0.0767	64.9933	Peptide synthetase MbtE (Peptide synthase) OS=Mycobacterium tuberculosis (strain ATCC 25618 / H37Rv) OX=83332 GN=mbtE PE=1 SV=2
P9WF33	242	Unique	311	11	33479.1	11	21	0.000136942	0.3955	77.3576	Tyrosine recombinase XerD OS=Mycobacterium tuberculosis (strain ATCC 25618 / H37Rv) OX=83332 GN=xerD PE=1 SV=1
I6YGB1	1264	Unique	357	9	38109.2	9	21	0.000119297	0.2353	86.3745	Mce-family protein Mce4C OS=Mycobacterium tuberculosis (strain ATCC 25618 / H37Rv) OX=83332 GN=mce4C PE=1 SV=1
I6XES4	1516	Some	273	7	29505.9	8	21	0.000156004	0.3516	92.079	Possible methyltransferase (Methylase) OS=Mycobacterium tuberculosis (strain ATCC 25618 / H37Rv) OX=83332 GN=Rv2622 PE=1 SV=1
P9WFB9	1516	Some	141	5	15718.2	6	21	0.000302049	0.3333	84.6019	Ribonuclease VapC2 OS=Mycobacterium tuberculosis (strain ATCC 25618 / H37Rv) OX=83332 GN=vapC2 PE=1 SV=1
O07751	1315	Unique	378	7	41821.3	7	21	0.000112669	0.0873	44.1391	Uncharacterized protein OS=Mycobacterium tuberculosis (strain ATCC 25618 / H37Rv) OX=83332 GN=Rv1879 PE=1 SV=1
I6Y242	1516	Some	243	5	26531.5	8	21	0.000175263	0.177	69.1	Conserved protein OS=Mycobacterium tuberculosis (strain ATCC 25618 / H37Rv) OX=83332 GN=Rv2956 PE=1 SV=1
P9WHB3	913	Unique	86	7	8944.8	7	21	0.000495221	0.6163	75.919	50S ribosomal protein L27 OS=Mycobacterium tuberculosis (strain ATCC 25618 / H37Rv) OX=83332 GN=rpmA PE=1 SV=1
O53509	395	Unique	146	8	15715.3	8	21	0.000291705	0.5137	71.7937	DNA-binding protein Rv2175c OS=Mycobacterium tuberculosis (strain ATCC 25618 / H37Rv) OX=83332 GN=Rv2175c PE=1 SV=3
P96818	1514	Some	136	5	15462.4	6	21	0.000313154	0.4926	72.6795	Uncharacterized protein OS=Mycobacterium tuberculosis (strain ATCC 25618 / H37Rv) OX=83332 GN=Rv0141c PE=1 SV=1
O53567	466	Unique	354	8	37823.3	8	21	0.000120308	0.2599	102.015	Possible lipid transfer protein or keto acyl-CoA thiolase Ltp4 OS=Mycobacterium tuberculosis (strain ATCC 25618 / H37Rv) OX=83332 GN=ltp4 PE=1 SV=1
P9WIM3	958	Unique	140	6	15070.6	6	21	0.000304207	0.3357	81.8574	Putative esterase Rv1847 OS=Mycobacterium tuberculosis (strain ATCC 25618 / H37Rv) OX=83332 GN=Rv1847 PE=1 SV=1
P9WKW9	767	Unique	407	12	44897.7	12	21	0.000104641	0.3268	75.6823	Uncharacterized protein Rv3786c OS=Mycobacterium tuberculosis (strain ATCC 25618 / H37Rv) OX=83332 GN=Rv3786c PE=1 SV=1
P9WP77	1256	Unique	856	16	92430.3	16	21	4.97535e-05	0.2056	84.4076	FO synthase OS=Mycobacterium tuberculosis (strain ATCC 25618 / H37Rv) OX=83332 GN=fbiC PE=1 SV=1
P9WJR7	1516	Some	167	6	17569.2	8	21	0.000255024	0.2874	75.0465	Cyclic pyranopterin monophosphate synthase 2 OS=Mycobacterium tuberculosis (strain ATCC 25618 / H37Rv) OX=83332 GN=moaC2 PE=1 SV=1
P9WQH1	1516	Some	385	11	41274.6	12	21	0.000110621	0.2961	85.0504	Acetate kinase OS=Mycobacterium tuberculosis (strain ATCC 25618 / H37Rv) OX=83332 GN=ackA PE=1 SV=1
O53156	1516	Some	162	6	17681.8	7	20	0.000250376	0.5864	85.9404	Possible nitrogen fixation related protein OS=Mycobacterium tuberculosis (strain ATCC 25618 / H37Rv) OX=83332 GN=Rv1465 PE=1 SV=1
O07434	182	Unique	96	7	10340.4	7	20	0.00042251	0.5938	85.3562	Copper-sensing transcriptional repressor RicR OS=Mycobacterium tuberculosis (strain ATCC 25618 / H37Rv) OX=83332 GN=ricR PE=1 SV=1
P9WHN9	1516	Some	326	9	35845.1	11	20	0.00012442	0.2822	75.279	Phosphotriesterase homology protein OS=Mycobacterium tuberculosis (strain ATCC 25618 / H37Rv) OX=83332 GN=php PE=1 SV=1
O05848	1516	Some	321	9	34434.9	10	20	0.000126358	0.2773	81.0805	Conserved protein OS=Mycobacterium tuberculosis (strain ATCC 25618 / H37Rv) OX=83332 GN=Rv3218 PE=1 SV=1
P9WLC7	1516	Some	281	8	29634.6	10	20	0.000144345	0.4021	69.5026	Uncharacterized protein Rv2307c OS=Mycobacterium tuberculosis (strain ATCC 25618 / H37Rv) OX=83332 GN=Rv2307c PE=1 SV=1
P9WHP1	1170	Unique	690	13	72885	13	20	5.87839e-05	0.1754	75.2806	Phosphate acetyltransferase OS=Mycobacterium tuberculosis (strain ATCC 25618 / H37Rv) OX=83332 GN=pta PE=1 SV=1
O53661	1232	Unique	204	10	22464.3	10	20	0.000198828	0.3382	87.5364	Possible transcriptional regulatory protein (Probably TetR-family) OS=Mycobacterium tuberculosis (strain ATCC 25618 / H37Rv) OX=83332 GN=Rv0238 PE=1 SV=1
O06830	436	Unique	275	8	29875.5	8	20	0.000147494	0.3345	78.052	Uncharacterized protein OS=Mycobacterium tuberculosis (strain ATCC 25618 / H37Rv) OX=83332 GN=Rv1428c PE=1 SV=1
O53907	1516	Some	270	7	27943.7	8	20	0.000150226	0.3	65.9486	Probable inositol 1-monophosphatase ImpA OS=Mycobacterium tuberculosis (strain ATCC 25618 / H37Rv) OX=83332 GN=impA PE=2 SV=1
I6Y3Q0	1067	Unique	373	12	38966	12	20	0.000108742	0.3807	86.9396	Acyl-CoA dehydrogenase FadE27 OS=Mycobacterium tuberculosis (strain ATCC 25618 / H37Rv) OX=83332 GN=fadE27 PE=1 SV=1
P9WG73	1451	Some	252	6	25843.5	7	20	0.000160956	0.2857	96.2413	Thiazole synthase OS=Mycobacterium tuberculosis (strain ATCC 25618 / H37Rv) OX=83332 GN=thiG PE=1 SV=1
I6X666	1516	Some	158	4	17093.1	7	20	0.000256715	0.2722	51.4326	Uncharacterized protein OS=Mycobacterium tuberculosis (strain ATCC 25618 / H37Rv) OX=83332 GN=Rv3076 PE=1 SV=1
P9WI67	1516	Some	589	6	61538.9	11	20	6.8864e-05	0.1256	50.5476	Serine/threonine-protein kinase PknJ OS=Mycobacterium tuberculosis (strain ATCC 25618 / H37Rv) OX=83332 GN=pknJ PE=1 SV=1
O33230	1453	Some	495	13	53277	14	20	8.19412e-05	0.2343	76.6859	GTPase HflX OS=Mycobacterium tuberculosis (strain ATCC 25618 / H37Rv) OX=83332 GN=hflX PE=1 SV=1
P9WFP3	1516	Some	455	6	48076.2	8	20	8.91449e-05	0.1692	84.0011	UPF0053 protein Rv1842c OS=Mycobacterium tuberculosis (strain ATCC 25618 / H37Rv) OX=83332 GN=Rv1842c PE=1 SV=1
P9WMS5	95	Unique	217	8	23631	8	20	0.000186917	0.3226	73.8714	Phosphatase Rv3376 OS=Mycobacterium tuberculosis (strain ATCC 25618 / H37Rv) OX=83332 GN=Rv3376 PE=1 SV=1
P9WH47	28	Unique	88	6	9672.3	6	20	0.00046092	0.5682	74.004	30S ribosomal protein S18 2 OS=Mycobacterium tuberculosis (strain ATCC 25618 / H37Rv) OX=83332 GN=rpsR2 PE=3 SV=1
P94982	966	Unique	316	9	33917.8	9	20	0.000128357	0.2911	81.8535	Adenylate cyclase (ATP pyrophosphate-lyase) (Adenylyl cyclase) OS=Mycobacterium tuberculosis (strain ATCC 25618 / H37Rv) OX=83332 GN=Rv1647 PE=1 SV=1
P9WKD1	1516	Some	491	13	51525.7	14	20	8.26088e-05	0.2851	75.5759	Penicillin-binding protein A OS=Mycobacterium tuberculosis (strain ATCC 25618 / H37Rv) OX=83332 GN=pbpA PE=1 SV=1
O53962	476	Unique	287	9	31943	9	20	0.000141327	0.2578	73.2431	Probable membrane protein OS=Mycobacterium tuberculosis (strain ATCC 25618 / H37Rv) OX=83332 GN=Rv1920 PE=1 SV=1
P9WFZ5	629	Unique	391	9	41676.8	9	20	0.000103736	0.2481	86.6982	Trehalose-phosphate phosphatase OS=Mycobacterium tuberculosis (strain ATCC 25618 / H37Rv) OX=83332 GN=otsB PE=1 SV=1
P9WQI9	1516	Some	639	11	71254.5	13	20	6.34756e-05	0.1737	70.0201	Vitamin B12 transport ATP-binding protein BacA OS=Mycobacterium tuberculosis (strain ATCC 25618 / H37Rv) OX=83332 GN=bacA PE=1 SV=1
P9WQB5	747	Unique	177	7	18750.8	7	20	0.000229158	0.4576	78.6019	Alkyl hydroperoxide reductase AhpD OS=Mycobacterium tuberculosis (strain ATCC 25618 / H37Rv) OX=83332 GN=ahpD PE=1 SV=1
P9WFG3	1498	Some	292	9	30608.2	10	20	0.000138907	0.4041	73.4989	UPF0749 protein Rv1825 OS=Mycobacterium tuberculosis (strain ATCC 25618 / H37Rv) OX=83332 GN=Rv1825 PE=1 SV=1
O33194	633	Unique	353	11	36969.9	11	20	0.000114903	0.2663	66.5221	D,L-glycerol 3-phosphate phosphatase OS=Mycobacterium tuberculosis (strain ATCC 25618 / H37Rv) OX=83332 GN=Rv1692 PE=1 SV=1
P9WFS1	1404	Some	427	13	44440.2	14	20	9.49904e-05	0.3396	81.1764	Thymidine phosphorylase OS=Mycobacterium tuberculosis (strain ATCC 25618 / H37Rv) OX=83332 GN=deoA PE=1 SV=1
Q50662	239	Unique	307	13	34510.4	13	20	0.00013212	0.3974	76.2889	Probable antibiotic-resistance protein OS=Mycobacterium tuberculosis (strain ATCC 25618 / H37Rv) OX=83332 GN=Rv2303c PE=1 SV=1
I6YDM0	237	Unique	267	8	29351	8	20	0.000151914	0.397	92.56	Uncharacterized protein OS=Mycobacterium tuberculosis (strain ATCC 25618 / H37Rv) OX=83332 GN=Rv2516c PE=1 SV=1
P9WFY9	1516	Some	263	8	28511.2	10	20	0.000154224	0.2395	60.9345	tRNA (guanine-N(7)-)-methyltransferase OS=Mycobacterium tuberculosis (strain ATCC 25618 / H37Rv) OX=83332 GN=trmB PE=1 SV=1
P9WM37	269	Unique	210	10	23516.9	10	20	0.000193147	0.3667	65.2116	Uncharacterized protein Rv1289 OS=Mycobacterium tuberculosis (strain ATCC 25618 / H37Rv) OX=83332 GN=Rv1289 PE=1 SV=1
I6X8S7	1299	Unique	487	9	51106.9	9	20	8.32873e-05	0.1355	86.5132	Probable aldehyde dehydrogenase OS=Mycobacterium tuberculosis (strain ATCC 25618 / H37Rv) OX=83332 GN=Rv0223c PE=1 SV=1
P9WJ53	1516	Some	75	6	8203.3	7	20	0.000540812	0.7733	88.0054	Putative antitoxin VapB12 OS=Mycobacterium tuberculosis (strain ATCC 25618 / H37Rv) OX=83332 GN=vapB12 PE=1 SV=1
P9WL95	261	Unique	341	11	37960.5	11	20	0.000118947	0.3255	75.5742	Uncharacterized protein Rv2568c OS=Mycobacterium tuberculosis (strain ATCC 25618 / H37Rv) OX=83332 GN=Rv2568c PE=1 SV=1
O07804	1516	Some	111	4	12798.8	6	20	0.000365414	0.3153	70.6448	Uncharacterized protein OS=Mycobacterium tuberculosis (strain ATCC 25618 / H37Rv) OX=83332 GN=Rv3819 PE=1 SV=1
P9WHA1	1516	Some	80	4	8729.4	5	20	0.000507011	0.525	63.758	50S ribosomal protein L31 OS=Mycobacterium tuberculosis (strain ATCC 25618 / H37Rv) OX=83332 GN=rpmE PE=1 SV=1
O06404	1280	Unique	548	6	55024.1	6	20	7.40163e-05	0.1588	86.4367	Possible conserved membrane protein OS=Mycobacterium tuberculosis (strain ATCC 25618 / H37Rv) OX=83332 GN=Rv0538 PE=1 SV=1
P9WFR9	1516	Some	263	9	29816	10	20	0.000154224	0.3232	70.8863	Thymidylate synthase ThyA OS=Mycobacterium tuberculosis (strain ATCC 25618 / H37Rv) OX=83332 GN=thyA PE=1 SV=1
I6X7W8	1512	Some	395	9	43231.6	11	20	0.000102686	0.281	72.8706	Possible monooxygenase OS=Mycobacterium tuberculosis (strain ATCC 25618 / H37Rv) OX=83332 GN=Rv3618 PE=1 SV=1
P9WLP5	49	Unique	90	5	9342	5	20	0.000450677	0.4667	84.0387	Uncharacterized protein Rv1993c OS=Mycobacterium tuberculosis (strain ATCC 25618 / H37Rv) OX=83332 GN=Rv1993c PE=1 SV=1
P9WJJ9	1516	Some	527	11	53733.5	12	20	7.69657e-05	0.222	78.3689	L-aspartate oxidase OS=Mycobacterium tuberculosis (strain ATCC 25618 / H37Rv) OX=83332 GN=nadB PE=1 SV=1
P9WQL9	1269	Unique	331	9	35777.9	9	20	0.000122541	0.1964	73.6326	Doxorubicin resistance ATP-binding protein DrrA OS=Mycobacterium tuberculosis (strain ATCC 25618 / H37Rv) OX=83332 GN=drrA PE=1 SV=1
O06611	1043	Unique	104	4	11209.3	4	19	0.000370508	0.4231	66.5729	Probable PhiRv1 phage protein OS=Mycobacterium tuberculosis (strain ATCC 25618 / H37Rv) OX=83332 GN=Rv1579c PE=4 SV=1
P9WPM9	1516	Some	472	8	50637.7	13	19	8.16374e-05	0.2564	72.3984	Putative cytochrome P450 135B1 OS=Mycobacterium tuberculosis (strain ATCC 25618 / H37Rv) OX=83332 GN=cyp135B1 PE=1 SV=1
P9WFI1	1516	Some	325	4	36033.1	8	19	0.000118563	0.2215	62.3801	Putative S-adenosyl-L-methionine-dependent methyltransferase Rv0893c OS=Mycobacterium tuberculosis (strain ATCC 25618 / H37Rv) OX=83332 GN=Rv0893c PE=1 SV=1
O50397	813	Unique	214	5	23700	5	19	0.00018006	0.2243	84.4657	Possible oxidoreductase OS=Mycobacterium tuberculosis (strain ATCC 25618 / H37Rv) OX=83332 GN=Rv3368c PE=1 SV=1
O53408	1492	Some	157	8	16837.9	9	19	0.000245432	0.3885	68.58	Uncharacterized protein OS=Mycobacterium tuberculosis (strain ATCC 25618 / H37Rv) OX=83332 GN=Rv1060 PE=1 SV=1
I6YAZ1	430	Unique	327	10	36009.3	10	19	0.000117838	0.3792	87.1095	Conserved protein OS=Mycobacterium tuberculosis (strain ATCC 25618 / H37Rv) OX=83332 GN=Rv3038c PE=1 SV=1
O06380	107	Unique	461	11	46787.5	11	19	8.35854e-05	0.2972	75.1016	Conserved protein OS=Mycobacterium tuberculosis (strain ATCC 25618 / H37Rv) OX=83332 GN=Rv3627c PE=1 SV=1
P9WJD7	660	Unique	103	3	10770.4	3	19	0.000374106	0.1748	57.4047	ESX-1 secretion-associated protein EspC OS=Mycobacterium tuberculosis (strain ATCC 25618 / H37Rv) OX=83332 GN=espC PE=1 SV=1
P9WKP5	387	Unique	87	5	9896.1	5	19	0.000442907	0.5517	76.8034	Uncharacterized protein Rv0898c OS=Mycobacterium tuberculosis (strain ATCC 25618 / H37Rv) OX=83332 GN=Rv0898c PE=1 SV=1
P9WL91	1495	Some	129	7	14237.4	8	19	0.000298704	0.5039	78.2327	Uncharacterized protein Rv2570 OS=Mycobacterium tuberculosis (strain ATCC 25618 / H37Rv) OX=83332 GN=Rv2570 PE=4 SV=1
O33260	1068	Unique	292	9	31802.8	9	19	0.000131962	0.3664	71.6096	Uncharacterized protein OS=Mycobacterium tuberculosis (strain ATCC 25618 / H37Rv) OX=83332 GN=Rv2125 PE=1 SV=1
O07227	1091	Unique	73	6	8065.4	6	19	0.000527848	0.7123	80.5974	Antitoxin VapB2 OS=Mycobacterium tuberculosis (strain ATCC 25618 / H37Rv) OX=83332 GN=vapB2 PE=1 SV=1
P9WFF1	995	Unique	577	10	60769	10	19	6.67814e-05	0.1404	72.1011	Urease subunit alpha OS=Mycobacterium tuberculosis (strain ATCC 25618 / H37Rv) OX=83332 GN=ureC PE=1 SV=1
P9WI43	796	Unique	513	6	51737.2	6	19	7.51128e-05	0.2125	71.7214	PPE family protein PPE4 OS=Mycobacterium tuberculosis (strain ATCC 25618 / H37Rv) OX=83332 GN=PPE4 PE=1 SV=1
O53630	1475	Some	69	4	7567.9	5	19	0.000558447	0.5942	76.4244	Uncharacterized protein OS=Mycobacterium tuberculosis (strain ATCC 25618 / H37Rv) OX=83332 GN=Rv0108c PE=1 SV=1
P9WJM5	881	Unique	182	6	20454.1	6	19	0.000211719	0.467	77.3319	Peptide methionine sulfoxide reductase MsrA OS=Mycobacterium tuberculosis (strain ATCC 25618 / H37Rv) OX=83332 GN=msrA PE=1 SV=1
A0A089QKZ7	871	Unique	62	6	6771.3	6	19	0.000621498	0.4677	75.2724	Uncharacterized protein Rv1155A OS=Mycobacterium tuberculosis (strain ATCC 25618 / H37Rv) OX=83332 GN=Rv1155A PE=1 SV=1
P9WFK5	748	Unique	202	6	21776.6	6	19	0.000190757	0.4307	86.6696	UPF0301 protein Rv0038 OS=Mycobacterium tuberculosis (strain ATCC 25618 / H37Rv) OX=83332 GN=Rv0038 PE=1 SV=1
Reverse_P9WPQ1	1516	Some	71	0	7283.8	3	19	0.000542717	0.1408	45.8721
I6YB11	589	Unique	287	10	31116.3	10	19	0.000134261	0.3693	89.9194	Probable short chain alcohol dehydrogenase/reductase OS=Mycobacterium tuberculosis (strain ATCC 25618 / H37Rv) OX=83332 GN=Rv3057c PE=1 SV=1
P9WPA5	1516	Some	161	12	17599	13	19	0.000239335	0.5031	68.5673	Phosphopantetheine adenylyltransferase OS=Mycobacterium tuberculosis (strain ATCC 25618 / H37Rv) OX=83332 GN=coaD PE=1 SV=1
P9WJW5	588	Unique	165	8	17829.2	8	19	0.000233533	0.4242	71.2511	Methylated-DNA--protein-cysteine methyltransferase OS=Mycobacterium tuberculosis (strain ATCC 25618 / H37Rv) OX=83332 GN=ogt PE=1 SV=1
P9WLL9	965	Unique	407	12	45883.4	12	19	9.46754e-05	0.285	64.5549	Uncharacterized protein Rv2067c OS=Mycobacterium tuberculosis (strain ATCC 25618 / H37Rv) OX=83332 GN=Rv2067c PE=1 SV=1
P9WH15	968	Unique	364	12	39212.4	12	19	0.00010586	0.2747	61.5544	Probable dual-specificity RNA methyltransferase RlmN OS=Mycobacterium tuberculosis (strain ATCC 25618 / H37Rv) OX=83332 GN=rlmN PE=3 SV=1
O06417	975	Unique	571	10	61009.6	10	19	6.74831e-05	0.2014	85.7053	Probable fatty-acid-CoA ligase FadD8 (Fatty-acid-CoA synthetase) (Fatty-acid-CoA synthase) OS=Mycobacterium tuberculosis (strain ATCC 25618 / H37Rv) OX=83332 GN=fadD8 PE=1 SV=1
P9WGJ5	985	Unique	218	9	24994	9	19	0.000176756	0.2523	64.7603	Cell division protein SepF OS=Mycobacterium tuberculosis (strain ATCC 25618 / H37Rv) OX=83332 GN=sepF PE=1 SV=1
P96878	496	Unique	764	9	80497.1	9	19	5.04357e-05	0.1322	69.283	Probable transmembrane carbonic anhydrase (Carbonate dehydratase) (Carbonic dehydratase) OS=Mycobacterium tuberculosis (strain ATCC 25618 / H37Rv) OX=83332 GN=Rv3273 PE=1 SV=2
P9WJI7	1516	Some	463	11	50459.1	13	19	8.32243e-05	0.2333	62.7115	Nicotinate phosphoribosyltransferase pncB2 OS=Mycobacterium tuberculosis (strain ATCC 25618 / H37Rv) OX=83332 GN=pncB2 PE=1 SV=1
O07755	1516	Some	228	7	24897.6	8	19	0.000169004	0.3904	83.6775	Uncharacterized protein OS=Mycobacterium tuberculosis (strain ATCC 25618 / H37Rv) OX=83332 GN=Rv1874 PE=1 SV=1
P9WGY3	1486	Some	157	5	16207.4	6	19	0.000245432	0.3439	76.0866	Putative 4-hydroxy-4-methyl-2-oxoglutarate aldolase OS=Mycobacterium tuberculosis (strain ATCC 25618 / H37Rv) OX=83332 GN=rraA PE=1 SV=1
I6YD99	884	Unique	69	3	7548.8	3	19	0.000558447	0.8261	105.214	Uncharacterized protein Rv2386A/RVBD_2386A OS=Mycobacterium tuberculosis (strain ATCC 25618 / H37Rv) OX=83332 GN=Rv2386A PE=1 SV=1
O53504	1516	Some	206	8	22911.9	9	19	0.000187053	0.3689	63.8378	GCN5-related N-acetyltransferase OS=Mycobacterium tuberculosis (strain ATCC 25618 / H37Rv) OX=83332 GN=Rv2170 PE=1 SV=1
Q7ARS9	1516	Some	390	10	43232.2	11	19	9.88022e-05	0.259	69.8641	Probable monooxygenase OS=Mycobacterium tuberculosis (strain ATCC 25618 / H37Rv) OX=83332 GN=Rv0385 PE=1 SV=1
O50456	1080	Unique	86	7	9894.2	7	19	0.000448057	0.7907	77.7034	Antitoxin VapB33 OS=Mycobacterium tuberculosis (strain ATCC 25618 / H37Rv) OX=83332 GN=vapB33 PE=1 SV=3
O53561	1516	Some	263	10	28212.5	12	19	0.000146513	0.3954	61.5686	Possible enoyl-CoA hydratase EchA19 (Enoyl hydrase) (Unsaturated acyl-CoA hydratase) (Crotonase) OS=Mycobacterium tuberculosis (strain ATCC 25618 / H37Rv) OX=83332 GN=echA19 PE=1 SV=1
I6YEN3	1151	Unique	325	8	34577.9	8	19	0.000118563	0.2892	81.4222	Possible oxidoreductase OS=Mycobacterium tuberculosis (strain ATCC 25618 / H37Rv) OX=83332 GN=Rv2893 PE=1 SV=1
O53740	1422	Some	148	4	16611	5	19	0.000260357	0.3243	84.7648	Conserved protein OS=Mycobacterium tuberculosis (strain ATCC 25618 / H37Rv) OX=83332 GN=Rv0455c PE=1 SV=3
I6XF17	802	Unique	438	11	47177.5	11	19	8.79746e-05	0.2557	71.8834	Conserved hypothetical alanine rich protein OS=Mycobacterium tuberculosis (strain ATCC 25618 / H37Rv) OX=83332 GN=Rv2681 PE=1 SV=1
O05784	1516	Some	527	10	56467.6	12	19	7.31174e-05	0.3017	76.4637	Possible alkyldihydroxyacetonephosphate synthase AgpS (Alkyl-DHAP synthase) (Alkylglycerone-phosphate synthase) OS=Mycobacterium tuberculosis (strain ATCC 25618 / H37Rv) OX=83332 GN=agpS PE=1 SV=1
I6YA00	698	Unique	136	7	15290.4	7	19	0.00028333	0.6029	87.4705	Peptide-methionine (R)-S-oxide reductase OS=Mycobacterium tuberculosis (strain ATCC 25618 / H37Rv) OX=83332 GN=msrB PE=1 SV=1
I6WXS6	360	Unique	64	6	6950.6	6	19	0.000602076	0.7344	88.2969	Putative antitoxin VapB51 OS=Mycobacterium tuberculosis (strain ATCC 25618 / H37Rv) OX=83332 GN=vapB51 PE=1 SV=1
P9WLM9	1516	Some	441	12	48344.8	13	19	8.73761e-05	0.2381	61.9738	Uncharacterized protein Rv2008c OS=Mycobacterium tuberculosis (strain ATCC 25618 / H37Rv) OX=83332 GN=Rv2008c PE=1 SV=1
O05769	1516	Some	295	10	32232.7	11	19	0.00013062	0.4102	70.8527	Uncharacterized protein OS=Mycobacterium tuberculosis (strain ATCC 25618 / H37Rv) OX=83332 GN=Rv3090 PE=1 SV=1
P9WI93	283	Unique	94	3	10355.2	3	19	0.000409924	0.266	76.4598	Putative pterin-4-alpha-carbinolamine dehydratase OS=Mycobacterium tuberculosis (strain ATCC 25618 / H37Rv) OX=83332 GN=Rv1159.1 PE=1 SV=1
P9WPI9	1516	Some	291	7	30657.6	9	19	0.000132415	0.2852	84.0567	Uncharacterized protein Rv2232 OS=Mycobacterium tuberculosis (strain ATCC 25618 / H37Rv) OX=83332 GN=Rv2232 PE=1 SV=1
P9WNP9	1188	Unique	503	6	53382.8	6	19	7.66061e-05	0.1372	72.2317	ESX-5 secretion system protein EccD5 OS=Mycobacterium tuberculosis (strain ATCC 25618 / H37Rv) OX=83332 GN=eccD5 PE=1 SV=1
P9WP05	1510	Some	280	6	28452	8	19	0.000137617	0.2393	56.4918	DegV domain-containing protein Rv2417c OS=Mycobacterium tuberculosis (strain ATCC 25618 / H37Rv) OX=83332 GN=Rv2417c PE=1 SV=1
O07255	1270	Unique	388	8	40745	8	19	9.93115e-05	0.1649	71.8126	Possible dehydrogenase/reductase OS=Mycobacterium tuberculosis (strain ATCC 25618 / H37Rv) OX=83332 GN=Rv0331 PE=1 SV=1
P71968	1516	Some	258	10	27658.3	11	19	0.000149352	0.5388	74.875	Possible bifunctional enzyme riboflavin biosynthesis protein RibD: diaminohydroxyphosphoribosylaminopyrimidine deaminase (Riboflavin-specific deaminase) + 5-amino-6-(5-phosphoribosylamino)uracil reduc... OS=Mycobacterium tuberculosis (strain ATCC 25618 / H37Rv) OX=83332 GN=ribD PE=1 SV=1
P9WLD9	1516	Some	150	9	16439.2	10	19	0.000256886	0.5	77.3163	Uncharacterized protein Rv2297 OS=Mycobacterium tuberculosis (strain ATCC 25618 / H37Rv) OX=83332 GN=Rv2297 PE=1 SV=1
O33298	1516	Some	540	14	60028.2	15	19	7.13572e-05	0.1833	66.9084	Possible type I restriction/modification system DNA methylase HsdM (M protein) (DNA methyltransferase) OS=Mycobacterium tuberculosis (strain ATCC 25618 / H37Rv) OX=83332 GN=hsdM PE=1 SV=1
I6YGC8	1516	Some	218	0	23597.8	7	19	0.000176756	0.422	84.6218	Probable fatty-acid-CoA ligase FadD18 (Fatty-acid-CoA synthetase) (Fatty-acid-CoA synthase) OS=Mycobacterium tuberculosis (strain ATCC 25618 / H37Rv) OX=83332 GN=fadD18 PE=4 SV=1
O53157	628	Unique	115	3	12358.1	3	18	0.000317433	0.2522	88.6106	Conserved protein OS=Mycobacterium tuberculosis (strain ATCC 25618 / H37Rv) OX=83332 GN=Rv1466 PE=1 SV=2
P9WKA7	1423	Some	497	12	53263.4	13	18	7.34504e-05	0.3058	70.6085	Putative diacyglycerol O-acyltransferase Rv3480c OS=Mycobacterium tuberculosis (strain ATCC 25618 / H37Rv) OX=83332 GN=Rv3480c PE=1 SV=1
L0TCG5	1341	Unique	312	8	33491.4	8	18	0.000117003	0.3397	79.2859	ECF RNA polymerase sigma factor SigJ OS=Mycobacterium tuberculosis (strain ATCC 25618 / H37Rv) OX=83332 GN=sigJ PE=1 SV=1
P9WMF3	1516	Some	312	9	32950.6	10	18	0.000117003	0.3558	74.0297	Uncharacterized HTH-type transcriptional regulator Rv2282c OS=Mycobacterium tuberculosis (strain ATCC 25618 / H37Rv) OX=83332 GN=Rv2282c PE=1 SV=1
P9WMB1	989	Unique	448	13	46429.3	13	18	8.1484e-05	0.2165	82.4626	Uncharacterized protein Rv0026 OS=Mycobacterium tuberculosis (strain ATCC 25618 / H37Rv) OX=83332 GN=Rv0026 PE=4 SV=1
P9WGP7	1516	Some	301	3	31634.3	4	18	0.000121278	0.0963	76.2677	Epimerase family protein Rv2216 OS=Mycobacterium tuberculosis (strain ATCC 25618 / H37Rv) OX=83332 GN=Rv2216 PE=1 SV=1
P9WHC1	937	Unique	197	6	20350.3	6	18	0.000185304	0.3655	91.2546	50S ribosomal protein L22 OS=Mycobacterium tuberculosis (strain ATCC 25618 / H37Rv) OX=83332 GN=rplV PE=1 SV=1
I6Y1W3	1516	Some	258	7	26769.6	9	18	0.000141492	0.2752	61.575	Probable short-chain type dehydrogenase/reductase OS=Mycobacterium tuberculosis (strain ATCC 25618 / H37Rv) OX=83332 GN=Rv2857c PE=1 SV=1
O53945	1502	Some	585	9	59971.8	10	18	6.24014e-05	0.1829	69.198	Mycosin-5 OS=Mycobacterium tuberculosis (strain ATCC 25618 / H37Rv) OX=83332 GN=mycP5 PE=1 SV=1
P9WJ91	567	Unique	100	4	11180.7	4	18	0.000365048	0.5	83.4161	Probable antitoxin MazE4 OS=Mycobacterium tuberculosis (strain ATCC 25618 / H37Rv) OX=83332 GN=mazE4 PE=1 SV=1
P96812	1475	Some	201	7	21943.6	8	18	0.000181616	0.4876	80.8692	Possible transcriptional regulatory protein OS=Mycobacterium tuberculosis (strain ATCC 25618 / H37Rv) OX=83332 GN=Rv0135c PE=1 SV=2
P72040	1505	Some	194	6	20693.6	7	18	0.000188169	0.3454	74.9304	Conserved protein OS=Mycobacterium tuberculosis (strain ATCC 25618 / H37Rv) OX=83332 GN=Rv3773c PE=1 SV=1
P9WFU7	1516	Some	1172	10	128141	13	18	3.11475e-05	0.0452	47.9721	Lysylphosphatidylglycerol biosynthesis bifunctional protein LysX OS=Mycobacterium tuberculosis (strain ATCC 25618 / H37Rv) OX=83332 GN=lysX PE=1 SV=1
P9WFR3	63	Unique	234	10	25265.1	10	18	0.000156004	0.4231	76.9984	Demethylmenaquinone methyltransferase OS=Mycobacterium tuberculosis (strain ATCC 25618 / H37Rv) OX=83332 GN=menG PE=1 SV=1
P9WP17	920	Unique	190	8	20838.6	8	18	0.000192131	0.5421	67.8387	dCTP deaminase, dUMP-forming OS=Mycobacterium tuberculosis (strain ATCC 25618 / H37Rv) OX=83332 GN=dcd PE=1 SV=1
P9WI75	1516	Some	476	6	50618.7	7	18	7.66908e-05	0.1576	66.9148	Serine/threonine-protein kinase PknF OS=Mycobacterium tuberculosis (strain ATCC 25618 / H37Rv) OX=83332 GN=pknF PE=1 SV=1
O07806	1419	Some	251	8	27206.7	9	18	0.000145438	0.3705	79.8027	Possible phosphotransferase OS=Mycobacterium tuberculosis (strain ATCC 25618 / H37Rv) OX=83332 GN=Rv3817 PE=1 SV=1
P9WNL3	1516	Some	463	8	49909.3	12	18	7.88441e-05	0.1274	56.4348	GTPase Der OS=Mycobacterium tuberculosis (strain ATCC 25618 / H37Rv) OX=83332 GN=der PE=1 SV=1
I6Y3V3	1516	Some	456	10	50539.7	13	18	8.00544e-05	0.2303	66.2624	Possible conserved transmembrane protein OS=Mycobacterium tuberculosis (strain ATCC 25618 / H37Rv) OX=83332 GN=Rv0473 PE=1 SV=1
P9WQ77	1516	Some	449	9	48963.1	10	18	8.13025e-05	0.245	67.4125	Probable L-lysine-epsilon aminotransferase OS=Mycobacterium tuberculosis (strain ATCC 25618 / H37Rv) OX=83332 GN=lat PE=1 SV=1
P9WHQ5	930	Unique	231	7	24226.9	7	18	0.00015803	0.4329	77.2384	Phosphatidylserine decarboxylase proenzyme OS=Mycobacterium tuberculosis (strain ATCC 25618 / H37Rv) OX=83332 GN=psd PE=1 SV=1
O33336	1516	Some	227	5	24674.8	6	18	0.000160814	0.3128	79.7249	Phosphopantetheinyl transferase PptT (CoA:APO-[ACP]pantetheinephosphotransferase) (CoA:APO-[acyl-carrier protein]pantetheinephosphotransferase) OS=Mycobacterium tuberculosis (strain ATCC 25618 / H37Rv) OX=83332 GN=pptT PE=1 SV=1
Q10675	1516	Some	363	7	37487.6	9	18	0.000100564	0.2369	59.4119	Precorrin-3B synthase CobG OS=Mycobacterium tuberculosis (strain ATCC 25618 / H37Rv) OX=83332 GN=cobG PE=1 SV=1
contaminant_KERATIN10	1516	Some	400	1	44061.1	6	18	9.12621e-05	0.0925	64.1747
P9WHD5	1420	Some	138	3	15664.5	4	18	0.000264528	0.413	63.5188	50S ribosomal protein L16 OS=Mycobacterium tuberculosis (strain ATCC 25618 / H37Rv) OX=83332 GN=rplP PE=1 SV=1
O53238	211	Unique	233	12	24282.9	12	18	0.000156673	0.4893	73.2257	Probable transcriptional regulatory protein OS=Mycobacterium tuberculosis (strain ATCC 25618 / H37Rv) OX=83332 GN=Rv2989 PE=1 SV=3
P9WP03	1437	Some	224	5	22036.5	6	18	0.000162968	0.2411	63.5245	Deoxyribose-phosphate aldolase OS=Mycobacterium tuberculosis (strain ATCC 25618 / H37Rv) OX=83332 GN=deoC PE=1 SV=1
P9WMQ9	1516	Some	655	11	69778	13	18	5.57326e-05	0.2198	55.9952	Probable primosomal protein N' OS=Mycobacterium tuberculosis (strain ATCC 25618 / H37Rv) OX=83332 GN=priA PE=1 SV=1
P9WJC7	1142	Unique	295	8	31521.1	8	18	0.000123745	0.2712	76.6419	ESX-3 secretion-associated protein EspG3 OS=Mycobacterium tuberculosis (strain ATCC 25618 / H37Rv) OX=83332 GN=espG3 PE=1 SV=1
P9WGG5	1516	Some	370	11	40939.2	12	18	9.86617e-05	0.3541	73.948	ECF RNA polymerase sigma factor SigG OS=Mycobacterium tuberculosis (strain ATCC 25618 / H37Rv) OX=83332 GN=sigG PE=1 SV=1
O53641	1495	Some	214	10	24095.2	11	18	0.000170583	0.4065	75.8597	Probable transcriptional regulatory protein (Possibly TetR-family) OS=Mycobacterium tuberculosis (strain ATCC 25618 / H37Rv) OX=83332 GN=Rv0158 PE=1 SV=1
O05838	612	Unique	142	4	15352.2	4	18	0.000257076	0.3239	79.2889	Uncharacterized protein OS=Mycobacterium tuberculosis (strain ATCC 25618 / H37Rv) OX=83332 GN=Rv2360c PE=1 SV=1
O06363	1408	Some	401	11	41740.6	12	18	9.10345e-05	0.3092	79.349	Possible DNA polymerase OS=Mycobacterium tuberculosis (strain ATCC 25618 / H37Rv) OX=83332 GN=Rv3644c PE=1 SV=3
P9WFQ5	1099	Unique	156	7	17640.8	7	18	0.000234005	0.6346	76.6199	UPF0039 protein Rv2851c OS=Mycobacterium tuberculosis (strain ATCC 25618 / H37Rv) OX=83332 GN=Rv2851c PE=1 SV=1
P9WHR5	1516	Some	520	9	55025	11	18	7.02016e-05	0.1692	55.1058	Carboxylesterase B OS=Mycobacterium tuberculosis (strain ATCC 25618 / H37Rv) OX=83332 GN=caeB PE=1 SV=1
P9WKM1	278	Unique	200	8	22178.6	8	18	0.000182524	0.295	70.397	Uncharacterized protein Rv0966c OS=Mycobacterium tuberculosis (strain ATCC 25618 / H37Rv) OX=83332 GN=Rv0966c PE=1 SV=1
O07779	1079	Unique	78	4	8189.4	4	18	0.000468011	0.8205	58.7939	Antitoxin VapB27 OS=Mycobacterium tuberculosis (strain ATCC 25618 / H37Rv) OX=83332 GN=vapB27 PE=1 SV=3
P9WF25	545	Unique	91	7	10170	7	18	0.000401152	0.5714	64.4211	Antitoxin RelJ OS=Mycobacterium tuberculosis (strain ATCC 25618 / H37Rv) OX=83332 GN=relJ PE=1 SV=1
O69697	1516	Some	346	11	38501.5	12	18	0.000105505	0.263	53.6181	Uncharacterized protein OS=Mycobacterium tuberculosis (strain ATCC 25618 / H37Rv) OX=83332 GN=Rv3730c PE=1 SV=1
P96374	1516	Some	319	9	33624.6	10	18	0.000114435	0.3323	59.7875	Exopolyphosphatase 2 OS=Mycobacterium tuberculosis (strain ATCC 25618 / H37Rv) OX=83332 GN=ppx2 PE=1 SV=2
P9WNA1	607	Unique	314	11	33895	11	18	0.000116257	0.3408	82.3504	Cell division protein FtsQ OS=Mycobacterium tuberculosis (strain ATCC 25618 / H37Rv) OX=83332 GN=ftsQ PE=1 SV=1
O06194	293	Unique	117	3	12296.2	3	18	0.000312007	0.265	70.5552	Conserved protein OS=Mycobacterium tuberculosis (strain ATCC 25618 / H37Rv) OX=83332 GN=Rv2619c PE=1 SV=1
P9WJ33	1516	Some	65	4	6950.8	6	18	0.000561613	0.7538	64.5283	Antitoxin VapB32 OS=Mycobacterium tuberculosis (strain ATCC 25618 / H37Rv) OX=83332 GN=vapB32 PE=1 SV=1
I6WYU2	1516	Some	411	10	44648.7	11	18	8.88195e-05	0.1703	60.9245	Uncharacterized protein OS=Mycobacterium tuberculosis (strain ATCC 25618 / H37Rv) OX=83332 GN=Rv0597c PE=1 SV=1
Q6MWW2	408	Unique	286	10	30179.5	10	18	0.000127639	0.4196	76.702	Probable dehydrogenase. Possible 2-enoyl acyl-CoA hydratase OS=Mycobacterium tuberculosis (strain ATCC 25618 / H37Rv) OX=83332 GN=Rv3538 PE=1 SV=1
P9WN17	546	Unique	84	4	8939.6	4	18	0.000434581	0.5714	77.3809	Putative glutaredoxin Rv3198.1 OS=Mycobacterium tuberculosis (strain ATCC 25618 / H37Rv) OX=83332 GN=Rv3198.1 PE=1 SV=1
I6Y8S6	363	Unique	79	4	8598.5	4	18	0.000462086	0.8734	76.322	Phosphoribosylformylglycinamidine synthase subunit PurS OS=Mycobacterium tuberculosis (strain ATCC 25618 / H37Rv) OX=83332 GN=purS PE=1 SV=1
O06389	89	Unique	131	4	14799.9	4	18	0.000278663	0.3206	75.6555	Conserved protein OS=Mycobacterium tuberculosis (strain ATCC 25618 / H37Rv) OX=83332 GN=Rv0523c PE=1 SV=3
O53486	1516	Some	265	9	29055.1	11	18	0.000137754	0.4226	76.5572	Conserved protein OS=Mycobacterium tuberculosis (strain ATCC 25618 / H37Rv) OX=83332 GN=Rv2042c PE=1 SV=1
P96221	1500	Some	335	12	36660.6	13	18	0.00010897	0.2746	68.6016	Uncharacterized protein OS=Mycobacterium tuberculosis (strain ATCC 25618 / H37Rv) OX=83332 GN=Rv3856c PE=1 SV=1
P9WH65	1054	Unique	139	6	14758	6	18	0.000262625	0.3597	78.0146	30S ribosomal protein S11 OS=Mycobacterium tuberculosis (strain ATCC 25618 / H37Rv) OX=83332 GN=rpsK PE=1 SV=1
P9WNL7	1516	Some	1098	11	117928	14	18	3.32467e-05	0.1038	54.753	Probable arabinosyltransferase B OS=Mycobacterium tuberculosis (strain ATCC 25618 / H37Rv) OX=83332 GN=embB PE=1 SV=1
P9WHJ1	1516	Some	575	9	61690.7	11	17	5.99596e-05	0.2226	73.6606	RecBCD enzyme subunit RecD OS=Mycobacterium tuberculosis (strain ATCC 25618 / H37Rv) OX=83332 GN=recD PE=1 SV=1
P9WGB3	454	Unique	508	12	53859.9	12	17	6.78677e-05	0.2854	71.2965	Cobalamin biosynthesis protein CobIJ OS=Mycobacterium tuberculosis (strain ATCC 25618 / H37Rv) OX=83332 GN=cobIJ PE=1 SV=1
O53778	22	Unique	71	4	7582.1	4	17	0.000485588	0.6056	76.431	Antitoxin VapB26 OS=Mycobacterium tuberculosis (strain ATCC 25618 / H37Rv) OX=83332 GN=vapB26 PE=1 SV=1
O53585	1516	Some	637	10	71443.4	11	17	5.41237e-05	0.179	67.9312	Galactofuranosyltransferase GlfT2 OS=Mycobacterium tuberculosis (strain ATCC 25618 / H37Rv) OX=83332 GN=glfT2 PE=1 SV=1
P9WJY9	1516	Some	379	10	39726.3	11	17	9.09678e-05	0.2691	61.4981	Homoserine O-acetyltransferase OS=Mycobacterium tuberculosis (strain ATCC 25618 / H37Rv) OX=83332 GN=metXA PE=1 SV=1
I6XFB7	1516	Some	209	5	22855.4	6	17	0.000164961	0.3062	72.1494	Probable membrane protein OS=Mycobacterium tuberculosis (strain ATCC 25618 / H37Rv) OX=83332 GN=Rv2799 PE=1 SV=1
O53467	432	Unique	101	5	11266.9	5	17	0.000341354	0.3663	54.4655	Putative antitoxin HigA2 OS=Mycobacterium tuberculosis (strain ATCC 25618 / H37Rv) OX=83332 GN=higA2 PE=1 SV=1
O53916	1516	Some	372	9	40296.4	10	17	9.26795e-05	0.3118	67.6826	Probable first part of macrolide-transport ATP-binding protein ABC transporter OS=Mycobacterium tuberculosis (strain ATCC 25618 / H37Rv) OX=83332 GN=Rv1668c PE=4 SV=1
O33189	1501	Some	255	8	27522.5	9	17	0.000135203	0.3059	56.9159	Probable conserved ATP-binding protein ABC transporter OS=Mycobacterium tuberculosis (strain ATCC 25618 / H37Rv) OX=83332 GN=Rv1687c PE=1 SV=1
P9WNF3	458	Unique	220	3	22038.1	3	17	0.000156713	0.2591	84.5908	Cell surface glycolipoprotein MPT83 OS=Mycobacterium tuberculosis (strain ATCC 25618 / H37Rv) OX=83332 GN=mpt83 PE=1 SV=1
P9WGF9	425	Unique	158	5	16433.6	5	17	0.000218207	0.3418	80.1196	Uncharacterized protein Rv1276c OS=Mycobacterium tuberculosis (strain ATCC 25618 / H37Rv) OX=83332 GN=Rv1276c PE=1 SV=1
I6XF92	428	Unique	245	7	26124.7	7	17	0.000140722	0.3755	66.0059	Probable alanine rich hydrolase OS=Mycobacterium tuberculosis (strain ATCC 25618 / H37Rv) OX=83332 GN=Rv2765 PE=1 SV=1
I6YAY5	465	Unique	182	6	19241.6	6	17	0.000189433	0.2802	59.4053	Uncharacterized protein OS=Mycobacterium tuberculosis (strain ATCC 25618 / H37Rv) OX=83332 GN=Rv3033 PE=1 SV=1
P95229	333	Unique	377	8	41033.7	8	17	9.14503e-05	0.0955	53.225	Uncharacterized protein OS=Mycobacterium tuberculosis (strain ATCC 25618 / H37Rv) OX=83332 GN=Rv0272c PE=1 SV=1
I6Y4D2	462	Unique	241	6	24802.6	6	17	0.000143057	0.2407	61.5427	N-acetylmuramoyl-L-alanine amidase Rv3717 OS=Mycobacterium tuberculosis (strain ATCC 25618 / H37Rv) OX=83332 GN=Rv3717 PE=1 SV=1
P9WFC1	417	Unique	133	4	14344.6	4	17	0.000259224	0.406	75.0138	Ribonuclease VapC1 OS=Mycobacterium tuberculosis (strain ATCC 25618 / H37Rv) OX=83332 GN=vapC1 PE=3 SV=1
P9WPN9	1516	Some	414	11	45907.5	12	17	8.32772e-05	0.2585	65.2636	Putative cytochrome P450 126 OS=Mycobacterium tuberculosis (strain ATCC 25618 / H37Rv) OX=83332 GN=cyp126 PE=1 SV=1
P9WJZ5	1404	Some	285	8	31012	9	17	0.000120971	0.2877	58.5333	Uncharacterized protein Rv2003c OS=Mycobacterium tuberculosis (strain ATCC 25618 / H37Rv) OX=83332 GN=Rv2003c PE=1 SV=1
O33317	807	Unique	153	3	17376.7	3	17	0.000225338	0.2026	62.3309	GCN5-related N-acetyltransferase OS=Mycobacterium tuberculosis (strain ATCC 25618 / H37Rv) OX=83332 GN=Rv2775 PE=4 SV=3
P9WNN3	1516	Some	254	9	26503.6	10	17	0.000135735	0.3976	68.9461	Probable enoyl-CoA hydratase echA17 OS=Mycobacterium tuberculosis (strain ATCC 25618 / H37Rv) OX=83332 GN=echA17 PE=1 SV=1
P9WQ27	830	Unique	526	11	57761.6	11	17	6.55452e-05	0.1483	60.5186	Probable 1,4-alpha-glucan branching enzyme Rv3031 OS=Mycobacterium tuberculosis (strain ATCC 25618 / H37Rv) OX=83332 GN=Rv3031 PE=1 SV=1
P9WN23	1516	Some	128	5	14922.4	7	17	0.00026935	0.5625	56.6815	Group 2 truncated hemoglobin GlbO OS=Mycobacterium tuberculosis (strain ATCC 25618 / H37Rv) OX=83332 GN=glbO PE=1 SV=1
P9WKB7	1262	Unique	469	11	51811	11	17	7.35113e-05	0.2111	59.135	Putative diacyglycerol O-acyltransferase Rv0221 OS=Mycobacterium tuberculosis (strain ATCC 25618 / H37Rv) OX=83332 GN=Rv0221 PE=1 SV=1
O06406	210	Unique	220	10	22939.1	10	17	0.000156713	0.4636	74.7292	Uncharacterized protein OS=Mycobacterium tuberculosis (strain ATCC 25618 / H37Rv) OX=83332 GN=Rv0540 PE=1 SV=1
O53903	1516	Some	584	7	62772.5	10	17	5.90356e-05	0.1849	55.6901	Probable fatty-acid-AMP ligase FadD24 (Fatty-acid-AMP synthetase) (Fatty-acid-AMP synthase) OS=Mycobacterium tuberculosis (strain ATCC 25618 / H37Rv) OX=83332 GN=fadD24 PE=1 SV=1
O53905	222	Unique	188	6	20764.4	6	17	0.000183387	0.4043	75.9617	Conserved protein OS=Mycobacterium tuberculosis (strain ATCC 25618 / H37Rv) OX=83332 GN=Rv1531 PE=1 SV=1
P9WMC3	1516	Some	188	8	20578	9	17	0.000183387	0.5053	63.8485	HTH-type transcriptional repressor Rv3405c OS=Mycobacterium tuberculosis (strain ATCC 25618 / H37Rv) OX=83332 GN=Rv3405c PE=1 SV=1
O69637	1516	Some	172	9	18889.2	10	17	0.000200446	0.4302	46.4156	Probable conserved transmembrane protein OS=Mycobacterium tuberculosis (strain ATCC 25618 / H37Rv) OX=83332 GN=Rv3669 PE=1 SV=1
P9WFC5	1442	Some	646	9	71552	11	17	5.33696e-05	0.1672	50.9642	UvrABC system protein C OS=Mycobacterium tuberculosis (strain ATCC 25618 / H37Rv) OX=83332 GN=uvrC PE=1 SV=1
P9WGZ5	944	Unique	273	8	28670.8	8	17	0.000126289	0.3663	75.2577	Ribonuclease Z OS=Mycobacterium tuberculosis (strain ATCC 25618 / H37Rv) OX=83332 GN=rnz PE=3 SV=1
P9WKQ1	998	Unique	490	9	51983.8	9	17	7.03608e-05	0.1837	64.191	Sphingomyelinase OS=Mycobacterium tuberculosis (strain ATCC 25618 / H37Rv) OX=83332 GN=spmT PE=1 SV=1
P9WJ89	1516	Some	125	4	13565.7	6	17	0.000275814	0.384	83.0991	Antitoxin MazE5 OS=Mycobacterium tuberculosis (strain ATCC 25618 / H37Rv) OX=83332 GN=mazE5 PE=1 SV=1
P9WPW5	1434	Some	248	5	26241.4	6	17	0.000139019	0.3145	79.6685	Probable succinyl-CoA:3-ketoacid coenzyme A transferase subunit A OS=Mycobacterium tuberculosis (strain ATCC 25618 / H37Rv) OX=83332 GN=scoA PE=1 SV=1
contaminant_KERATIN16	1401	Some	534	2	57211.9	9	17	6.45633e-05	0.0899	53.1117
P95251	267	Unique	406	14	44296.5	14	17	8.49182e-05	0.2931	63.9238	Transcriptional repressor Mce3R OS=Mycobacterium tuberculosis (strain ATCC 25618 / H37Rv) OX=83332 GN=mce3R PE=1 SV=2
P9WHR9	1411	Some	397	7	40678.1	8	17	8.68433e-05	0.2418	71.9771	Serine protease Rv3671c OS=Mycobacterium tuberculosis (strain ATCC 25618 / H37Rv) OX=83332 GN=Rv3671c PE=1 SV=1
I6XI14	1516	Some	231	6	24124.8	7	17	0.00014925	0.3853	65.1107	Possible cobyric acid synthase CobQ2 OS=Mycobacterium tuberculosis (strain ATCC 25618 / H37Rv) OX=83332 GN=cobQ2 PE=1 SV=1
P96872	1516	Some	498	9	51264.3	10	17	6.92305e-05	0.2048	76.5023	Conserved protein (CPSA-related protein) OS=Mycobacterium tuberculosis (strain ATCC 25618 / H37Rv) OX=83332 GN=Rv3267 PE=1 SV=2
O06138	1516	Some	527	8	54746.2	10	17	6.54208e-05	0.1935	75.3822	Probable 'component linked with the assembly of cytochrome' transport transmembrane ATP-binding protein ABC transporter CydD OS=Mycobacterium tuberculosis (strain ATCC 25618 / H37Rv) OX=83332 GN=cydD PE=1 SV=1
O50462	921	Unique	89	5	9743.1	5	17	0.00038738	0.5169	67.1923	Antitoxin RelB OS=Mycobacterium tuberculosis (strain ATCC 25618 / H37Rv) OX=83332 GN=relB PE=1 SV=1
L7N6B1	223	Unique	152	7	16597.6	7	17	0.000226821	0.4408	67.2982	Conserved protein OS=Mycobacterium tuberculosis (strain ATCC 25618 / H37Rv) OX=83332 GN=Rv1322A PE=1 SV=1
O05575	962	Unique	197	7	21381.4	7	17	0.000175009	0.3299	67.309	5-formyltetrahydrofolate cyclo-ligase OS=Mycobacterium tuberculosis (strain ATCC 25618 / H37Rv) OX=83332 GN=Rv0992c PE=1 SV=1
P9WJ27	903	Unique	84	6	9393.9	6	17	0.000410438	0.6429	67.7554	Putative antitoxin VapB37 OS=Mycobacterium tuberculosis (strain ATCC 25618 / H37Rv) OX=83332 GN=vapB37 PE=4 SV=1
O53432	640	Unique	673	11	70987.9	11	17	5.12285e-05	0.1947	61.1471	Conserved protein OS=Mycobacterium tuberculosis (strain ATCC 25618 / H37Rv) OX=83332 GN=Rv1084 PE=1 SV=1
O53352	60	Unique	139	7	15621.3	7	17	0.000248034	0.446	69.9679	Uncharacterized protein OS=Mycobacterium tuberculosis (strain ATCC 25618 / H37Rv) OX=83332 GN=Rv3259 PE=1 SV=3
P9WQ57	1516	Some	585	10	63785.5	11	17	5.89347e-05	0.2427	70.7478	Long-chain-fatty-acid--AMP ligase FadD30 OS=Mycobacterium tuberculosis (strain ATCC 25618 / H37Rv) OX=83332 GN=fadD30 PE=1 SV=1
P9WGV7	62	Unique	170	7	18036.6	7	17	0.000202805	0.4412	74.711	Putative pre-16S rRNA nuclease OS=Mycobacterium tuberculosis (strain ATCC 25618 / H37Rv) OX=83332 GN=Rv2554c PE=1 SV=1
O07732	123	Unique	462	11	49667.4	11	17	7.46251e-05	0.2338	66.3278	Probable lignin peroxidase LipJ OS=Mycobacterium tuberculosis (strain ATCC 25618 / H37Rv) OX=83332 GN=lipJ PE=1 SV=1
P9WGK5	1146	Unique	410	14	44779.4	14	17	8.40897e-05	0.3024	65.0984	Sensor-like histidine kinase senX3 OS=Mycobacterium tuberculosis (strain ATCC 25618 / H37Rv) OX=83332 GN=senX3 PE=1 SV=1
P71947	1467	Some	479	6	51050.5	12	17	7.19766e-05	0.2234	62.9055	Possible PhiRv2 prophage protein OS=Mycobacterium tuberculosis (strain ATCC 25618 / H37Rv) OX=83332 GN=Rv2650c PE=1 SV=1
I6XG43	122	Unique	275	7	30027.7	7	17	0.00012537	0.2473	67.3469	Conserved protein OS=Mycobacterium tuberculosis (strain ATCC 25618 / H37Rv) OX=83332 GN=Rv3079c PE=1 SV=1
P9WPY3	70	Unique	176	8	18554	8	17	0.000195891	0.3864	61.3049	Shikimate kinase OS=Mycobacterium tuberculosis (strain ATCC 25618 / H37Rv) OX=83332 GN=aroK PE=1 SV=1
P9WLQ1	1106	Unique	142	5	14891.7	5	17	0.000242794	0.5986	63.7482	Uncharacterized protein Rv1987 OS=Mycobacterium tuberculosis (strain ATCC 25618 / H37Rv) OX=83332 GN=Rv1987 PE=1 SV=1
I6Y4Z4	121	Unique	278	9	30071	9	17	0.000124017	0.2626	56.256	Possible fatty-acid-CoA ligase FadD16 (Fatty-acid-CoA synthetase) (Fatty-acid-CoA synthase) OS=Mycobacterium tuberculosis (strain ATCC 25618 / H37Rv) OX=83332 GN=fadD16 PE=1 SV=1
L7N689	1516	Some	257	7	29173.2	9	16	0.00012626	0.2529	54.7266	Two component transcriptional regulator TrcR OS=Mycobacterium tuberculosis (strain ATCC 25618 / H37Rv) OX=83332 GN=trcR PE=4 SV=1
P9WNX1	452	Unique	161	6	17843.1	6	16	0.000201545	0.2857	59.1658	Dihydrofolate reductase OS=Mycobacterium tuberculosis (strain ATCC 25618 / H37Rv) OX=83332 GN=folA PE=1 SV=2
P9WPQ5	1516	Some	226	7	22423.9	9	16	0.000143578	0.2832	45.3306	ATP-dependent dethiobiotin synthetase BioD OS=Mycobacterium tuberculosis (strain ATCC 25618 / H37Rv) OX=83332 GN=bioD PE=1 SV=1
P9WFP9	1516	Some	133	4	14328.2	5	16	0.000243975	0.203	50.549	UPF0047 protein Rv2556c OS=Mycobacterium tuberculosis (strain ATCC 25618 / H37Rv) OX=83332 GN=Rv2556c PE=1 SV=2
O69724	87	Unique	376	11	39527.7	11	16	8.62998e-05	0.3617	57.8473	Possible osmoprotectant (Glycine betaine/carnitine/choline/L-proline) transport ATP-binding protein ABC transporter ProV OS=Mycobacterium tuberculosis (strain ATCC 25618 / H37Rv) OX=83332 GN=proV PE=1 SV=1
O06302	1117	Unique	126	7	14099.6	7	16	0.00025753	0.5317	65.8227	Probable heat shock protein transcriptional repressor HspR (MerR family) OS=Mycobacterium tuberculosis (strain ATCC 25618 / H37Rv) OX=83332 GN=hspR PE=1 SV=1
O06593	1516	Some	252	7	27927.2	8	16	0.000128765	0.2976	50.8059	Uncharacterized protein OS=Mycobacterium tuberculosis (strain ATCC 25618 / H37Rv) OX=83332 GN=Rv1597 PE=1 SV=1
P9WNK9	1516	Some	300	7	32422.4	9	16	0.000108162	0.24	64.6534	GTPase Era OS=Mycobacterium tuberculosis (strain ATCC 25618 / H37Rv) OX=83332 GN=era PE=1 SV=1
contaminant_KERATIN20	1401	Some	483	3	53697.1	10	16	6.71816e-05	0.0787	51.4693
P9WGZ7	736	Unique	259	8	27316	8	16	0.000125285	0.5058	70.0132	Ribonuclease PH OS=Mycobacterium tuberculosis (strain ATCC 25618 / H37Rv) OX=83332 GN=rph PE=1 SV=1
P9WGN9	480	Unique	442	9	46966.8	9	16	7.34134e-05	0.233	68.7941	Protein translocase subunit SecF OS=Mycobacterium tuberculosis (strain ATCC 25618 / H37Rv) OX=83332 GN=secF PE=1 SV=1
O06543	1516	Some	360	10	38642.4	11	16	9.01354e-05	0.2611	63.5757	Probable alpha-methylacyl-CoA racemase Mcr (2-methylacyl-CoA racemase) (2-arylpropionyl-CoA epimerase ) OS=Mycobacterium tuberculosis (strain ATCC 25618 / H37Rv) OX=83332 GN=mcr PE=1 SV=3
P9WFH9	1506	Some	312	9	33615.1	11	16	0.000104002	0.3558	56.8797	Putative S-adenosyl-L-methionine-dependent methyltransferase Rv1729c OS=Mycobacterium tuberculosis (strain ATCC 25618 / H37Rv) OX=83332 GN=Rv1729c PE=1 SV=1; Additional IDs concatenated into MaxParsimony group: P95073; Additional IDs concatenated into MaxParsimony group: P95073
I6Y3U6	974	Unique	247	7	26298.5	7	16	0.000131371	0.2874	59.4168	Probable enoyl-CoA hydratase EchA20 (Enoyl hydrase) (Unsaturated acyl-CoA hydratase) (Crotonase) OS=Mycobacterium tuberculosis (strain ATCC 25618 / H37Rv) OX=83332 GN=echA20 PE=1 SV=1
P9WPL3	1516	Some	393	9	43495.7	11	16	8.25668e-05	0.1985	55.4745	Putative cytochrome P450 143 OS=Mycobacterium tuberculosis (strain ATCC 25618 / H37Rv) OX=83332 GN=cyp143 PE=1 SV=1
P71725	126	Unique	247	6	27190.2	6	16	0.000131371	0.2348	58.7052	Diglucosylglycerate octanoyltransferase OS=Mycobacterium tuberculosis (strain ATCC 25618 / H37Rv) OX=83332 GN=octT PE=1 SV=1
I6X579	776	Unique	231	6	23455.3	6	16	0.000140471	0.2727	73.5193	Conserved alanine rich protein OS=Mycobacterium tuberculosis (strain ATCC 25618 / H37Rv) OX=83332 GN=Rv2728c PE=1 SV=1
Reverse_P95029	1516	Some	3069	3	326034	10	16	1.05731e-05	0.0166	34.6827
P9WQ29	1516	Some	567	4	61907.6	9	16	5.72288e-05	0.1605	58.184	Uncharacterized protein Rv1320c OS=Mycobacterium tuberculosis (strain ATCC 25618 / H37Rv) OX=83332 GN=Rv1320c PE=1 SV=1
P9WKF7	1516	Some	431	10	46897.1	12	16	7.52871e-05	0.2181	47.3939	L-lysine N6-monooxygenase MbtG OS=Mycobacterium tuberculosis (strain ATCC 25618 / H37Rv) OX=83332 GN=mbtG PE=1 SV=1
P9WJP5	1516	Some	493	8	53543.8	9	16	6.58189e-05	0.2049	56.8689	Probable malate:quinone oxidoreductase OS=Mycobacterium tuberculosis (strain ATCC 25618 / H37Rv) OX=83332 GN=mqo PE=1 SV=1
O07742	1516	Some	203	7	22111.5	8	16	0.000159846	0.3448	65.4957	Uncharacterized protein OS=Mycobacterium tuberculosis (strain ATCC 25618 / H37Rv) OX=83332 GN=Rv1890c PE=1 SV=1
P9WFC3	1516	Some	81	7	9226.1	8	16	0.000400602	0.7284	61.4242	Antitoxin VapB40 OS=Mycobacterium tuberculosis (strain ATCC 25618 / H37Rv) OX=83332 GN=vapB40 PE=1 SV=1
I6XWK6	1243	Unique	354	10	39017.3	10	16	9.16631e-05	0.291	58.2203	Uncharacterized protein OS=Mycobacterium tuberculosis (strain ATCC 25618 / H37Rv) OX=83332 GN=Rv0923c PE=1 SV=1
P9WMM1	1516	Some	206	4	21386.8	5	16	0.000157518	0.2961	71.2305	Imidazole glycerol phosphate synthase subunit HisH OS=Mycobacterium tuberculosis (strain ATCC 25618 / H37Rv) OX=83332 GN=hisH PE=1 SV=1
P9WGL3	1516	Some	860	5	92673.8	9	16	3.77311e-05	0.0686	40.9071	Sensor protein KdpD OS=Mycobacterium tuberculosis (strain ATCC 25618 / H37Rv) OX=83332 GN=kdpD PE=1 SV=1
P9WJJ5	1163	Unique	211	7	23020.5	7	16	0.000153785	0.2559	53.6444	Probable nicotinate-nucleotide adenylyltransferase OS=Mycobacterium tuberculosis (strain ATCC 25618 / H37Rv) OX=83332 GN=nadD PE=1 SV=1
O06347	1003	Unique	512	8	54303.4	8	16	6.33764e-05	0.2148	55.5001	Possible conserved protein CpsA OS=Mycobacterium tuberculosis (strain ATCC 25618 / H37Rv) OX=83332 GN=cpsA PE=1 SV=3
P9WP87	1415	Some	208	9	21582.3	10	16	0.000156004	0.4952	56.6313	Precorrin-8X methylmutase OS=Mycobacterium tuberculosis (strain ATCC 25618 / H37Rv) OX=83332 GN=cobH PE=1 SV=1
O06238	437	Unique	137	5	14937.5	5	16	0.000236852	0.3358	63.8348	Uncharacterized protein OS=Mycobacterium tuberculosis (strain ATCC 25618 / H37Rv) OX=83332 GN=Rv2137c PE=1 SV=1
P94996	1516	Some	2126	7	220892	12	16	1.52628e-05	0.0409	48.5463	Probable polyketide synthase Pks7 OS=Mycobacterium tuberculosis (strain ATCC 25618 / H37Rv) OX=83332 GN=pks7 PE=1 SV=1
O50451	579	Unique	175	7	18574.7	7	16	0.000185421	0.4571	62.2874	Probable transmembrane protein OS=Mycobacterium tuberculosis (strain ATCC 25618 / H37Rv) OX=83332 GN=Rv1234 PE=1 SV=1
P95024	1516	Some	463	8	50143.1	9	16	7.00837e-05	0.162	57.4032	Uncharacterized protein OS=Mycobacterium tuberculosis (strain ATCC 25618 / H37Rv) OX=83332 GN=Rv2529 PE=1 SV=2
O53147	794	Unique	287	5	31389.3	5	16	0.000113062	0.2892	68.4779	Conserved protein OS=Mycobacterium tuberculosis (strain ATCC 25618 / H37Rv) OX=83332 GN=Rv1455 PE=1 SV=3
O53652	1516	Some	167	4	18486.6	5	16	0.000194304	0.3593	75.2137	Conserved protein OS=Mycobacterium tuberculosis (strain ATCC 25618 / H37Rv) OX=83332 GN=Rv0201c PE=1 SV=1
I6Y9Q3	128	Unique	393	7	42923.8	7	16	8.25668e-05	0.2316	66.8685	2-methylcitrate synthase OS=Mycobacterium tuberculosis (strain ATCC 25618 / H37Rv) OX=83332 GN=prpC PE=1 SV=1
P9WI05	1007	Unique	409	6	39874.4	6	16	7.93368e-05	0.2103	66.6758	Uncharacterized PPE family protein PPE32 OS=Mycobacterium tuberculosis (strain ATCC 25618 / H37Rv) OX=83332 GN=PPE32 PE=1 SV=1
P9WPS9	1516	Some	905	7	94954.9	9	16	3.5855e-05	0.0928	40.5037	Probable cation-transporting ATPase F OS=Mycobacterium tuberculosis (strain ATCC 25618 / H37Rv) OX=83332 GN=ctpF PE=1 SV=1
P9WH57	235	Unique	61	4	6802.6	4	16	0.000531946	0.377	63.0506	30S ribosomal protein S14 type Z OS=Mycobacterium tuberculosis (strain ATCC 25618 / H37Rv) OX=83332 GN=rpsZ PE=1 SV=1
P9WFY7	1516	Some	230	7	25132.8	8	16	0.000141081	0.2913	61.0367	tRNA (guanine-N(1)-)-methyltransferase OS=Mycobacterium tuberculosis (strain ATCC 25618 / H37Rv) OX=83332 GN=trmD PE=1 SV=1
P9WMJ5	1366	Unique	138	8	15183.9	8	16	0.000235136	0.6739	78.0751	Transcriptional regulator BlaI OS=Mycobacterium tuberculosis (strain ATCC 25618 / H37Rv) OX=83332 GN=blaI PE=1 SV=1
L7N6B3	627	Unique	383	9	39322.8	9	16	8.47225e-05	0.2663	67.1825	Probable zinc-type alcohol dehydrogenase (E subunit) AdhE1 OS=Mycobacterium tuberculosis (strain ATCC 25618 / H37Rv) OX=83332 GN=adhE1 PE=1 SV=1
O53501	1498	Some	144	5	15634.3	7	16	0.000225338	0.4583	51.4912	Ribonuclease VapC37 OS=Mycobacterium tuberculosis (strain ATCC 25618 / H37Rv) OX=83332 GN=vapC37 PE=1 SV=3
P9WPM7	472	Unique	492	10	56173.4	10	16	6.59527e-05	0.2439	56.5741	Putative cytochrome P450 136 OS=Mycobacterium tuberculosis (strain ATCC 25618 / H37Rv) OX=83332 GN=cyp136 PE=1 SV=1
P9WK85	1457	Some	308	6	32578.1	7	16	0.000105353	0.1851	54.826	Putative acetyl-hydrolase LipR OS=Mycobacterium tuberculosis (strain ATCC 25618 / H37Rv) OX=83332 GN=lipR PE=1 SV=1
O53494	1448	Some	534	11	55801.2	12	16	6.07654e-05	0.1517	50.8901	Conserved protein OS=Mycobacterium tuberculosis (strain ATCC 25618 / H37Rv) OX=83332 GN=Rv2052c PE=1 SV=1
P9WPZ5	1463	Some	397	8	42164.5	9	16	8.17348e-05	0.1688	65.3241	Probable N-succinyldiaminopimelate aminotransferase DapC OS=Mycobacterium tuberculosis (strain ATCC 25618 / H37Rv) OX=83332 GN=dapC PE=1 SV=1
P96845	1516	Some	319	6	33448.4	8	16	0.00010172	0.21	53.9294	Probable acyl-CoA dehydrogenase FadE32 OS=Mycobacterium tuberculosis (strain ATCC 25618 / H37Rv) OX=83332 GN=fadE32 PE=1 SV=2
L7N677	1516	Some	314	8	34183.9	9	16	0.00010334	0.2261	59.1493	Oxidative stress response regulatory protein OxyS OS=Mycobacterium tuberculosis (strain ATCC 25618 / H37Rv) OX=83332 GN=oxyS PE=1 SV=1
I6Y1I1	55	Unique	235	7	24121.5	7	16	0.00013808	0.4596	71.2995	Conserved hypothetical alanine rich protein OS=Mycobacterium tuberculosis (strain ATCC 25618 / H37Rv) OX=83332 GN=Rv2695 PE=1 SV=1
I6YHB0	291	Unique	134	4	13796.7	4	16	0.000242155	0.2612	76.5773	Possible histone-like protein Hns OS=Mycobacterium tuberculosis (strain ATCC 25618 / H37Rv) OX=83332 GN=hns PE=1 SV=2
P72035	901	Unique	119	5	13140.6	5	16	0.000272678	0.6555	71.0993	Uncharacterized protein OS=Mycobacterium tuberculosis (strain ATCC 25618 / H37Rv) OX=83332 GN=Rv3768 PE=1 SV=1
P9WIY5	1428	Some	226	8	25059.9	9	16	0.000143578	0.292	62.4793	Endonuclease NucS OS=Mycobacterium tuberculosis (strain ATCC 25618 / H37Rv) OX=83332 GN=nucS PE=1 SV=1
P9WMW3	1446	Some	224	7	24164.6	8	16	0.00014486	0.4152	63.9621	Uncharacterized protein Rv2581c OS=Mycobacterium tuberculosis (strain ATCC 25618 / H37Rv) OX=83332 GN=Rv2581c PE=1 SV=1
P9WHS7	624	Unique	375	8	39397.2	8	16	8.653e-05	0.2933	73.3194	Probable dipeptidase PepE OS=Mycobacterium tuberculosis (strain ATCC 25618 / H37Rv) OX=83332 GN=pepE PE=1 SV=1
P9WQ71	622	Unique	393	9	40903.6	9	16	8.25668e-05	0.2316	64.9724	IscS-like cysteine desulfurase OS=Mycobacterium tuberculosis (strain ATCC 25618 / H37Rv) OX=83332 GN=iscS PE=1 SV=1
P9WGT5	648	Unique	461	9	48527.7	9	16	7.03877e-05	0.1757	62.8589	L-serine dehydratase OS=Mycobacterium tuberculosis (strain ATCC 25618 / H37Rv) OX=83332 GN=sdaA PE=1 SV=1
P9WPG9	1478	Some	260	8	28572.7	9	16	0.000124803	0.2923	55.4307	Probable CDP-diacylglycerol pyrophosphatase OS=Mycobacterium tuberculosis (strain ATCC 25618 / H37Rv) OX=83332 GN=cdh PE=1 SV=1
O53382	936	Unique	383	9	38762.8	9	16	8.47225e-05	0.3473	75.2697	Probable N-acetylglucosamine-6-phosphate deacetylase NagA (GlcNAc 6-P deacetylase) OS=Mycobacterium tuberculosis (strain ATCC 25618 / H37Rv) OX=83332 GN=nagA PE=1 SV=1
P9WJQ1	1516	Some	652	10	72761.3	13	16	4.9768e-05	0.1856	52.1671	Nitrate reductase-like protein NarX OS=Mycobacterium tuberculosis (strain ATCC 25618 / H37Rv) OX=83332 GN=narX PE=1 SV=1
O50442	1516	Some	538	9	57476.5	10	16	6.03136e-05	0.1822	52.6988	Conserved protein OS=Mycobacterium tuberculosis (strain ATCC 25618 / H37Rv) OX=83332 GN=Rv1186c PE=1 SV=1
P9WHQ9	625	Unique	202	5	22219.5	5	16	0.000160637	0.2772	60.0782	Hypoxanthine-guanine phosphoribosyltransferase OS=Mycobacterium tuberculosis (strain ATCC 25618 / H37Rv) OX=83332 GN=hpt PE=1 SV=1
O33363	939	Unique	231	8	24602.5	8	16	0.000140471	0.4026	73.1764	Possible exported protein OS=Mycobacterium tuberculosis (strain ATCC 25618 / H37Rv) OX=83332 GN=Rv0518 PE=1 SV=1
I6YFP0	463	Unique	266	9	28086.1	9	16	0.000121988	0.2932	64.9222	Possible bifunctional protein BirA: biotin operon repressor + biotin--[acetyl-CoA-carboxylase] synthetase (Biotin--protein ligase) OS=Mycobacterium tuberculosis (strain ATCC 25618 / H37Rv) OX=83332 GN=birA PE=1 SV=1
P71925	284	Unique	348	11	38947.4	11	16	9.32435e-05	0.2529	55.6385	Uncharacterized protein OS=Mycobacterium tuberculosis (strain ATCC 25618 / H37Rv) OX=83332 GN=Rv2423 PE=1 SV=2
P9WFH3	1516	Some	308	8	33351.8	11	15	9.87685e-05	0.3961	55.1284	Putative S-adenosyl-L-methionine-dependent methyltransferase Rv3787c OS=Mycobacterium tuberculosis (strain ATCC 25618 / H37Rv) OX=83332 GN=Rv3787c PE=1 SV=1
P9WN91	1516	Some	583	9	63705.4	13	15	5.21796e-05	0.1424	48.8852	Fumarate reductase flavoprotein subunit OS=Mycobacterium tuberculosis (strain ATCC 25618 / H37Rv) OX=83332 GN=frdA PE=1 SV=1
P9WPJ9	145	Unique	207	6	21760.3	6	15	0.00014696	0.1449	49.911	Carbonic anhydrase 2 OS=Mycobacterium tuberculosis (strain ATCC 25618 / H37Rv) OX=83332 GN=mtcA2 PE=1 SV=1
O06553	926	Unique	147	4	16272.5	4	15	0.000206943	0.415	55.507	F420H(2)-dependent reductase Rv1155 OS=Mycobacterium tuberculosis (strain ATCC 25618 / H37Rv) OX=83332 GN=Rv1155 PE=1 SV=1
contaminant_IGA2_HAEIN	1516	Some	1702	0	186408	5	15	1.78735e-05	0.0118	37.5867	IMMUNOGLOBULIN A1 PROTEASE PRECURSOR (EC 3.4.21.72) (IGA1 PROTEASE)....
P9WPF5	1516	Some	353	5	37104.4	7	15	8.61776e-05	0.1983	54.3579	Polyketide synthase-like Pks10 OS=Mycobacterium tuberculosis (strain ATCC 25618 / H37Rv) OX=83332 GN=pks10 PE=1 SV=1
P9WM81	1343	Unique	113	6	12785.4	6	15	0.00026921	0.4513	53.1134	Uncharacterized protein Rv0572c OS=Mycobacterium tuberculosis (strain ATCC 25618 / H37Rv) OX=83332 GN=Rv0572c PE=2 SV=1
I6X8G2	1087	Unique	68	5	7515.7	5	15	0.000447363	0.7353	60.1878	Conserved protein OS=Mycobacterium tuberculosis (strain ATCC 25618 / H37Rv) OX=83332 GN=Rv0078B PE=1 SV=1
O53517	561	Unique	131	5	13327.7	5	15	0.000232219	0.5115	61.6921	Conserved protein OS=Mycobacterium tuberculosis (strain ATCC 25618 / H37Rv) OX=83332 GN=Rv2183c PE=1 SV=3
P9WIR5	615	Unique	152	5	16002.8	5	15	0.000200136	0.3026	60.719	Cadmium-induced protein CadI OS=Mycobacterium tuberculosis (strain ATCC 25618 / H37Rv) OX=83332 GN=cadI PE=1 SV=1
O86327	401	Unique	126	6	13799.9	6	15	0.000241434	0.4921	58.6281	Ribosomal silencing factor RsfS OS=Mycobacterium tuberculosis (strain ATCC 25618 / H37Rv) OX=83332 GN=rsfS PE=1 SV=1
O53380	1516	Some	405	6	41638.3	7	15	7.51128e-05	0.1802	52.1618	Probable penicillin-binding protein DacB1 (D-alanyl-D-alanine carboxypeptidase) (DD-peptidase) (DD-carboxypeptidase) (PBP) (DD-transpeptidase) (Serine-type D-ala-D-ala carboxypeptidase) (D-amino acid... OS=Mycobacterium tuberculosis (strain ATCC 25618 / H37Rv) OX=83332 GN=dacB1 PE=1 SV=1
P9WGA9	1516	Some	390	8	41810.5	9	15	7.80018e-05	0.2385	61.6444	Precorrin-6Y C(5,15)-methyltransferase [decarboxylating] OS=Mycobacterium tuberculosis (strain ATCC 25618 / H37Rv) OX=83332 GN=cobL PE=1 SV=1
P96817	1248	Unique	126	3	13739.8	3	15	0.000241434	0.2857	61.3717	Conserved protein OS=Mycobacterium tuberculosis (strain ATCC 25618 / H37Rv) OX=83332 GN=Rv0140 PE=1 SV=1
P9WQI7	1516	Some	697	7	72771.4	8	15	4.36452e-05	0.1291	63.3632	Uncharacterized ABC transporter ATP-binding protein Rv2326c OS=Mycobacterium tuberculosis (strain ATCC 25618 / H37Rv) OX=83332 GN=Rv2326c PE=1 SV=1
P9WIY1	183	Unique	141	7	15132.9	7	15	0.00021575	0.6028	76.0852	Putative 8-oxo-dGTP diphosphatase 2 OS=Mycobacterium tuberculosis (strain ATCC 25618 / H37Rv) OX=83332 GN=mutT2 PE=1 SV=1
O53314	1516	Some	320	8	35260.7	9	15	9.50647e-05	0.2281	53.5327	Probable methanol dehydrogenase transcriptional regulatory protein MoxR3 OS=Mycobacterium tuberculosis (strain ATCC 25618 / H37Rv) OX=83332 GN=moxR3 PE=1 SV=1
P96265	1255	Unique	498	10	52897.4	10	15	6.10857e-05	0.2028	53.9179	Possible lipoprotein peptidase LpqM OS=Mycobacterium tuberculosis (strain ATCC 25618 / H37Rv) OX=83332 GN=lpqM PE=1 SV=1
P9WMX3	1516	Some	304	7	33824.6	9	15	0.000100068	0.2993	50.615	Galactofuranosyltransferase GlfT1 OS=Mycobacterium tuberculosis (strain ATCC 25618 / H37Rv) OX=83332 GN=glfT1 PE=1 SV=1
Q50584	1066	Unique	347	10	37873.3	10	15	8.76677e-05	0.3545	61.4303	Probable methyltransferase OS=Mycobacterium tuberculosis (strain ATCC 25618 / H37Rv) OX=83332 GN=Rv1523 PE=1 SV=2
P9WK25	1516	Some	548	7	59367.5	9	15	5.55122e-05	0.1642	55.0306	Putative malate oxidoreductase [NAD] OS=Mycobacterium tuberculosis (strain ATCC 25618 / H37Rv) OX=83332 GN=mez PE=1 SV=1
O05873	108	Unique	330	8	34836.4	8	15	9.21839e-05	0.2909	67.9384	Uncharacterized protein OS=Mycobacterium tuberculosis (strain ATCC 25618 / H37Rv) OX=83332 GN=Rv3228 PE=1 SV=1
O53620	1266	Unique	390	7	42720.9	7	15	7.80018e-05	0.1872	54.0984	Probable aminotransferase OS=Mycobacterium tuberculosis (strain ATCC 25618 / H37Rv) OX=83332 GN=Rv0075 PE=1 SV=1
Reverse_P9WNA5	1516	Some	1391	4	152625	8	15	2.18697e-05	0.028	36.7894
O06243	216	Unique	76	4	8217.2	4	15	0.000400272	0.4342	71.2528	Uncharacterized protein OS=Mycobacterium tuberculosis (strain ATCC 25618 / H37Rv) OX=83332 GN=Rv2132 PE=1 SV=3
contaminant_KERATIN04	1516	Some	458	1	49595.4	8	15	6.64207e-05	0.1048	60.3062
P9WN35	653	Unique	232	3	24593.6	3	15	0.000131124	0.1724	79.1849	Anthranilate synthase component 2 OS=Mycobacterium tuberculosis (strain ATCC 25618 / H37Rv) OX=83332 GN=trpG PE=1 SV=1
P9WMQ3	1516	Some	1094	9	118632	10	15	2.78068e-05	0.075	47.7679	RecBCD enzyme subunit RecB OS=Mycobacterium tuberculosis (strain ATCC 25618 / H37Rv) OX=83332 GN=recB PE=1 SV=1
P9WFJ7	1516	Some	335	9	35989.1	10	15	9.0808e-05	0.2209	52.8996	UPF0353 protein Rv1481 OS=Mycobacterium tuberculosis (strain ATCC 25618 / H37Rv) OX=83332 GN=Rv1481 PE=1 SV=1
P9WKZ1	447	Unique	295	9	32540.7	9	15	0.000103121	0.3288	60.5688	Alpha-ketoglutarate-dependent sulfate ester dioxygenase OS=Mycobacterium tuberculosis (strain ATCC 25618 / H37Rv) OX=83332 GN=Rv3406 PE=1 SV=1
P9WP49	925	Unique	119	4	12773.5	4	15	0.000255636	0.4454	57.2183	Copper-sensing transcriptional repressor CsoR OS=Mycobacterium tuberculosis (strain ATCC 25618 / H37Rv) OX=83332 GN=csoR PE=1 SV=1
P9WQ43	1516	Some	583	8	62986.4	9	15	5.21796e-05	0.1887	58.4933	Long-chain-fatty-acid--AMP ligase FadD26 OS=Mycobacterium tuberculosis (strain ATCC 25618 / H37Rv) OX=83332 GN=fadD26 PE=1 SV=1
P9WNI1	649	Unique	95	2	9895.7	2	15	0.000320218	0.1474	61.857	ESAT-6-like protein EsxC OS=Mycobacterium tuberculosis (strain ATCC 25618 / H37Rv) OX=83332 GN=esxC PE=1 SV=1
P9WHL1	457	Unique	357	10	37957.3	10	15	8.5212e-05	0.2885	52.9726	Dihydroorotate dehydrogenase (quinone) OS=Mycobacterium tuberculosis (strain ATCC 25618 / H37Rv) OX=83332 GN=pyrD PE=1 SV=1
P9WMD1	1516	Some	202	6	22297.9	7	15	0.000150597	0.2475	55.732	Uncharacterized HTH-type transcriptional regulator Rv1556 OS=Mycobacterium tuberculosis (strain ATCC 25618 / H37Rv) OX=83332 GN=Rv1556 PE=1 SV=1
P9WMB3	1516	Some	375	9	42132	12	15	8.11218e-05	0.2	41.9862	Putative prophage phiRv2 integrase OS=Mycobacterium tuberculosis (strain ATCC 25618 / H37Rv) OX=83332 GN=Rv2659c PE=1 SV=1
P96276	1402	Some	102	4	11698.1	6	15	0.000298242	0.4608	51.9014	Uncharacterized protein OS=Mycobacterium tuberculosis (strain ATCC 25618 / H37Rv) OX=83332 GN=Rv0430 PE=1 SV=3
P71627	1516	Some	215	1	23326.6	4	15	0.000141492	0.1581	54.1646	Uncharacterized protein OS=Mycobacterium tuberculosis (strain ATCC 25618 / H37Rv) OX=83332 GN=Rv2825c PE=4 SV=1
P96396	141	Unique	537	9	58833.4	9	15	5.66493e-05	0.1378	50.3852	Probable fatty-acid-CoA ligase FadD4 (Fatty-acid-CoA synthetase) (Fatty-acid-CoA synthase) OS=Mycobacterium tuberculosis (strain ATCC 25618 / H37Rv) OX=83332 GN=fadD4 PE=1 SV=1
P96267	1132	Unique	209	7	21706.3	7	15	0.000145554	0.3541	62.7945	Uncharacterized protein OS=Mycobacterium tuberculosis (strain ATCC 25618 / H37Rv) OX=83332 GN=Rv0421c PE=1 SV=1
O06237	1129	Unique	358	8	36796.1	8	15	8.4974e-05	0.2737	59.1943	Probable conserved lipoprotein LppL OS=Mycobacterium tuberculosis (strain ATCC 25618 / H37Rv) OX=83332 GN=lppL PE=1 SV=1
P95147	1516	Some	699	8	74333.5	10	15	4.35203e-05	0.0973	49.3416	Uncharacterized protein OS=Mycobacterium tuberculosis (strain ATCC 25618 / H37Rv) OX=83332 GN=Rv1868 PE=1 SV=2
P9WPX7	990	Unique	147	4	15762.3	4	15	0.000206943	0.2449	89.7504	3-dehydroquinate dehydratase OS=Mycobacterium tuberculosis (strain ATCC 25618 / H37Rv) OX=83332 GN=aroQ PE=1 SV=1
O53334	274	Unique	115	6	12791.8	6	15	0.000264528	0.3043	56.9278	Uncharacterized protein OS=Mycobacterium tuberculosis (strain ATCC 25618 / H37Rv) OX=83332 GN=Rv3188 PE=1 SV=1
P9WP27	411	Unique	320	9	34068.6	9	15	9.50647e-05	0.4094	65.9072	Probable D-amino-acid oxidase OS=Mycobacterium tuberculosis (strain ATCC 25618 / H37Rv) OX=83332 GN=aao PE=1 SV=1
P9WQ61	1514	Some	705	11	75133.4	12	15	4.31499e-05	0.2085	57.2077	p-hydroxybenzoic acid--AMP ligase FadD22 OS=Mycobacterium tuberculosis (strain ATCC 25618 / H37Rv) OX=83332 GN=fadD22 PE=1 SV=1
P9WKE9	1138	Unique	208	7	22063.7	7	15	0.000146253	0.2933	61.1344	Guanylate kinase OS=Mycobacterium tuberculosis (strain ATCC 25618 / H37Rv) OX=83332 GN=gmk PE=1 SV=1
P9WKW5	1516	Some	449	6	46995.7	8	15	6.77521e-05	0.1759	57.2914	Uncharacterized membrane protein Rv3835 OS=Mycobacterium tuberculosis (strain ATCC 25618 / H37Rv) OX=83332 GN=Rv3835 PE=1 SV=1
P9WFE1	1516	Some	357	7	37564.6	8	15	8.5212e-05	0.2633	60.8684	Uroporphyrinogen decarboxylase OS=Mycobacterium tuberculosis (strain ATCC 25618 / H37Rv) OX=83332 GN=hemE PE=1 SV=1
Reverse_O06348	1516	Some	314	2	33155	6	15	9.68812e-05	0.0541	36.6629
O06338	1239	Unique	261	8	28169.3	8	15	0.000116554	0.3218	60.5995	Possible peroxidase BpoA (Non-haem peroxidase) OS=Mycobacterium tuberculosis (strain ATCC 25618 / H37Rv) OX=83332 GN=bpoA PE=4 SV=1
O06299	1475	Some	217	7	24218.3	9	15	0.000140188	0.4101	55.2262	Possible transcriptional regulatory protein OS=Mycobacterium tuberculosis (strain ATCC 25618 / H37Rv) OX=83332 GN=Rv0348 PE=1 SV=1
P9WGC1	1516	Some	273	4	29117.6	6	15	0.000111431	0.2564	67.0284	Uncharacterized protein Rv1339 OS=Mycobacterium tuberculosis (strain ATCC 25618 / H37Rv) OX=83332 GN=Rv1339 PE=1 SV=1
O50435	1516	Some	939	10	100593	11	15	3.23969e-05	0.1278	50.552	Uncharacterized protein OS=Mycobacterium tuberculosis (strain ATCC 25618 / H37Rv) OX=83332 GN=Rv1179c PE=1 SV=1
P96261	275	Unique	340	9	36494.1	9	15	8.94726e-05	0.3059	63.3565	Possible thiamine biosynthesis oxidoreductase ThiO OS=Mycobacterium tuberculosis (strain ATCC 25618 / H37Rv) OX=83332 GN=thiO PE=1 SV=1
O53915	114	Unique	217	9	24438.7	9	15	0.000140188	0.2765	55.4157	Probable second part of macrolide-transport ATP-binding protein ABC transporter OS=Mycobacterium tuberculosis (strain ATCC 25618 / H37Rv) OX=83332 GN=Rv1667c PE=1 SV=1
P9WKV5	1403	Some	174	6	19033.8	7	15	0.000174832	0.4195	59.6681	Uncharacterized protein Rv0481c OS=Mycobacterium tuberculosis (strain ATCC 25618 / H37Rv) OX=83332 GN=Rv0481c PE=1 SV=1
O53246	259	Unique	321	7	33910.6	7	15	9.47685e-05	0.3427	57.1334	Probable conserved lipoprotein LppY OS=Mycobacterium tuberculosis (strain ATCC 25618 / H37Rv) OX=83332 GN=lppY PE=1 SV=1
O06412	1377	Unique	128	6	14319.3	6	15	0.000237662	0.5	63.8956	Conserved protein OS=Mycobacterium tuberculosis (strain ATCC 25618 / H37Rv) OX=83332 GN=Rv0546c PE=1 SV=1
P71791	296	Unique	322	9	34497.9	9	15	9.44742e-05	0.2609	57.3293	GDP-L-fucose synthase OS=Mycobacterium tuberculosis (strain ATCC 25618 / H37Rv) OX=83332 GN=epiA PE=1 SV=1
O06279	1414	Some	303	5	31067.4	6	15	0.000100398	0.2442	59.25	Conserved hypothetical alanine and leucine rich protein OS=Mycobacterium tuberculosis (strain ATCC 25618 / H37Rv) OX=83332 GN=Rv3603c PE=1 SV=1
P9WG99	1516	Some	131	5	14087.2	6	15	0.000232219	0.6412	76.8055	Sec-independent protein translocase protein TatB OS=Mycobacterium tuberculosis (strain ATCC 25618 / H37Rv) OX=83332 GN=tatB PE=3 SV=1
I6Y204	1516	Some	291	5	29710	6	14	9.75692e-05	0.2268	73.0225	Probable penicillin-binding protein DacB2 (D-alanyl-D-alanine carboxypeptidase) (DD-peptidase) (DD-carboxypeptidase) (PBP) (DD-transpeptidase) (Serine-type D-ala-D-ala carboxypeptidase) (D-amino acid... OS=Mycobacterium tuberculosis (strain ATCC 25618 / H37Rv) OX=83332 GN=dacB2 PE=1 SV=1
P9WMG9	1071	Unique	244	7	27293.1	7	14	0.000116363	0.3443	68.0244	Uncharacterized HTH-type transcriptional regulator Rv0043c OS=Mycobacterium tuberculosis (strain ATCC 25618 / H37Rv) OX=83332 GN=Rv0043c PE=1 SV=1
O86318	1516	Some	529	9	56202.7	10	14	5.36723e-05	0.1456	52.1309	Probable acetyl-/propionyl-CoA carboxylase (Beta subunit) AccD2 OS=Mycobacterium tuberculosis (strain ATCC 25618 / H37Rv) OX=83332 GN=accD2 PE=1 SV=1
O53407	805	Unique	354	8	36869	8	14	8.02052e-05	0.2429	55.199	Conserved protein OS=Mycobacterium tuberculosis (strain ATCC 25618 / H37Rv) OX=83332 GN=Rv1059 PE=1 SV=3
Reverse_P96901	1516	Some	1513	2	161263	8	14	1.87658e-05	0.0198	31.0409
P9WLU3	537	Unique	72	5	8218.2	5	14	0.000394342	0.7778	50.6227	Antitoxin VapB11 OS=Mycobacterium tuberculosis (strain ATCC 25618 / H37Rv) OX=83332 GN=vapB11 PE=1 SV=1
P9WNA3	312	Unique	831	10	88813.4	10	14	3.41668e-05	0.1179	63.7065	DNA translocase FtsK OS=Mycobacterium tuberculosis (strain ATCC 25618 / H37Rv) OX=83332 GN=ftsK PE=1 SV=1
P9WJV1	1516	Some	964	7	104699	10	14	2.94529e-05	0.1255	46.5837	Siderophore exporter MmpL5 OS=Mycobacterium tuberculosis (strain ATCC 25618 / H37Rv) OX=83332 GN=mmpL5 PE=1 SV=1
P9WIM5	1516	Some	245	2	27808.9	3	14	0.000115888	0.1143	85.6579	Rhamnosyl O-methyltransferase OS=Mycobacterium tuberculosis (strain ATCC 25618 / H37Rv) OX=83332 GN=Rv2959c PE=1 SV=1
P9WK75	1516	Some	189	5	19698	6	14	0.000150226	0.2804	54.1584	Putative lipoprotein LppK OS=Mycobacterium tuberculosis (strain ATCC 25618 / H37Rv) OX=83332 GN=lppK PE=1 SV=1
I6X5C9	136	Unique	331	7	36049.5	7	14	8.57784e-05	0.1692	49.0829	Riboflavin biosynthesis protein OS=Mycobacterium tuberculosis (strain ATCC 25618 / H37Rv) OX=83332 GN=ribF PE=1 SV=1
P9WGP9	1516	Some	276	4	29181.4	8	14	0.000102872	0.1775	44.6442	Putative oxidoreductase SadH OS=Mycobacterium tuberculosis (strain ATCC 25618 / H37Rv) OX=83332 GN=sadH PE=2 SV=1
P9WGU7	1516	Some	635	10	66071.3	11	14	4.47128e-05	0.178	50.1651	Probable monoacyl phosphatidylinositol tetramannoside-binding protein LpqW OS=Mycobacterium tuberculosis (strain ATCC 25618 / H37Rv) OX=83332 GN=lpqW PE=1 SV=1
P9WF17	916	Unique	90	7	9794.3	7	14	0.000315474	0.5667	58.0955	Antitoxin VapB35 OS=Mycobacterium tuberculosis (strain ATCC 25618 / H37Rv) OX=83332 GN=vapB35 PE=1 SV=1
P9WN47	1136	Unique	321	8	35364.1	8	14	8.84506e-05	0.2928	57.8512	Histidine N-alpha-methyltransferase OS=Mycobacterium tuberculosis (strain ATCC 25618 / H37Rv) OX=83332 GN=egtD PE=1 SV=1
P9WLX9	1516	Some	157	4	16824.3	5	14	0.000180845	0.4968	40.3231	Uncharacterized protein Rv1419 OS=Mycobacterium tuberculosis (strain ATCC 25618 / H37Rv) OX=83332 GN=Rv1419 PE=1 SV=1
P95233	1203	Unique	372	8	41228.4	8	14	7.63243e-05	0.1452	49.3208	Uncharacterized protein OS=Mycobacterium tuberculosis (strain ATCC 25618 / H37Rv) OX=83332 GN=Rv2337c PE=1 SV=1
I6XW93	816	Unique	181	5	20583.1	5	14	0.000156865	0.232	46.3599	Uncharacterized protein OS=Mycobacterium tuberculosis (strain ATCC 25618 / H37Rv) OX=83332 GN=Rv0762c PE=1 SV=1
P9WNN7	1516	Some	285	8	30537.8	9	14	9.96233e-05	0.2807	46.6085	Probable enoyl-CoA hydratase echA12 OS=Mycobacterium tuberculosis (strain ATCC 25618 / H37Rv) OX=83332 GN=echA12 PE=1 SV=1
I6Y1I5	1516	Some	216	7	22627.4	8	14	0.000131447	0.5694	60.2695	Possible conserved secreted alanine rich protein OS=Mycobacterium tuberculosis (strain ATCC 25618 / H37Rv) OX=83332 GN=Rv2700 PE=1 SV=1
P9WHF5	1145	Unique	284	4	29364	4	14	9.99741e-05	0.2535	75.9591	Putative thiosulfate sulfurtransferase SseB OS=Mycobacterium tuberculosis (strain ATCC 25618 / H37Rv) OX=83332 GN=sseB PE=1 SV=1
P9WF67	1113	Unique	135	5	14493.8	5	14	0.000210316	0.5407	61.9356	Ribonuclease VapC35 OS=Mycobacterium tuberculosis (strain ATCC 25618 / H37Rv) OX=83332 GN=vapC35 PE=1 SV=1
O05872	1516	Some	252	8	27605.1	9	14	0.000112669	0.3492	50.293	Putative SOS response-associated peptidase OS=Mycobacterium tuberculosis (strain ATCC 25618 / H37Rv) OX=83332 GN=Rv3226c PE=1 SV=1
O53310	961	Unique	213	7	23088.2	7	14	0.000133299	0.3239	44.9272	Possible transcriptional regulatory protein (Probably TetR-family) OS=Mycobacterium tuberculosis (strain ATCC 25618 / H37Rv) OX=83332 GN=Rv3160c PE=1 SV=3
I6Y4G1	1516	Some	349	7	38088.6	9	14	8.13543e-05	0.3095	49.7557	Uncharacterized protein OS=Mycobacterium tuberculosis (strain ATCC 25618 / H37Rv) OX=83332 GN=Rv0690c PE=1 SV=1
P9WH55	193	Unique	89	3	10450.8	3	14	0.000319018	0.4382	69.2211	30S ribosomal protein S15 OS=Mycobacterium tuberculosis (strain ATCC 25618 / H37Rv) OX=83332 GN=rpsO PE=1 SV=1
P9WHW9	1004	Unique	368	4	37288.3	4	14	7.71539e-05	0.1386	61.7616	PPE family immunomodulator PPE68 OS=Mycobacterium tuberculosis (strain ATCC 25618 / H37Rv) OX=83332 GN=PPE68 PE=1 SV=1
O06779	1360	Unique	81	2	9145.4	2	14	0.000350526	0.7407	61.2424	Probable antitoxin MazE2 OS=Mycobacterium tuberculosis (strain ATCC 25618 / H37Rv) OX=83332 GN=mazE2 PE=3 SV=1
O53479	1070	Unique	162	5	18485.3	5	14	0.000175263	0.3519	55.0824	Uncharacterized protein OS=Mycobacterium tuberculosis (strain ATCC 25618 / H37Rv) OX=83332 GN=Rv2035 PE=1 SV=1
P71540	946	Unique	269	9	27569.1	9	14	0.000105549	0.3346	49.2722	Probable enoyl-CoA hydratase EchA7 (Enoyl hydrase) (Unsaturated acyl-CoA hydratase) (Crotonase) OS=Mycobacterium tuberculosis (strain ATCC 25618 / H37Rv) OX=83332 GN=echA7 PE=1 SV=1
O53340	1516	Some	340	5	35432.4	7	14	8.35078e-05	0.1971	46.7056	Endopeptidase La OS=Mycobacterium tuberculosis (strain ATCC 25618 / H37Rv) OX=83332 GN=Rv3194c PE=1 SV=1
P9WG19	1437	Some	297	5	32780.4	7	14	9.55981e-05	0.138	38.8001	Cell division protein FtsX OS=Mycobacterium tuberculosis (strain ATCC 25618 / H37Rv) OX=83332 GN=ftsX PE=1 SV=1
P9WGX3	1516	Some	457	8	48445.7	9	14	6.21283e-05	0.2451	54.6465	Putative methyltransferase Rv1407 OS=Mycobacterium tuberculosis (strain ATCC 25618 / H37Rv) OX=83332 GN=Rv1407 PE=1 SV=1
O53619	992	Unique	411	8	42746.6	8	14	6.90819e-05	0.2068	64.8097	Conserved protein OS=Mycobacterium tuberculosis (strain ATCC 25618 / H37Rv) OX=83332 GN=Rv0074 PE=1 SV=1
P9WP29	1395	Unique	309	6	32767	6	14	9.18856e-05	0.301	60.1443	Diacylglycerol kinase OS=Mycobacterium tuberculosis (strain ATCC 25618 / H37Rv) OX=83332 GN=dagK PE=1 SV=1
P9WJU7	838	Unique	920	9	95044.4	9	14	3.08616e-05	0.1065	57.3037	Phthiocerol dimycocerosate exporter MmpL7 OS=Mycobacterium tuberculosis (strain ATCC 25618 / H37Rv) OX=83332 GN=mmpL7 PE=1 SV=1
P9WQ11	294	Unique	245	9	26995.4	9	14	0.000115888	0.2776	53.5941	Endonuclease III OS=Mycobacterium tuberculosis (strain ATCC 25618 / H37Rv) OX=83332 GN=nth PE=1 SV=1
I6YA21	370	Unique	142	5	14600.6	5	14	0.000199948	0.5352	60.2964	Conserved protein OS=Mycobacterium tuberculosis (strain ATCC 25618 / H37Rv) OX=83332 GN=Rv2704 PE=1 SV=1
P9WNS1	1516	Some	413	6	42809	7	14	6.87473e-05	0.184	69.2581	1-deoxy-D-xylulose 5-phosphate reductoisomerase OS=Mycobacterium tuberculosis (strain ATCC 25618 / H37Rv) OX=83332 GN=dxr PE=1 SV=1
P9WHM3	1516	Some	310	6	33966.6	8	14	9.15892e-05	0.2226	46.6843	Formyltetrahydrofolate deformylase OS=Mycobacterium tuberculosis (strain ATCC 25618 / H37Rv) OX=83332 GN=purU PE=1 SV=1
I6X7P2	272	Unique	176	3	18712.1	3	14	0.000161322	0.2727	50.272	Uncharacterized protein OS=Mycobacterium tuberculosis (strain ATCC 25618 / H37Rv) OX=83332 GN=Rv3572 PE=1 SV=1
P9WJR3	79	Unique	147	7	15892	7	14	0.000193147	0.3401	53.2997	Molybdopterin synthase catalytic subunit 1 OS=Mycobacterium tuberculosis (strain ATCC 25618 / H37Rv) OX=83332 GN=moaE1 PE=1 SV=1
P9WKE1	277	Unique	214	9	22602.7	9	14	0.000132676	0.3178	45.5218	Thymidylate kinase OS=Mycobacterium tuberculosis (strain ATCC 25618 / H37Rv) OX=83332 GN=tmk PE=1 SV=1
P9WL73	287	Unique	206	7	21911	7	14	0.000137828	0.2913	53.8129	Uncharacterized protein Rv2597 OS=Mycobacterium tuberculosis (strain ATCC 25618 / H37Rv) OX=83332 GN=Rv2597 PE=1 SV=1
P9WHA3	82	Unique	65	3	7324.1	3	14	0.00043681	0.3077	61.5137	50S ribosomal protein L30 OS=Mycobacterium tuberculosis (strain ATCC 25618 / H37Rv) OX=83332 GN=rpmD PE=1 SV=1
P9WME1	769	Unique	194	8	21210	8	14	0.000146354	0.366	54.0994	Uncharacterized HTH-type transcriptional regulator Rv0196 OS=Mycobacterium tuberculosis (strain ATCC 25618 / H37Rv) OX=83332 GN=Rv0196 PE=1 SV=1
P9WQ39	1495	Some	370	7	37468.9	8	14	7.67369e-05	0.3297	69.1546	Probable 2-succinylbenzoate--CoA ligase OS=Mycobacterium tuberculosis (strain ATCC 25618 / H37Rv) OX=83332 GN=menE PE=1 SV=2
P9WJ85	24	Unique	77	6	8427.2	6	14	0.000368736	0.5844	67.202	Antitoxin MazE7 OS=Mycobacterium tuberculosis (strain ATCC 25618 / H37Rv) OX=83332 GN=mazE7 PE=1 SV=1
I6YEE1	795	Unique	324	8	37558.7	8	14	8.76316e-05	0.2654	45.2227	Uncharacterized protein OS=Mycobacterium tuberculosis (strain ATCC 25618 / H37Rv) OX=83332 GN=Rv2795c PE=1 SV=1
O06392	1516	Some	216	7	23185.9	8	14	0.000131447	0.3657	57.2442	Possible thioredoxin protein (Thiol-disulfide interchange protein) OS=Mycobacterium tuberculosis (strain ATCC 25618 / H37Rv) OX=83332 GN=Rv0526 PE=1 SV=1
O05442	1032	Unique	846	3	88261.7	3	14	3.3561e-05	0.0296	36.2687	Outer membrane channel protein CpnT OS=Mycobacterium tuberculosis (strain ATCC 25618 / H37Rv) OX=83332 GN=cpnT PE=1 SV=1
P9WH45	105	Unique	93	5	10778.8	5	14	0.000305297	0.2796	46.2378	30S ribosomal protein S19 OS=Mycobacterium tuberculosis (strain ATCC 25618 / H37Rv) OX=83332 GN=rpsS PE=1 SV=1
P9WJI5	1516	Some	283	9	30992	11	14	0.000100327	0.4205	56.5539	Arylamine N-acetyltransferase OS=Mycobacterium tuberculosis (strain ATCC 25618 / H37Rv) OX=83332 GN=nat PE=1 SV=1
P95257	1048	Unique	181	5	20076.1	5	14	0.000156865	0.4144	57.7476	SecB-like chaperone Rv1957 OS=Mycobacterium tuberculosis (strain ATCC 25618 / H37Rv) OX=83332 GN=secBL PE=1 SV=1
O53720	1516	Some	1085	12	116701	14	14	2.61683e-05	0.1253	49.3447	Probable transcriptional regulatory protein (Probably LuxR/UhpA-family) OS=Mycobacterium tuberculosis (strain ATCC 25618 / H37Rv) OX=83332 GN=Rv0386 PE=1 SV=3
O86314	1516	Some	180	6	20414.9	7	14	0.000157737	0.2667	46.9417	Probable membrane protein OS=Mycobacterium tuberculosis (strain ATCC 25618 / H37Rv) OX=83332 GN=Rv1231c PE=1 SV=1
I6X7F2	1516	Some	220	3	22950.2	4	14	0.000129057	0.1773	56.2952	Possible exported protein OS=Mycobacterium tuberculosis (strain ATCC 25618 / H37Rv) OX=83332 GN=Rv3483c PE=1 SV=1
P9WKV7	1447	Some	348	6	37007.4	7	14	8.15881e-05	0.2328	55.0924	Uncharacterized protein Rv0479c OS=Mycobacterium tuberculosis (strain ATCC 25618 / H37Rv) OX=83332 GN=Rv0479c PE=1 SV=1
O53317	1516	Some	208	6	22063.5	7	14	0.000136503	0.3317	47.167	Probable transcriptional regulatory protein (Probably TetR-family) OS=Mycobacterium tuberculosis (strain ATCC 25618 / H37Rv) OX=83332 GN=Rv3167c PE=1 SV=3
contaminant_GR78_YEAST	1516	Some	682	3	74404.3	6	14	4.16314e-05	0.0293	31.516	78 KD GLUCOSE REGULATED PROTEIN HOMOLOG PRECURSOR (GRP 78) (IMMUNOGLOBULIN...
P9WQG7	227	Unique	218	7	24949.7	7	14	0.000130241	0.4037	52.6293	Putative succinyl-CoA transferase Rv0802c OS=Mycobacterium tuberculosis (strain ATCC 25618 / H37Rv) OX=83332 GN=Rv0802c PE=1 SV=1
P9WMU3	1014	Unique	274	5	29880.4	5	13	9.62212e-05	0.1606	46.1976	Probable glycerophosphodiester phosphodiesterase 1 OS=Mycobacterium tuberculosis (strain ATCC 25618 / H37Rv) OX=83332 GN=glpQ1 PE=1 SV=1
O53165	954	Unique	187	7	21238	7	13	0.000140987	0.3316	48.0822	Probable transcriptional regulatory protein OS=Mycobacterium tuberculosis (strain ATCC 25618 / H37Rv) OX=83332 GN=Rv1474c PE=4 SV=1
P9WGX7	1053	Unique	168	7	17899.1	7	13	0.000156932	0.4048	43.6834	Anti-sigma-F factor RsbW OS=Mycobacterium tuberculosis (strain ATCC 25618 / H37Rv) OX=83332 GN=rsbW PE=1 SV=2
P96847	834	Unique	388	5	41036.7	5	13	6.795e-05	0.1778	58.1237	Aminotransferase OS=Mycobacterium tuberculosis (strain ATCC 25618 / H37Rv) OX=83332 GN=aspB PE=1 SV=2
I6X7G8	1516	Some	350	6	36839.6	7	13	7.53274e-05	0.1971	58.1384	Mce-family protein Mce4B OS=Mycobacterium tuberculosis (strain ATCC 25618 / H37Rv) OX=83332 GN=mce4B PE=1 SV=1
P9WP01	1064	Unique	268	6	27536.5	6	13	9.83754e-05	0.2612	59.91	Purine nucleoside phosphorylase OS=Mycobacterium tuberculosis (strain ATCC 25618 / H37Rv) OX=83332 GN=punA PE=1 SV=1
P96399	1516	Some	302	6	32178.7	8	13	8.73e-05	0.2185	35.5861	Possible esterase LipW OS=Mycobacterium tuberculosis (strain ATCC 25618 / H37Rv) OX=83332 GN=lipW PE=1 SV=2
P9WMQ7	1516	Some	737	6	80292.9	9	13	3.57729e-05	0.0421	30.1708	ATP-dependent DNA helicase RecG OS=Mycobacterium tuberculosis (strain ATCC 25618 / H37Rv) OX=83332 GN=recG PE=3 SV=1
O53470	986	Unique	515	10	57220	10	13	5.11934e-05	0.1922	49.1379	Uncharacterized protein OS=Mycobacterium tuberculosis (strain ATCC 25618 / H37Rv) OX=83332 GN=Rv2024c PE=4 SV=1
P9WLN9	1516	Some	258	6	27218.7	7	13	0.000102188	0.2829	49.8429	Uncharacterized protein Rv1998c OS=Mycobacterium tuberculosis (strain ATCC 25618 / H37Rv) OX=83332 GN=Rv1998c PE=1 SV=1
O50398	811	Unique	144	5	15689.9	5	13	0.000183087	0.2431	45.7352	Conserved protein OS=Mycobacterium tuberculosis (strain ATCC 25618 / H37Rv) OX=83332 GN=Rv3369 PE=1 SV=1
P9WMC5	1516	Some	189	6	20462.7	9	13	0.000139495	0.4392	43.6313	Uncharacterized HTH-type transcriptional regulator Rv2250c OS=Mycobacterium tuberculosis (strain ATCC 25618 / H37Rv) OX=83332 GN=Rv2250c PE=1 SV=1
P9WF81	1516	Some	133	4	14506.3	5	13	0.00019823	0.3759	49.8917	Ribonuclease VapC28 OS=Mycobacterium tuberculosis (strain ATCC 25618 / H37Rv) OX=83332 GN=vapC28 PE=1 SV=1
I6YDV4	438	Unique	351	8	38055	8	13	7.51128e-05	0.3219	60.8847	Probable conserved membrane protein OS=Mycobacterium tuberculosis (strain ATCC 25618 / H37Rv) OX=83332 GN=Rv2609c PE=1 SV=1
P9WMC9	1516	Some	234	6	25319	7	13	0.000112669	0.3547	51.3089	Uncharacterized HTH-type transcriptional regulator Rv1816 OS=Mycobacterium tuberculosis (strain ATCC 25618 / H37Rv) OX=83332 GN=Rv1816 PE=1 SV=1
Q10896	1516	Some	2512	3	269224	8	13	1.04955e-05	0.0111	24.0273	Probable peptide synthetase Nrp (Peptide synthase) OS=Mycobacterium tuberculosis (strain ATCC 25618 / H37Rv) OX=83332 GN=nrp PE=1 SV=1
Reverse_L0TBR2	1516	Some	475	3	49733.1	8	13	5.55044e-05	0.0463	28.8165
O05574	73	Unique	110	4	11433.3	4	13	0.000239678	0.3727	43.5932	Conserved serine rich protein OS=Mycobacterium tuberculosis (strain ATCC 25618 / H37Rv) OX=83332 GN=Rv0991c PE=1 SV=3
contaminant_KERATIN09	1516	Some	429	3	47879.5	5	13	6.14559e-05	0.0606	33.6275
P95137	1516	Some	321	5	35909.7	7	13	8.21327e-05	0.2056	49.7357	Conserved protein OS=Mycobacterium tuberculosis (strain ATCC 25618 / H37Rv) OX=83332 GN=Rv2955c PE=1 SV=4
P9WHU3	827	Unique	385	9	39713.3	9	13	6.84795e-05	0.1558	41.3394	Probable endopeptidase Rv2190c OS=Mycobacterium tuberculosis (strain ATCC 25618 / H37Rv) OX=83332 GN=Rv2190c PE=3 SV=1
P9WP41	1516	Some	230	4	23892.8	5	13	0.000114629	0.2478	44.5086	Probable cutinase cut2 OS=Mycobacterium tuberculosis (strain ATCC 25618 / H37Rv) OX=83332 GN=cut2 PE=1 SV=1
Reverse_P9WI65	1516	Some	1110	5	119327	10	13	2.37519e-05	0.0261	31.1484
P9WIT5	483	Unique	366	8	40872.3	8	13	7.20344e-05	0.2186	52.7217	Membrane protein insertase YidC OS=Mycobacterium tuberculosis (strain ATCC 25618 / H37Rv) OX=83332 GN=yidC PE=1 SV=1
P71626	810	Unique	294	6	33050.3	6	13	8.96755e-05	0.2347	54.6585	Uncharacterized protein OS=Mycobacterium tuberculosis (strain ATCC 25618 / H37Rv) OX=83332 GN=Rv2826c PE=1 SV=4
P71835	434	Unique	236	8	26881.4	8	13	0.000111714	0.2797	46.4931	Probable protease II PtrBa [first part] (Oligopeptidase B) OS=Mycobacterium tuberculosis (strain ATCC 25618 / H37Rv) OX=83332 GN=ptrBa PE=4 SV=3
O06376	632	Unique	241	6	26178.5	6	13	0.000109397	0.2531	47.2351	Possible transferase (Possibly glycosyltransferase) OS=Mycobacterium tuberculosis (strain ATCC 25618 / H37Rv) OX=83332 GN=Rv3631 PE=1 SV=1
P9WPI5	1516	Some	398	7	43654.3	8	13	6.62427e-05	0.2462	47.1785	Uncharacterized protein Rv0106 OS=Mycobacterium tuberculosis (strain ATCC 25618 / H37Rv) OX=83332 GN=Rv0106 PE=1 SV=1
P9WG53	1441	Some	323	8	34091.1	9	13	8.16241e-05	0.3065	54.7357	tRNA(Ile)-lysidine synthase OS=Mycobacterium tuberculosis (strain ATCC 25618 / H37Rv) OX=83332 GN=tilS PE=1 SV=1
I6X6H8	1516	Some	409	4	39026.5	5	13	6.44611e-05	0.2078	73.7005	PPE family protein PPE52 OS=Mycobacterium tuberculosis (strain ATCC 25618 / H37Rv) OX=83332 GN=PPE52 PE=1 SV=1
P9WGK9	1252	Unique	567	9	61580.6	9	13	4.64984e-05	0.194	50.0222	Sensor histidine kinase MtrB OS=Mycobacterium tuberculosis (strain ATCC 25618 / H37Rv) OX=83332 GN=mtrB PE=1 SV=1
O07430	1516	Some	691	8	73456.4	9	13	3.81543e-05	0.1259	50.0417	Probable beta-glucosidase BglS (Gentiobiase) (Cellobiase) (Beta-D-glucoside glucohydrolase) OS=Mycobacterium tuberculosis (strain ATCC 25618 / H37Rv) OX=83332 GN=bglS PE=1 SV=1
P9WJ87	1359	Unique	82	5	9266.6	5	13	0.000321519	0.7805	59.5323	Antitoxin MazE6 OS=Mycobacterium tuberculosis (strain ATCC 25618 / H37Rv) OX=83332 GN=mazE6 PE=1 SV=1
I6YGA5	1435	Some	160	6	17977.4	7	13	0.000164779	0.3875	42.9985	Conserved hypothetical Mce associated protein OS=Mycobacterium tuberculosis (strain ATCC 25618 / H37Rv) OX=83332 GN=Rv3492c PE=1 SV=1
P9WJP7	1277	Unique	203	6	21308.9	6	13	0.000129875	0.197	56.9835	Putative 3-methyladenine DNA glycosylase OS=Mycobacterium tuberculosis (strain ATCC 25618 / H37Rv) OX=83332 GN=Rv1688 PE=1 SV=1
I6Y8K3	1516	Some	165	4	18049.5	6	13	0.000159785	0.2303	40.4982	Possible transcriptional regulatory protein OS=Mycobacterium tuberculosis (strain ATCC 25618 / H37Rv) OX=83332 GN=Rv0737 PE=1 SV=1
P96284	1426	Some	496	6	51651.7	7	13	5.31544e-05	0.1391	45.9903	Putative inactive phenolphthiocerol synthesis polyketide synthase type I Pks15 OS=Mycobacterium tuberculosis (strain ATCC 25618 / H37Rv) OX=83332 GN=pks15 PE=1 SV=2
I6XWG2	1516	Some	92	3	9415.9	5	13	0.000286572	0.6304	48.3166	Probable molybdenum cofactor biosynthesis protein D 2 MoaD2 (Molybdopterin converting factor small subunit) (Molybdopterin [MPT] converting factor, subunit 1) OS=Mycobacterium tuberculosis (strain ATCC 25618 / H37Rv) OX=83332 GN=moaD2 PE=1 SV=1
P71744	1516	Some	356	4	37377.3	6	13	7.40579e-05	0.2051	53.4247	Probable sulfate-binding lipoprotein SubI OS=Mycobacterium tuberculosis (strain ATCC 25618 / H37Rv) OX=83332 GN=subI PE=1 SV=1
L7N670	1500	Some	346	7	36178.3	9	13	7.61983e-05	0.211	47.3013	Probable UDP-glucose 4-epimerase GalE3 (Galactowaldenase) (UDP-galactose 4-epimerase) (Uridine diphosphate galactose 4-epimerase) (Uridine diphospho-galactose 4-epimerase) OS=Mycobacterium tuberculosis (strain ATCC 25618 / H37Rv) OX=83332 GN=galE3 PE=1 SV=1
O05572	1404	Some	325	6	34717.7	8	13	8.11218e-05	0.1662	46.1468	Probable polyprenyl-diphosphate synthase GrcC2 (Polyprenyl pyrophosphate synthetase) OS=Mycobacterium tuberculosis (strain ATCC 25618 / H37Rv) OX=83332 GN=grcC2 PE=1 SV=1
P9WLI1	1510	Some	250	7	26828.8	8	13	0.000105458	0.312	43.5418	Uncharacterized protein Rv2219 OS=Mycobacterium tuberculosis (strain ATCC 25618 / H37Rv) OX=83332 GN=Rv2219 PE=1 SV=1
Reverse_P9WM41	1516	Some	875	4	93276.1	6	13	3.0131e-05	0.0377	30.2335
P9WHP7	799	Unique	298	8	31781.9	8	13	8.84718e-05	0.2852	44.2718	tRNA pseudouridine synthase B OS=Mycobacterium tuberculosis (strain ATCC 25618 / H37Rv) OX=83332 GN=truB PE=1 SV=1
P9WJ09	1390	Unique	75	4	8107.2	4	13	0.000351528	0.36	54.1612	Antitoxin Rv0298 OS=Mycobacterium tuberculosis (strain ATCC 25618 / H37Rv) OX=83332 GN=Rv0298 PE=1 SV=1
P9WMM7	1389	Unique	115	5	12439.1	5	13	0.000229257	0.3826	45.2991	Phosphoribosyl-AMP cyclohydrolase OS=Mycobacterium tuberculosis (strain ATCC 25618 / H37Rv) OX=83332 GN=hisI PE=1 SV=1
P9WJL9	1514	Some	369	8	38479.2	9	13	7.14488e-05	0.2033	46.1905	UDP-N-acetylenolpyruvoylglucosamine reductase OS=Mycobacterium tuberculosis (strain ATCC 25618 / H37Rv) OX=83332 GN=murB PE=1 SV=1
P9WJ29	1516	Some	86	4	9537.1	5	13	0.000306565	0.5116	49.1977	Putative antitoxin VapB36 OS=Mycobacterium tuberculosis (strain ATCC 25618 / H37Rv) OX=83332 GN=vapB36 PE=1 SV=1
P71858	1515	Some	387	10	42670.9	11	13	6.81256e-05	0.2532	48.6027	Acyl-CoA dehydrogenase FadE29 OS=Mycobacterium tuberculosis (strain ATCC 25618 / H37Rv) OX=83332 GN=fadE29 PE=1 SV=2
I6YBQ3	806	Unique	150	4	16482.6	4	13	0.000175764	0.2467	52.1337	Probable transcriptional regulatory protein LrpA (Lrp/AsnC-family) OS=Mycobacterium tuberculosis (strain ATCC 25618 / H37Rv) OX=83332 GN=lrpA PE=1 SV=1
O86312	1516	Some	212	8	23148.6	9	13	0.000124361	0.316	42.6332	Probable transcriptional regulatory protein OS=Mycobacterium tuberculosis (strain ATCC 25618 / H37Rv) OX=83332 GN=Rv1219c PE=1 SV=1
P9WLZ3	1516	Some	401	7	43696.5	8	13	6.57471e-05	0.1372	46.7121	Uncharacterized protein Rv1367c OS=Mycobacterium tuberculosis (strain ATCC 25618 / H37Rv) OX=83332 GN=Rv1367c PE=1 SV=2
O53581	1516	Some	336	5	35407.9	6	13	7.84661e-05	0.119	45.4964	Probable conserved membrane protein OS=Mycobacterium tuberculosis (strain ATCC 25618 / H37Rv) OX=83332 GN=Rv3802c PE=1 SV=1
P95034	634	Unique	406	9	42973.2	9	13	6.49374e-05	0.2537	49.8333	Putative ferredoxin reductase OS=Mycobacterium tuberculosis (strain ATCC 25618 / H37Rv) OX=83332 GN=Rv0688 PE=1 SV=1
P9WGD1	324	Unique	532	11	60212.2	11	13	4.95575e-05	0.1203	37.8619	Exopolysaccharide phosphotransferase CpsY OS=Mycobacterium tuberculosis (strain ATCC 25618 / H37Rv) OX=83332 GN=cpsY PE=1 SV=1
P9WL23	1516	Some	370	7	39727.3	8	13	7.12557e-05	0.1784	52.2007	Uncharacterized protein Rv2915c OS=Mycobacterium tuberculosis (strain ATCC 25618 / H37Rv) OX=83332 GN=Rv2915c PE=1 SV=1
P9WLW5	643	Unique	231	4	27055.6	4	13	0.000114132	0.1818	49.4945	Uncharacterized protein Rv1507c OS=Mycobacterium tuberculosis (strain ATCC 25618 / H37Rv) OX=83332 GN=Rv1507c PE=1 SV=1
O06624	1158	Unique	230	5	23931.5	5	13	0.000114629	0.2	60.4754	Possible Inv protein OS=Mycobacterium tuberculosis (strain ATCC 25618 / H37Rv) OX=83332 GN=Rv1566c PE=1 SV=3
I6XA34	134	Unique	257	4	27591.1	4	13	0.000102586	0.214	47.3209	Conserved protein OS=Mycobacterium tuberculosis (strain ATCC 25618 / H37Rv) OX=83332 GN=Rv0911 PE=1 SV=1
P9WNV5	1168	Unique	507	7	53685.5	7	13	5.20012e-05	0.1341	56.8359	DNA ligase B OS=Mycobacterium tuberculosis (strain ATCC 25618 / H37Rv) OX=83332 GN=ligB PE=1 SV=1
L7N6B2	1173	Unique	330	7	35244.4	7	13	7.98927e-05	0.2152	46.4326	Probable periplasmic iron-transport lipoprotein OS=Mycobacterium tuberculosis (strain ATCC 25618 / H37Rv) OX=83332 GN=Rv0265c PE=1 SV=1
P9WJE9	1516	Some	462	7	50347.2	10	13	5.70662e-05	0.2381	37.5436	ESX-1 secretion system protein EccE1 OS=Mycobacterium tuberculosis (strain ATCC 25618 / H37Rv) OX=83332 GN=eccE1 PE=1 SV=1
P71857	1516	Some	339	3	35428.1	6	13	7.77717e-05	0.1032	29.6024	Acyl-CoA dehydrogenase FadE28 OS=Mycobacterium tuberculosis (strain ATCC 25618 / H37Rv) OX=83332 GN=fadE28 PE=1 SV=3
P9WL77	650	Unique	557	11	58580.6	11	13	4.73332e-05	0.1903	41.8668	Uncharacterized lipoprotein Rv2585c OS=Mycobacterium tuberculosis (strain ATCC 25618 / H37Rv) OX=83332 GN=Rv2585c PE=1 SV=1
P9WIC1	1487	Some	105	4	11745.2	5	13	0.000251091	0.3524	55.5028	Intracellular chorismate mutase OS=Mycobacterium tuberculosis (strain ATCC 25618 / H37Rv) OX=83332 GN=Rv0948c PE=1 SV=1
P96941	1183	Unique	231	4	24693.7	4	13	0.000114132	0.1472	54.3354	Possible transcriptional regulatory protein (Probably TetR-family) OS=Mycobacterium tuberculosis (strain ATCC 25618 / H37Rv) OX=83332 GN=Rv0653c PE=1 SV=5
P9WQ31	1516	Some	535	3	58043.2	6	12	4.54889e-05	0.114	46.8594	Uncharacterized protein Rv1319c OS=Mycobacterium tuberculosis (strain ATCC 25618 / H37Rv) OX=83332 GN=Rv1319c PE=1 SV=1
O69719	756	Unique	152	5	15849.3	5	12	0.000160109	0.375	49.4214	tRNA-specific adenosine deaminase OS=Mycobacterium tuberculosis (strain ATCC 25618 / H37Rv) OX=83332 GN=tadA PE=1 SV=1
O69717	1473	Some	130	5	14192.7	6	12	0.000187204	0.4308	41.862	Putative antitoxin VapB50 OS=Mycobacterium tuberculosis (strain ATCC 25618 / H37Rv) OX=83332 GN=vapB50 PE=4 SV=1
P9WJP3	1445	Some	326	7	33936	8	12	7.4652e-05	0.2546	51.5053	o-succinylbenzoate synthase OS=Mycobacterium tuberculosis (strain ATCC 25618 / H37Rv) OX=83332 GN=menC PE=1 SV=1
P9WLM7	890	Unique	80	5	8860.4	5	12	0.000304207	0.725	46.9893	Antitoxin VapB15 OS=Mycobacterium tuberculosis (strain ATCC 25618 / H37Rv) OX=83332 GN=vapB15 PE=1 SV=1
O53465	1516	Some	138	6	15483.1	7	12	0.000176352	0.4203	47.0808	Putative ribonuclease VapC45 OS=Mycobacterium tuberculosis (strain ATCC 25618 / H37Rv) OX=83332 GN=vapC45 PE=1 SV=1
P9WMT1	1479	Some	479	8	50411.9	9	12	5.0807e-05	0.1503	48.1221	GTPase Obg OS=Mycobacterium tuberculosis (strain ATCC 25618 / H37Rv) OX=83332 GN=obg PE=1 SV=1
O05841	1516	Some	474	9	51221.2	10	12	5.13429e-05	0.173	43.5061	GCN5-related N-acetyltransferase, phosphorylase OS=Mycobacterium tuberculosis (strain ATCC 25618 / H37Rv) OX=83332 GN=Rv3225c PE=1 SV=2
P9WM23	1516	Some	344	5	33913.4	6	12	7.07458e-05	0.125	33.4354	Uncharacterized aminopeptidase Rv1333 OS=Mycobacterium tuberculosis (strain ATCC 25618 / H37Rv) OX=83332 GN=Rv1333 PE=1 SV=1
I6YA50	1516	Some	270	6	28925.4	8	12	9.01354e-05	0.1778	35.5022	Possible conserved transmembrane alanine rich protein OS=Mycobacterium tuberculosis (strain ATCC 25618 / H37Rv) OX=83332 GN=Rv2743c PE=1 SV=1
P9WKV1	1516	Some	438	3	46052.4	8	12	5.55629e-05	0.0936	33.8917	Transcriptional regulator Rv0485 OS=Mycobacterium tuberculosis (strain ATCC 25618 / H37Rv) OX=83332 GN=Rv0485 PE=1 SV=1
P9WGA3	1516	Some	261	7	29231.9	8	12	9.32435e-05	0.2375	40.4786	Probable trans-aconitate 2-methyltransferase OS=Mycobacterium tuberculosis (strain ATCC 25618 / H37Rv) OX=83332 GN=tam PE=1 SV=1
P9WQC9	375	Unique	93	4	10181.2	4	12	0.000261683	0.6129	53.1327	Acylphosphatase OS=Mycobacterium tuberculosis (strain ATCC 25618 / H37Rv) OX=83332 GN=acyP PE=1 SV=1
O33341	325	Unique	308	6	32403.6	6	12	7.90148e-05	0.1818	47.6917	Putative glutamine amidotransferase Rv2859c OS=Mycobacterium tuberculosis (strain ATCC 25618 / H37Rv) OX=83332 GN=Rv2859c PE=1 SV=1
O53764	1461	Some	339	7	37101.9	8	12	7.17892e-05	0.2065	37.6664	Probable methyltransferase/methylase OS=Mycobacterium tuberculosis (strain ATCC 25618 / H37Rv) OX=83332 GN=Rv0567 PE=1 SV=3
L0TBY6	728	Unique	139	6	15431.1	6	12	0.000175083	0.5396	44.6882	Possible flavoprotein OS=Mycobacterium tuberculosis (strain ATCC 25618 / H37Rv) OX=83332 GN=Rv2250A PE=1 SV=1
P9WNY9	1508	Some	408	7	43824.7	8	12	5.96484e-05	0.1691	44.9391	Menaquinone reductase OS=Mycobacterium tuberculosis (strain ATCC 25618 / H37Rv) OX=83332 GN=menJ PE=1 SV=1
P9WI45	315	Unique	536	8	54655	8	12	4.5404e-05	0.1511	55.5307	Uncharacterized PPE family protein PPE3 OS=Mycobacterium tuberculosis (strain ATCC 25618 / H37Rv) OX=83332 GN=PPE3 PE=1 SV=1
P9WF23	33	Unique	99	5	10985	5	12	0.000245824	0.5253	59.7184	Antitoxin VapB47 OS=Mycobacterium tuberculosis (strain ATCC 25618 / H37Rv) OX=83332 GN=vapB47 PE=1 SV=1
P9WHQ3	1407	Some	308	7	32978.3	8	12	7.90148e-05	0.1461	33.9059	Uncharacterized RNA pseudouridine synthase Rv1540 OS=Mycobacterium tuberculosis (strain ATCC 25618 / H37Rv) OX=83332 GN=Rv1540 PE=1 SV=1
P9WK91	970	Unique	311	8	34679	8	12	7.82526e-05	0.2669	40.8991	Lipoyl synthase OS=Mycobacterium tuberculosis (strain ATCC 25618 / H37Rv) OX=83332 GN=lipA PE=1 SV=1
P9WL87	81	Unique	167	6	18971.7	6	12	0.000145728	0.3772	42.5233	Uncharacterized protein Rv2574 OS=Mycobacterium tuberculosis (strain ATCC 25618 / H37Rv) OX=83332 GN=Rv2574 PE=1 SV=1
P9WMY7	1516	Some	480	5	50492.5	7	12	5.07011e-05	0.0958	35.7071	D-inositol 3-phosphate glycosyltransferase OS=Mycobacterium tuberculosis (strain ATCC 25618 / H37Rv) OX=83332 GN=mshA PE=1 SV=1
I6YG92	1516	Some	260	5	28465.6	6	12	9.36021e-05	0.2462	36.124	Probable conserved membrane protein OS=Mycobacterium tuberculosis (strain ATCC 25618 / H37Rv) OX=83332 GN=Rv3482c PE=1 SV=1
I6X5G8	1516	Some	181	0	19552.4	3	12	0.000134456	0.1602	49.2703	Uncharacterized protein OS=Mycobacterium tuberculosis (strain ATCC 25618 / H37Rv) OX=83332 GN=Rv2828c PE=1 SV=1
P9WKR7	1499	Some	162	5	17803.5	6	12	0.000150226	0.3827	44.2812	Uncharacterized protein Rv0875c OS=Mycobacterium tuberculosis (strain ATCC 25618 / H37Rv) OX=83332 GN=Rv0875c PE=1 SV=1
P9WQ89	651	Unique	364	8	38894.8	8	12	6.68587e-05	0.1923	46.8895	Uncharacterized aminotransferase Rv2231c OS=Mycobacterium tuberculosis (strain ATCC 25618 / H37Rv) OX=83332 GN=Rv2231c PE=1 SV=1
P71988	1516	Some	517	6	55747.9	8	12	4.70726e-05	0.1586	41.5434	Possible penicillin-binding protein OS=Mycobacterium tuberculosis (strain ATCC 25618 / H37Rv) OX=83332 GN=Rv1730c PE=1 SV=1
P71969	1516	Some	528	7	53963.8	8	12	4.6092e-05	0.1193	40.4273	Possible secreted protease OS=Mycobacterium tuberculosis (strain ATCC 25618 / H37Rv) OX=83332 GN=Rv2672 PE=1 SV=1
P9WQ15	1516	Some	454	7	49088.1	8	12	5.36047e-05	0.207	52.0569	Putative flavin-containing monoamine oxidase AofH OS=Mycobacterium tuberculosis (strain ATCC 25618 / H37Rv) OX=83332 GN=aofH PE=1 SV=1
O06604	1516	Some	469	7	51692.2	8	12	5.18903e-05	0.1343	38.2662	Probable PhiRv1 integrase OS=Mycobacterium tuberculosis (strain ATCC 25618 / H37Rv) OX=83332 GN=Rv1586c PE=1 SV=1
I6WZ30	1516	Some	165	3	16558.3	4	12	0.000147494	0.3636	41.4426	Conserved threonine rich protein OS=Mycobacterium tuberculosis (strain ATCC 25618 / H37Rv) OX=83332 GN=Rv0679c PE=1 SV=1
P96375	1061	Unique	155	7	16596.7	7	12	0.00015701	0.3806	50.0485	Conserved protein OS=Mycobacterium tuberculosis (strain ATCC 25618 / H37Rv) OX=83332 GN=Rv1025 PE=1 SV=4
O53836	1516	Some	213	6	23409.1	7	12	0.000114256	0.3239	46.8945	Conserved protein OS=Mycobacterium tuberculosis (strain ATCC 25618 / H37Rv) OX=83332 GN=Rv0825c PE=1 SV=3
P9WK53	1265	Unique	185	5	19708.9	5	12	0.000131549	0.2378	47.9965	Putative lipoprotein LprB OS=Mycobacterium tuberculosis (strain ATCC 25618 / H37Rv) OX=83332 GN=lprB PE=1 SV=1
P9WIJ5	575	Unique	222	9	23160	9	12	0.000109624	0.4414	45.8057	Pyrrolidone-carboxylate peptidase OS=Mycobacterium tuberculosis (strain ATCC 25618 / H37Rv) OX=83332 GN=pcp PE=1 SV=1
P9WLK7	1516	Some	656	5	69762.7	8	12	3.70984e-05	0.1494	34.8752	Uncharacterized protein Rv2079 OS=Mycobacterium tuberculosis (strain ATCC 25618 / H37Rv) OX=83332 GN=Rv2079 PE=4 SV=1
P9WJZ1	106	Unique	274	5	29947.1	5	12	8.88195e-05	0.2993	54.7892	Probable S-adenosylmethionine-dependent methyltransferase Rv3030 OS=Mycobacterium tuberculosis (strain ATCC 25618 / H37Rv) OX=83332 GN=Rv3030 PE=1 SV=1
P9WF69	109	Unique	143	3	15877.3	3	12	0.000170186	0.2587	44.4102	Ribonuclease VapC33 OS=Mycobacterium tuberculosis (strain ATCC 25618 / H37Rv) OX=83332 GN=vapC33 PE=1 SV=1
P9WJ37	1076	Unique	75	8	8172.3	8	12	0.000324487	0.9067	44.355	Putative antitoxin VapB29 OS=Mycobacterium tuberculosis (strain ATCC 25618 / H37Rv) OX=83332 GN=vapB29 PE=1 SV=1
P96376	1516	Some	228	6	24536.8	7	12	0.000106739	0.2237	46.4334	Possible conserved membrane protein OS=Mycobacterium tuberculosis (strain ATCC 25618 / H37Rv) OX=83332 GN=Rv1024 PE=4 SV=1
I6Y1H7	1516	Some	657	6	70738.9	8	12	3.70419e-05	0.1339	36.4718	Probable conserved integral membrane alanine and valine and leucine rich protein OS=Mycobacterium tuberculosis (strain ATCC 25618 / H37Rv) OX=83332 GN=Rv2690c PE=1 SV=1
L0TDE1	1516	Some	358	4	40116.4	5	12	6.79792e-05	0.1285	52.3442	DNA ligase C OS=Mycobacterium tuberculosis (strain ATCC 25618 / H37Rv) OX=83332 GN=ligC PE=1 SV=1
O50402	1516	Some	213	4	22629.6	6	12	0.000114256	0.3192	46.4431	Probable enoyl-CoA hydratase EchA18 (Enoyl hydrase) (Unsaturated acyl-CoA hydratase) (Crotonase) OS=Mycobacterium tuberculosis (strain ATCC 25618 / H37Rv) OX=83332 GN=echA18 PE=1 SV=1
O07775	552	Unique	103	3	10158	3	12	0.000236277	0.5437	49.4467	Possible exported protein OS=Mycobacterium tuberculosis (strain ATCC 25618 / H37Rv) OX=83332 GN=Rv0603 PE=1 SV=1
P71839	1516	Some	129	4	13922.2	6	12	0.000188655	0.4264	38.9974	Conserved protein OS=Mycobacterium tuberculosis (strain ATCC 25618 / H37Rv) OX=83332 GN=Rv0786c PE=1 SV=2
P9WMM9	1516	Some	93	3	10250.3	4	12	0.000261683	0.2796	49.6374	Phosphoribosyl-ATP pyrophosphatase OS=Mycobacterium tuberculosis (strain ATCC 25618 / H37Rv) OX=83332 GN=hisE PE=1 SV=1
O05900	1516	Some	532	4	56683.3	6	12	4.57454e-05	0.0789	27.4522	Conserved protein OS=Mycobacterium tuberculosis (strain ATCC 25618 / H37Rv) OX=83332 GN=Rv0907 PE=1 SV=2
P9WK23	1516	Some	724	6	79677.8	8	12	3.3614e-05	0.1036	40.3045	4-alpha-glucanotransferase OS=Mycobacterium tuberculosis (strain ATCC 25618 / H37Rv) OX=83332 GN=malQ PE=1 SV=1
I6Y4Y1	1516	Some	342	6	36855.3	7	12	7.11595e-05	0.2047	40.2421	Uncharacterized protein OS=Mycobacterium tuberculosis (strain ATCC 25618 / H37Rv) OX=83332 GN=Rv0837c PE=1 SV=1
P9WHT7	1516	Some	344	7	35051.1	8	12	7.07458e-05	0.2442	48.2442	tRNA N6-adenosine threonylcarbamoyltransferase OS=Mycobacterium tuberculosis (strain ATCC 25618 / H37Rv) OX=83332 GN=tsaD PE=1 SV=1
P9WJM3	1148	Unique	255	6	27304.3	6	12	9.54375e-05	0.3059	47.0063	5'-methylthioadenosine/S-adenosylhomocysteine nucleosidase OS=Mycobacterium tuberculosis (strain ATCC 25618 / H37Rv) OX=83332 GN=mtnN PE=1 SV=1
P71701	125	Unique	264	6	28488.4	6	12	9.21839e-05	0.2083	49.6028	Possible oxidoreductase OS=Mycobacterium tuberculosis (strain ATCC 25618 / H37Rv) OX=83332 GN=Rv0044c PE=1 SV=1
I6X5I7	1141	Unique	405	7	41926.5	7	12	6.00902e-05	0.2148	51.6513	Possible multifunctional enzyme siroheme synthase CysG: uroporphyrin-III C-methyltransferase (Urogen III methylase) (SUMT) (Uroporphyrinogen III methylase) (UROM) + precorrin-2 oxidase + ferrochelatas... OS=Mycobacterium tuberculosis (strain ATCC 25618 / H37Rv) OX=83332 GN=cysG PE=1 SV=1
I6WZ83	809	Unique	185	4	20112.4	4	12	0.000131549	0.2378	43.6272	Uncharacterized protein OS=Mycobacterium tuberculosis (strain ATCC 25618 / H37Rv) OX=83332 GN=Rv0743c PE=1 SV=1
P9WNR5	1516	Some	495	7	51537.1	10	12	4.91647e-05	0.1111	37.0376	ESX-2 secretion system ATPase EccB2 OS=Mycobacterium tuberculosis (strain ATCC 25618 / H37Rv) OX=83332 GN=eccB2 PE=1 SV=1
O53431	1055	Unique	88	3	9271.8	3	12	0.000276552	0.375	48.1419	Uncharacterized protein OS=Mycobacterium tuberculosis (strain ATCC 25618 / H37Rv) OX=83332 GN=Rv1083 PE=1 SV=1
O33282	478	Unique	388	7	39919.5	7	12	6.27231e-05	0.2113	44.4517	Possible alanine rich transferase OS=Mycobacterium tuberculosis (strain ATCC 25618 / H37Rv) OX=83332 GN=Rv2739c PE=1 SV=3
I6Y2E2	1516	Some	524	8	58721.9	9	12	4.64438e-05	0.1221	44.2579	Probable monooxygenase OS=Mycobacterium tuberculosis (strain ATCC 25618 / H37Rv) OX=83332 GN=Rv3049c PE=1 SV=1
P9WJ07	1337	Unique	59	5	6381.1	5	12	0.000412484	0.8644	45.9714	Antitoxin Rv0909 OS=Mycobacterium tuberculosis (strain ATCC 25618 / H37Rv) OX=83332 GN=Rv0909 PE=1 SV=1
P9WPP5	789	Unique	402	8	45375	8	12	6.05387e-05	0.2736	49.1077	Putative cytochrome P450 123 OS=Mycobacterium tuberculosis (strain ATCC 25618 / H37Rv) OX=83332 GN=cyp123 PE=1 SV=1
P9WM95	385	Unique	109	5	11832.9	5	12	0.000223271	0.578	52.8719	Uncharacterized protein Rv0030 OS=Mycobacterium tuberculosis (strain ATCC 25618 / H37Rv) OX=83332 GN=Rv0030 PE=1 SV=1
O53213	1516	Some	1137	6	120725	9	12	2.14042e-05	0.0387	27.8512	Probable transcriptional regulatory protein (LuxR-family) OS=Mycobacterium tuberculosis (strain ATCC 25618 / H37Rv) OX=83332 GN=Rv2488c PE=1 SV=1
Reverse_O07742	1516	Some	203	3	22111.5	6	12	0.000119884	0.1084	27.139
P9WJ73	785	Unique	168	6	19489.8	6	12	0.00014486	0.3155	47.6549	3'-5' exoribonuclease Rv2179c OS=Mycobacterium tuberculosis (strain ATCC 25618 / H37Rv) OX=83332 GN=Rv2179c PE=1 SV=1
P71649	1516	Some	347	9	38752.1	10	12	7.01342e-05	0.1816	39.5233	Hypothetical arginine and alanine rich protein OS=Mycobacterium tuberculosis (strain ATCC 25618 / H37Rv) OX=83332 GN=Rv2802c PE=1 SV=4
contaminant_IGA1_HAEIN	1516	Some	1541	1	169249	5	12	1.57927e-05	0.0104	33.743	IMMUNOGLOBULIN A1 PROTEASE PRECURSOR (EC 3.4.21.72) (IGA1 PROTEASE)....
P9WMI7	1516	Some	114	5	12330.7	6	12	0.000213479	0.4298	46.1985	Uncharacterized HTH-type transcriptional regulator Rv0081 OS=Mycobacterium tuberculosis (strain ATCC 25618 / H37Rv) OX=83332 GN=Rv0081 PE=1 SV=1
I6YEW1	1516	Some	286	8	32657.9	9	12	8.50928e-05	0.1783	33.5452	Uncharacterized protein OS=Mycobacterium tuberculosis (strain ATCC 25618 / H37Rv) OX=83332 GN=Rv2990c PE=1 SV=1
P9WLB7	1516	Some	284	6	30485.6	7	12	8.56921e-05	0.25	43.6232	Uncharacterized protein Rv2313c OS=Mycobacterium tuberculosis (strain ATCC 25618 / H37Rv) OX=83332 GN=Rv2313c PE=1 SV=1
L7N662	510	Unique	485	6	53773.6	6	12	5.01785e-05	0.1423	41.2715	Probable integral membrane cytochrome D ubiquinol oxidase (Subunit I) CydA (Cytochrome BD-I oxidase subunit I) OS=Mycobacterium tuberculosis (strain ATCC 25618 / H37Rv) OX=83332 GN=cydA PE=1 SV=1
O05305	1017	Unique	562	7	59164.8	7	12	4.33035e-05	0.0587	37.9134	Uncharacterized protein OS=Mycobacterium tuberculosis (strain ATCC 25618 / H37Rv) OX=83332 GN=Rv1204c PE=1 SV=1
P95226	1516	Some	397	6	43994.7	9	11	5.61927e-05	0.1612	30.8281	Uncharacterized protein OS=Mycobacterium tuberculosis (strain ATCC 25618 / H37Rv) OX=83332 GN=Rv0269c PE=1 SV=1
P95149	1516	Some	802	8	85583.7	9	11	2.78161e-05	0.0798	36.1371	Probable CoA-transferase Rv1866 OS=Mycobacterium tuberculosis (strain ATCC 25618 / H37Rv) OX=83332 GN=Rv1866 PE=1 SV=2
P96242	1516	Some	137	4	14999.2	5	11	0.000162836	0.4526	47.9029	Uncharacterized protein OS=Mycobacterium tuberculosis (strain ATCC 25618 / H37Rv) OX=83332 GN=Rv3836 PE=1 SV=2
P9WQC3	1516	Some	367	8	37954.6	9	11	6.07861e-05	0.2071	41.4208	Probable alcohol dehydrogenase adh OS=Mycobacterium tuberculosis (strain ATCC 25618 / H37Rv) OX=83332 GN=adh PE=1 SV=1
Reverse_P95198	1516	Some	140	1	15364.5	3	11	0.000159346	0.1714	36.5667
P96415	1516	Some	229	3	25406.2	4	11	9.74171e-05	0.2271	50.3217	Probable transcriptional regulatory protein (Probably TetR/AcrR-family) OS=Mycobacterium tuberculosis (strain ATCC 25618 / H37Rv) OX=83332 GN=Rv0232 PE=1 SV=1
P9WJ55	1516	Some	73	4	7895.2	6	11	0.000305596	0.7808	42.5089	Putative antitoxin VapB9 OS=Mycobacterium tuberculosis (strain ATCC 25618 / H37Rv) OX=83332 GN=vapB9 PE=4 SV=1
P9WLI7	328	Unique	230	5	24338.5	5	11	9.69935e-05	0.1522	38.9874	Uncharacterized protein Rv2203 OS=Mycobacterium tuberculosis (strain ATCC 25618 / H37Rv) OX=83332 GN=Rv2203 PE=1 SV=1
P96843	1516	Some	507	6	54042.8	7	11	4.4001e-05	0.1499	34.0056	3-[(3aS,4S,7aS)-7a-methyl-1,5-dioxo-octahydro-1H-inden-4-yl]propanoyl:CoA ligase OS=Mycobacterium tuberculosis (strain ATCC 25618 / H37Rv) OX=83332 GN=fadD3 PE=1 SV=1
P9WFP1	1516	Some	435	3	47165.6	5	11	5.12839e-05	0.0759	29.7932	UPF0053 protein Rv2366c OS=Mycobacterium tuberculosis (strain ATCC 25618 / H37Rv) OX=83332 GN=Rv2366c PE=1 SV=1
P71662	1516	Some	492	8	55199	9	11	4.53425e-05	0.1606	35.08	Probable monoxygenase OS=Mycobacterium tuberculosis (strain ATCC 25618 / H37Rv) OX=83332 GN=Rv1393c PE=1 SV=1
Q50616	1516	Some	487	6	50984.6	7	11	4.5808e-05	0.1294	31.4616	Possible flavoprotein OS=Mycobacterium tuberculosis (strain ATCC 25618 / H37Rv) OX=83332 GN=Rv1817 PE=1 SV=1
I6Y3Q7	1516	Some	278	6	31029.9	7	11	8.02464e-05	0.1763	31.9224	Conserved protein OS=Mycobacterium tuberculosis (strain ATCC 25618 / H37Rv) OX=83332 GN=Rv3510c PE=1 SV=1
P9WQ91	311	Unique	429	8	47302.4	8	11	5.20012e-05	0.2168	43.3506	Probable aspartate aminotransferase OS=Mycobacterium tuberculosis (strain ATCC 25618 / H37Rv) OX=83332 GN=aspC PE=1 SV=1
I6WZD9	460	Unique	275	7	29028	7	11	8.11218e-05	0.2945	44.689	Probable oxidoreductase OS=Mycobacterium tuberculosis (strain ATCC 25618 / H37Rv) OX=83332 GN=Rv0765c PE=1 SV=1
L0TB61	461	Unique	324	7	34648.9	7	11	6.88534e-05	0.2654	46.277	Conserved transmembrane protein OS=Mycobacterium tuberculosis (strain ATCC 25618 / H37Rv) OX=83332 GN=Rv2037c PE=1 SV=1
P9WF15	1516	Some	150	4	16770.8	5	11	0.000148723	0.2667	50.1086	Putative antitoxin VapB49 OS=Mycobacterium tuberculosis (strain ATCC 25618 / H37Rv) OX=83332 GN=vapB49 PE=1 SV=1
P9WLK5	1516	Some	146	1	14211.3	4	11	0.000152798	0.0822	23.2423	Uncharacterized protein Rv2081c OS=Mycobacterium tuberculosis (strain ATCC 25618 / H37Rv) OX=83332 GN=Rv2081c PE=4 SV=1
P71629	1516	Some	809	6	90672.9	9	11	2.75754e-05	0.0878	39.0113	CRISPR system single-strand-specific deoxyribonuclease Cas10/Csm1 (subtype III-A) OS=Mycobacterium tuberculosis (strain ATCC 25618 / H37Rv) OX=83332 GN=cas10 PE=1 SV=1
P9WM93	226	Unique	131	4	13941	4	11	0.000170294	0.4198	40.2975	Uncharacterized protein Rv0034 OS=Mycobacterium tuberculosis (strain ATCC 25618 / H37Rv) OX=83332 GN=Rv0034 PE=1 SV=1
O07429	96	Unique	169	5	18367.4	5	11	0.000132003	0.3077	33.1979	Uncharacterized protein OS=Mycobacterium tuberculosis (strain ATCC 25618 / H37Rv) OX=83332 GN=Rv0185 PE=1 SV=1
P9WLZ5	1516	Some	273	7	30095.5	8	11	8.17161e-05	0.2308	38.1083	Uncharacterized protein Rv1366 OS=Mycobacterium tuberculosis (strain ATCC 25618 / H37Rv) OX=83332 GN=Rv1366 PE=1 SV=1
P96394	297	Unique	323	6	35990.6	6	11	6.90666e-05	0.2384	35.3785	Possible transcriptional regulatory protein NadR (Probably AsnC-family) OS=Mycobacterium tuberculosis (strain ATCC 25618 / H37Rv) OX=83332 GN=nadR PE=4 SV=2
I6X5C5	298	Unique	344	5	35353	5	11	6.48503e-05	0.2151	51.8844	Possible alanine rich oxidoreductase OS=Mycobacterium tuberculosis (strain ATCC 25618 / H37Rv) OX=83332 GN=Rv2781c PE=1 SV=1
P71625	1516	Some	295	3	32309.2	5	11	7.56221e-05	0.122	29.7181	Uncharacterized protein OS=Mycobacterium tuberculosis (strain ATCC 25618 / H37Rv) OX=83332 GN=Rv2827c PE=1 SV=4
P9WPU1	1516	Some	761	7	78783.2	9	11	2.93147e-05	0.0986	34.1262	Copper-exporting P-type ATPase OS=Mycobacterium tuberculosis (strain ATCC 25618 / H37Rv) OX=83332 GN=ctpA PE=1 SV=1
Q50699	1516	Some	417	4	44745	5	11	5.34976e-05	0.1079	34.6473	Uncharacterized protein OS=Mycobacterium tuberculosis (strain ATCC 25618 / H37Rv) OX=83332 GN=Rv1277 PE=1 SV=2
P9WMB5	1516	Some	316	9	35086.1	10	11	7.05965e-05	0.2943	36.7374	Phosphatidylinositol mannoside acyltransferase OS=Mycobacterium tuberculosis (strain ATCC 25618 / H37Rv) OX=83332 GN=Rv2611c PE=1 SV=1
P9WFA7	1516	Some	133	4	14925	5	11	0.000167733	0.2632	37.0477	Ribonuclease VapC10 OS=Mycobacterium tuberculosis (strain ATCC 25618 / H37Rv) OX=83332 GN=vapC10 PE=1 SV=1
P9WFA9	1516	Some	127	4	13832.4	6	11	0.000175658	0.3701	36.5985	Ribonuclease VapC9 OS=Mycobacterium tuberculosis (strain ATCC 25618 / H37Rv) OX=83332 GN=vapC9 PE=1 SV=1
O05828	1516	Some	437	5	48334.3	7	11	5.10492e-05	0.1327	29.4933	Uncharacterized protein OS=Mycobacterium tuberculosis (strain ATCC 25618 / H37Rv) OX=83332 GN=Rv2370c PE=4 SV=1
P9WQC1	1259	Unique	346	7	36590.8	7	11	6.44754e-05	0.2341	41.8626	Probable alcohol dehydrogenase AdhA OS=Mycobacterium tuberculosis (strain ATCC 25618 / H37Rv) OX=83332 GN=adhA PE=1 SV=1
P9WFQ1	779	Unique	102	4	10927.7	4	11	0.000218711	0.3333	30.2732	UPF0045 protein Rv1898 OS=Mycobacterium tuberculosis (strain ATCC 25618 / H37Rv) OX=83332 GN=Rv1898 PE=1 SV=1
P9WMI1	1516	Some	474	5	53020.8	7	11	4.70644e-05	0.1097	34.8256	HTH-type transcriptional regulator RamB OS=Mycobacterium tuberculosis (strain ATCC 25618 / H37Rv) OX=83332 GN=ramB PE=1 SV=1
I6YC99	1281	Unique	400	7	42374.1	7	11	5.57713e-05	0.15	37.4047	Mce-family protein Mce4A OS=Mycobacterium tuberculosis (strain ATCC 25618 / H37Rv) OX=83332 GN=mce4A PE=1 SV=1
I6X9E2	1516	Some	316	6	32848.6	7	11	7.05965e-05	0.2848	36.9509	Probable conserved lipoprotein LpqO OS=Mycobacterium tuberculosis (strain ATCC 25618 / H37Rv) OX=83332 GN=lpqO PE=1 SV=1
O53518	977	Unique	379	8	40813.7	8	11	5.88615e-05	0.2164	42.6089	Uncharacterized protein OS=Mycobacterium tuberculosis (strain ATCC 25618 / H37Rv) OX=83332 GN=Rv2184c PE=1 SV=3
P9WI85	980	Unique	244	6	26251.9	6	11	9.14283e-05	0.2459	50.436	Putative quercetin 2,3-dioxygenase Rv0181c OS=Mycobacterium tuberculosis (strain ATCC 25618 / H37Rv) OX=83332 GN=Rv0181c PE=1 SV=1
P9WPC7	647	Unique	252	5	26592.9	5	11	8.85258e-05	0.1786	38.9892	Uncharacterized protein Rv2667 OS=Mycobacterium tuberculosis (strain ATCC 25618 / H37Rv) OX=83332 GN=Rv2667 PE=3 SV=1
P9WJA7	1516	Some	149	5	16731.8	7	11	0.000149722	0.302	32.7631	Antitoxin HigA1 OS=Mycobacterium tuberculosis (strain ATCC 25618 / H37Rv) OX=83332 GN=higA1 PE=1 SV=1
I6Y8R4	988	Unique	303	3	30616.5	3	11	7.36254e-05	0.1188	52.3916	Probable conserved exported protein OS=Mycobacterium tuberculosis (strain ATCC 25618 / H37Rv) OX=83332 GN=Rv0774c PE=1 SV=1
[truncated: 801 more rows]
