# Supplementary material for: A Phenotypic Characterization of Two Isolates of a Multidrug-Resistant Outbreak Strain of Mycobacterium tuberculosis with Opposite Epidemiological Fitness
Source: Biomed Res Int. 2020 Apr 8;2020:4741237. doi: 10.1155/2020/4741237 (PMC7168692; doi:10.1155/2020/4741237)
Supplement: Supplementary Materials — Supplementary Material: Supplementary Table 1, Supplementary Table 2, and Supplementary Table 3. Supplementary Figure 1: (a) chromatogram profile of the high pH reversed-phase (hpRP) fractionation. (b) Schematic representation of the 48 fractions collected in the hpRP chromatography. The labels M1 to M12 in each well indicate the pattern of mixture. Supplementary Figure 2: total RNA obtained from cultures in the stationary phase (OD600nm ~ 1) and resolved in 0.8% agarose gel. Supplementary Figure 3: comparative gene expression of selected DevR regulon genes between strains by RT-qPCR at (a) early stationary and (b) late stationary growth phases. Fold changes of Mp/410 strains were calculated using the expression levels of the sigA mRNA as a reference gene and the 410 variant as a calibrator. Data were analysed using a random permutation test (fg statistic software ∗P < 0.05). The bars represent average expression ratios of six samples ± SD between the Mp strain and the 410 variant. Supplementary Figure 4: FAMEs and MAMEs were derived from extractable lipids (a) and delipided cells (b) of the Mp and 410 strains. TLC plates were developed in the solvent system η-hexane : ethyl acetate (95 : 5) (thrice) and revealed with CuSO4 and heating. (c) Total extractable lipids of the Mp and 410 strains were analysed by TLC developed in the solvent system chloroform : methanol : water (90 : 10 : 1). [file 4741237.f1.zip › Supplementary table 2.xlsx]

## Sheet: Dif accumulated proteins
Peptide Log Fold Change Cutoff: 0.50			Peptide p-value Cutoff: 0.05				No Peptides: 2
Total Peptides: 29732			Filtered SpecCount: 10141				Filtered Peptides:2359		Filtered Proteins: 680
Avg Filtered Pep Fold: -0.296			Corrected p-value for q = 0.01: 0.0045441176470588235
ProtID	Tuberculist ID	PeptideCount	UniquePeptideCount	SpecCount	AvgLogFold	abs AvgLogFC	Fold Change	StouffersPValue	Description
P9WPQ1	Rv3221c	2	2	7	1.473	1.473	-2.77599	0.0081571	Biotinylated protein TB7.3 OS=Mycobacterium tuberculosis (strain ATCC 25618 / H37Rv) OX=83332 GN=Rv3221c PE=1 SV=1
O53507	Rv2173	4	4	4	1.362	1.362	-2.57041	0.00120944	Probable geranylgeranyl pyrophosphate synthetase IdsA2 (Ggppsase) (GGPP synthetase) (Geranylgeranyl diphosphate synthase) OS=Mycobacterium tuberculosis (strain ATCC 25618 / H37Rv) OX=83332 GN=idsA2 PE=1 SV=1
P9WM83	Rv0569	4	4	41	1.352	1.352	-2.55266	0.00192723	Uncharacterized protein Rv0569 OS=Mycobacterium tuberculosis (strain ATCC 25618 / H37Rv) OX=83332 GN=Rv0569 PE=1 SV=1
P9WMK1	Rv2031c	32	32	942	1.335	1.335	-2.52275	1.16719e-09	Alpha-crystallin OS=Mycobacterium tuberculosis (strain ATCC 25618 / H37Rv) OX=83332 GN=hspX PE=1 SV=1
P9WNE7	Rv2007c	5	5	52	1.183	1.183	-2.27048	0.000341293	Ferredoxin OS=Mycobacterium tuberculosis (strain ATCC 25618 / H37Rv) OX=83332 GN=fdxA PE=1 SV=1
P9WFK7	Rv2416c	2	2	2	1.128	1.128	-2.18556	0.00671705	N-acetyltransferase Eis OS=Mycobacterium tuberculosis (strain ATCC 25618 / H37Rv) OX=83332 GN=eis PE=1 SV=2
P9WLK5	Rv2081c	2	1	5	1.113	1.113	-2.16295	0.0116258	Uncharacterized protein Rv2081c OS=Mycobacterium tuberculosis (strain ATCC 25618 / H37Rv) OX=83332 GN=Rv2081c PE=4 SV=1
P71905	Rv2444c	3	2	6	1.042	1.042	-2.05908	0.00385029	Possible ribonuclease E Rne OS=Mycobacterium tuberculosis (strain ATCC 25618 / H37Rv) OX=83332 GN=rne PE=1 SV=2
P9WLS3	Rv1738	5	5	56	0.993	0.993	-1.99032	0.000520207	Uncharacterized protein Rv1738 OS=Mycobacterium tuberculosis (strain ATCC 25618 / H37Rv) OX=83332 GN=Rv1738 PE=1 SV=1
P9WM81	Rv0572c	2	2	6	0.964	0.964	-1.95071	0.00771426	Uncharacterized protein Rv0572c OS=Mycobacterium tuberculosis (strain ATCC 25618 / H37Rv) OX=83332 GN=Rv0572c PE=2 SV=1
P9WMU1	Rv2145c	2	2	2	0.891	0.891	-1.85446	0.0115227	Cell wall synthesis protein Wag31 OS=Mycobacterium tuberculosis (strain ATCC 25618 / H37Rv) OX=83332 GN=wag31 PE=1 SV=1
P9WHR1	Rv2625c	3	3	15	0.864	0.864	-1.82008	0.00247814	Putative zinc metalloprotease Rip3 OS=Mycobacterium tuberculosis (strain ATCC 25618 / H37Rv) OX=83332 GN=rip3 PE=1 SV=1
P9WJA3	Rv2626c	15	15	208	0.832	0.832	-1.78015	5.15429e-07	Hypoxic response protein 1 OS=Mycobacterium tuberculosis (strain ATCC 25618 / H37Rv) OX=83332 GN=hrp1 PE=1 SV=1
P9WFD9	Rv2028c	4	2	16	0.828	0.828	-1.77522	0.00153081	Universal stress protein Rv2028c OS=Mycobacterium tuberculosis (strain ATCC 25618 / H37Rv) OX=83332 GN=Rv2028c PE=1 SV=1
P9WJQ1	Rv1736c	6	6	6	0.816	0.816	-1.76052	0.000167685	Nitrate reductase-like protein NarX OS=Mycobacterium tuberculosis (strain ATCC 25618 / H37Rv) OX=83332 GN=narX PE=1 SV=1
P9WMA5	Rv0080	5	4	31	0.802	0.802	-1.74352	0.000551299	Uncharacterized protein Rv0080 OS=Mycobacterium tuberculosis (strain ATCC 25618 / H37Rv) OX=83332 GN=Rv0080 PE=1 SV=1
P9WJ93	Rv3571	2	2	2	0.793	0.793	-1.73267	0.0139677	3-ketosteroid-9-alpha-monooxygenase, ferredoxin reductase component OS=Mycobacterium tuberculosis (strain ATCC 25618 / H37Rv) OX=83332 GN=hmp PE=1 SV=1
P9WK61	Rv3763	7	7	115	0.792	0.792	-1.73147	8.70586e-05	Lipoprotein LpqH OS=Mycobacterium tuberculosis (strain ATCC 25618 / H37Rv) OX=83332 GN=lpqH PE=1 SV=1
P9WMF9	Rv3133c	15	13	66	0.787	0.787	-1.72548	6.24454e-07	DNA-binding transcriptional activator DevR/DosR OS=Mycobacterium tuberculosis (strain ATCC 25618 / H37Rv) OX=83332 GN=devR PE=1 SV=1
P9WFD5	Rv2624c	12	12	78	0.782	0.782	-1.71951	1.19763e-06	Universal stress protein Rv2624c OS=Mycobacterium tuberculosis (strain ATCC 25618 / H37Rv) OX=83332 GN=Rv2624c PE=1 SV=1
P9WFE3	Rv1852	2	2	2	0.775	0.775	-1.71119	0.0128572	Urease accessory protein UreG OS=Mycobacterium tuberculosis (strain ATCC 25618 / H37Rv) OX=83332 GN=ureG PE=1 SV=1
I6XD69	Rv2048c	2	2	6	0.77	0.77	-1.70527	0.0133322	Polyketide synthase Pks12 OS=Mycobacterium tuberculosis (strain ATCC 25618 / H37Rv) OX=83332 GN=pks12 PE=1 SV=1
P9WL07	Rv3127	13	11	87	0.763	0.763	-1.69702	3.43231e-06	Uncharacterized protein Rv3127 OS=Mycobacterium tuberculosis (strain ATCC 25618 / H37Rv) OX=83332 GN=Rv3127 PE=1 SV=1
P9WL63	Rv2629	18	18	221	0.762	0.762	-1.69584	1.24134e-06	Uncharacterized protein Rv2629 OS=Mycobacterium tuberculosis (strain ATCC 25618 / H37Rv) OX=83332 GN=Rv2629 PE=1 SV=1
L7N664	Rv1471	3	3	8	0.759	0.759	-1.69232	0.00384839	Thioredoxin OS=Mycobacterium tuberculosis (strain ATCC 25618 / H37Rv) OX=83332 GN=trxB1 PE=1 SV=1
P9WIZ9	Rv2032	16	14	169	0.759	0.759	-1.69232	4.19706e-08	Putative NAD(P)H nitroreductase acg OS=Mycobacterium tuberculosis (strain ATCC 25618 / H37Rv) OX=83332 GN=acg PE=1 SV=1
P9WMT9	Rv1080c	14	14	165	0.751	0.751	-1.68296	1.07403e-06	Transcription elongation factor GreA OS=Mycobacterium tuberculosis (strain ATCC 25618 / H37Rv) OX=83332 GN=greA PE=1 SV=1
P9WIP5	Rv2377c	2	2	4	0.733	0.733	-1.66209	0.00785407	Protein MbtH OS=Mycobacterium tuberculosis (strain ATCC 25618 / H37Rv) OX=83332 GN=mbtH PE=1 SV=1
O06137	Rv1620c	5	5	12	0.731	0.731	-1.65979	0.00117514	Probable 'component linked with the assembly of cytochrome' transport transmembrane ATP-binding protein ABC transporter CydC OS=Mycobacterium tuberculosis (strain ATCC 25618 / H37Rv) OX=83332 GN=cydC PE=1 SV=1
P71814	Rv0757	2	1	4	0.727	0.727	-1.65519	0.0239352	Possible two component system response transcriptional positive regulator PhoP OS=Mycobacterium tuberculosis (strain ATCC 25618 / H37Rv) OX=83332 GN=phoP PE=1 SV=1
O50433	Rv1177	5	5	60	0.725	0.725	-1.6529	0.000849032	Ferredoxin OS=Mycobacterium tuberculosis (strain ATCC 25618 / H37Rv) OX=83332 GN=fdxC PE=1 SV=1
O06138	Rv1621c	2	2	2	0.724	0.724	-1.65176	0.00507575	Probable 'component linked with the assembly of cytochrome' transport transmembrane ATP-binding protein ABC transporter CydD OS=Mycobacterium tuberculosis (strain ATCC 25618 / H37Rv) OX=83332 GN=cydD PE=1 SV=1
P9WFD3	Rv3134c	6	5	32	0.722	0.722	-1.64947	0.000290898	Universal stress protein Rv3134c OS=Mycobacterium tuberculosis (strain ATCC 25618 / H37Rv) OX=83332 GN=Rv3134c PE=1 SV=1
P9WM79	Rv0574c	5	5	7	0.72	0.72	-1.64718	0.000668387	Probable polyglutamine synthesis accessory protein Rv0574c OS=Mycobacterium tuberculosis (strain ATCC 25618 / H37Rv) OX=83332 GN=Rv0574c PE=1 SV=1
P9WL65	Rv2628	2	2	2	0.718	0.718	-1.6449	0.00507575	Putative uncharacterized protein Rv2628 OS=Mycobacterium tuberculosis (strain ATCC 25618 / H37Rv) OX=83332 GN=Rv2628 PE=1 SV=1
P9WLN3	Rv2004c	4	4	11	0.713	0.713	-1.63921	0.0012128	Uncharacterized protein Rv2004c OS=Mycobacterium tuberculosis (strain ATCC 25618 / H37Rv) OX=83332 GN=Rv2004c PE=1 SV=1
P9WGF3	Rv2922c	2	2	2	0.71	0.71	-1.6358	0.00507575	Chromosome partition protein Smc OS=Mycobacterium tuberculosis (strain ATCC 25618 / H37Rv) OX=83332 GN=smc PE=1 SV=1
P9WQF3	Rv2244	2	2	9	0.708	0.708	-1.63354	0.00852641	Meromycolate extension acyl carrier protein OS=Mycobacterium tuberculosis (strain ATCC 25618 / H37Rv) OX=83332 GN=acpM PE=1 SV=1
P9WJN5	Rv0985c	4	3	14	0.704	0.704	-1.62902	0.00190809	Large-conductance mechanosensitive channel OS=Mycobacterium tuberculosis (strain ATCC 25618 / H37Rv) OX=83332 GN=mscL PE=1 SV=1
P0CG96	Rv3118	4	0	116	0.697	0.697	-1.62113	0.00302015	Uncharacterized protein Rv3118 OS=Mycobacterium tuberculosis (strain ATCC 25618 / H37Rv) OX=83332 GN=sseC1 PE=1 SV=1
P0CG95	Rv0814c	4	0	116	0.697	0.697	-1.62113	0.00302015	Uncharacterized protein Rv0814c OS=Mycobacterium tuberculosis (strain ATCC 25618 / H37Rv) OX=83332 GN=sseC2 PE=1 SV=1; Additional IDs concatenated into MaxParsimony group: P0CG96
P9WPE5	Rv3418c	8	8	88	0.691	0.691	-1.6144	0.00135704	10 kDa chaperonin OS=Mycobacterium tuberculosis (strain ATCC 25618 / H37Rv) OX=83332 GN=groS PE=1 SV=1
P9WLN1	Rv2005c	3	2	22	0.687	0.687	-1.60993	0.0023879	Universal stress protein Rv2005c OS=Mycobacterium tuberculosis (strain ATCC 25618 / H37Rv) OX=83332 GN=Rv2005c PE=1 SV=1
P9WP33	Rv1335	2	2	10	0.682	0.682	-1.60436	0.00527558	Sulfur carrier protein CysO OS=Mycobacterium tuberculosis (strain ATCC 25618 / H37Rv) OX=83332 GN=cysO PE=1 SV=1
P9WHP5	Rv2744c	14	14	133	0.682	0.682	-1.60436	5.43791e-06	35 kDa protein OS=Mycobacterium tuberculosis (strain ATCC 25618 / H37Rv) OX=83332 GN=Rv2744c PE=1 SV=1
P9WPE7	Rv0440	18	14	268	0.681	0.681	-1.60325	2.01053e-05	60 kDa chaperonin 2 OS=Mycobacterium tuberculosis (strain ATCC 25618 / H37Rv) OX=83332 GN=groEL2 PE=1 SV=1
P9WKB7	Rv0221	2	2	3	0.678	0.678	-1.59992	0.0150382	Putative diacyglycerol O-acyltransferase Rv0221 OS=Mycobacterium tuberculosis (strain ATCC 25618 / H37Rv) OX=83332 GN=Rv0221 PE=1 SV=1
P9WK55	Rv1270c	7	7	64	0.662	0.662	-1.58227	8.48209e-05	Lipoprotein LprA OS=Mycobacterium tuberculosis (strain ATCC 25618 / H37Rv) OX=83332 GN=lprA PE=1 SV=1
I6WZH9	Rv0817c	3	3	3	0.658	0.658	-1.57789	0.00235174	Probable conserved exported protein OS=Mycobacterium tuberculosis (strain ATCC 25618 / H37Rv) OX=83332 GN=Rv0817c PE=1 SV=1
I6YAY5	Rv3033	2	2	5	0.657	0.657	-1.5768	0.0234027	Uncharacterized protein OS=Mycobacterium tuberculosis (strain ATCC 25618 / H37Rv) OX=83332 GN=Rv3033 PE=1 SV=1
P9WMJ9	Rv0350	22	21	193	0.653	0.653	-1.57243	4.39074e-08	Chaperone protein DnaK OS=Mycobacterium tuberculosis (strain ATCC 25618 / H37Rv) OX=83332 GN=dnaK PE=1 SV=1
P9WPQ9	Rv1876	5	5	28	0.651	0.651	-1.57026	0.000453862	Bacterioferritin OS=Mycobacterium tuberculosis (strain ATCC 25618 / H37Rv) OX=83332 GN=bfr PE=1 SV=1
P9WFD7	Rv2623	10	8	131	0.642	0.642	-1.56049	3.23007e-05	Universal stress protein Rv2623 OS=Mycobacterium tuberculosis (strain ATCC 25618 / H37Rv) OX=83332 GN=Rv2623 PE=1 SV=1
contaminant_INT-STD1		32	32	895	0.637	0.637	-1.55509	4.77807e-11	BSA
P9WH69	Rv0233	7	7	32	0.627	0.627	-1.54435	0.000127259	R2-like ligand binding oxidase OS=Mycobacterium tuberculosis (strain ATCC 25618 / H37Rv) OX=83332 GN=nrdB PE=1 SV=1
P9WNL1	Rv1023	2	2	3	0.627	0.627	-1.54435	0.0181017	Enolase OS=Mycobacterium tuberculosis (strain ATCC 25618 / H37Rv) OX=83332 GN=eno PE=1 SV=1
P9WNJ7	Rv1197	5	0	36	0.625	0.625	-1.54221	0.00126636	ESAT-6-like protein EsxK OS=Mycobacterium tuberculosis (strain ATCC 25618 / H37Rv) OX=83332 GN=esxK PE=1 SV=1; Additional IDs concatenated into MaxParsimony group: P9WNI3, P9WNI5, P9WNJ9
P9WNJ9	Rv1038c	5	0	36	0.625	0.625	-1.54221	0.00126636	ESAT-6-like protein EsxJ OS=Mycobacterium tuberculosis (strain ATCC 25618 / H37Rv) OX=83332 GN=esxJ PE=1 SV=1
P9WNI5	Rv2347c	5	0	36	0.625	0.625	-1.54221	0.00126636	ESAT-6-like protein EsxP OS=Mycobacterium tuberculosis (strain ATCC 25618 / H37Rv) OX=83332 GN=esxP PE=1 SV=1
P9WNI3	Rv3620c	5	0	36	0.625	0.625	-1.54221	0.00126636	ESAT-6-like protein EsxW OS=Mycobacterium tuberculosis (strain ATCC 25618 / H37Rv) OX=83332 GN=esxW PE=1 SV=1
P9WLD5	Rv2302	2	2	26	0.624	0.624	-1.54114	0.00507575	Uncharacterized protein Rv2302 OS=Mycobacterium tuberculosis (strain ATCC 25618 / H37Rv) OX=83332 GN=Rv2302 PE=1 SV=1
I6YG87	Rv3477	3	3	9	0.618	0.618	-1.53475	0.00364162	PE family protein PE31 OS=Mycobacterium tuberculosis (strain ATCC 25618 / H37Rv) OX=83332 GN=PE31 PE=1 SV=1
P9WKW7	Rv3788	6	6	45	0.618	0.618	-1.53475	0.000634224	Uncharacterized protein Rv3788 OS=Mycobacterium tuberculosis (strain ATCC 25618 / H37Rv) OX=83332 GN=Rv3788 PE=1 SV=1
P9WN15	Rv2006	2	1	8	0.616	0.616	-1.53262	0.0142873	Uncharacterized glycosyl hydrolase Rv2006 OS=Mycobacterium tuberculosis (strain ATCC 25618 / H37Rv) OX=83332 GN=Rv2006 PE=1 SV=1
P9WGE9	Rv0432	6	5	73	0.616	0.616	-1.53262	0.000287473	Superoxide dismutase [Cu-Zn] OS=Mycobacterium tuberculosis (strain ATCC 25618 / H37Rv) OX=83332 GN=sodC PE=1 SV=1
P9WKW3	Rv0441c	4	4	20	0.613	0.613	-1.52944	0.00188711	Uncharacterized protein Rv0441c OS=Mycobacterium tuberculosis (strain ATCC 25618 / H37Rv) OX=83332 GN=Rv0441c PE=1 SV=1
P9WM45	Rv1269c	5	4	33	0.611	0.611	-1.52732	0.000505473	Protein Rv1269c OS=Mycobacterium tuberculosis (strain ATCC 25618 / H37Rv) OX=83332 GN=Rv1269c PE=1 SV=1
P9WJK1	Rv1594	2	2	5	0.611	0.611	-1.52732	0.0086703	Quinolinate synthase A OS=Mycobacterium tuberculosis (strain ATCC 25618 / H37Rv) OX=83332 GN=nadA PE=1 SV=1
P9WIN9	Rv1980c	6	6	53	0.608	0.608	-1.52414	0.0020263	Immunogenic protein MPT64 OS=Mycobacterium tuberculosis (strain ATCC 25618 / H37Rv) OX=83332 GN=mpt64 PE=1 SV=1
O06582	Rv1130	4	4	10	0.607	0.607	-1.52309	0.00190594	2-methylcitrate dehydratase OS=Mycobacterium tuberculosis (strain ATCC 25618 / H37Rv) OX=83332 GN=prpD PE=1 SV=1
O69731	Rv3766	2	2	12	0.605	0.605	-1.52098	0.00614117	Uncharacterized protein Rv3766 OS=Mycobacterium tuberculosis (strain ATCC 25618 / H37Rv) OX=83332 GN=Rv3766 PE=1 SV=2
O06815	Rv1444c	2	2	14	0.604	0.604	-1.51992	0.00599134	Uncharacterized protein OS=Mycobacterium tuberculosis (strain ATCC 25618 / H37Rv) OX=83332 GN=Rv1444c PE=1 SV=1
P9WPV5	Rv1306	6	6	24	0.592	0.592	-1.50733	0.000344812	ATP synthase subunit b OS=Mycobacterium tuberculosis (strain ATCC 25618 / H37Rv) OX=83332 GN=atpF PE=1 SV=1
P9WK75	Rv2116	2	2	3	0.584	0.584	-1.499	0.00563023	Putative lipoprotein LppK OS=Mycobacterium tuberculosis (strain ATCC 25618 / H37Rv) OX=83332 GN=lppK PE=1 SV=1
P9WNE5	Rv3841	3	3	28	0.579	0.579	-1.49381	0.00385063	Ferritin BfrB OS=Mycobacterium tuberculosis (strain ATCC 25618 / H37Rv) OX=83332 GN=bfrB PE=1 SV=1
P9WIZ7	Rv3131	2	2	10	0.575	0.575	-1.48968	0.00507575	Putative NAD(P)H nitroreductase Rv3131 OS=Mycobacterium tuberculosis (strain ATCC 25618 / H37Rv) OX=83332 GN=Rv3131 PE=1 SV=2
P9WP75	Rv3648c	3	3	36	0.574	0.574	-1.48865	0.00306145	Probable cold shock protein A OS=Mycobacterium tuberculosis (strain ATCC 25618 / H37Rv) OX=83332 GN=cspA PE=1 SV=1
P9WKX3	Rv3780	2	2	15	0.571	0.571	-1.48555	0.00616079	Bacterial proteasome activator OS=Mycobacterium tuberculosis (strain ATCC 25618 / H37Rv) OX=83332 GN=bpa PE=1 SV=1
O86314	Rv1231c	2	2	5	0.571	0.571	-1.48555	0.00527558	Probable membrane protein OS=Mycobacterium tuberculosis (strain ATCC 25618 / H37Rv) OX=83332 GN=Rv1231c PE=1 SV=1
P9WQN5	Rv2115c	2	2	4	0.57	0.57	-1.48452	0.00850933	Proteasome-associated ATPase OS=Mycobacterium tuberculosis (strain ATCC 25618 / H37Rv) OX=83332 GN=mpa PE=1 SV=1
P9WKK7	Rv0467	4	4	12	0.565	0.565	-1.47939	0.00189222	Isocitrate lyase OS=Mycobacterium tuberculosis (strain ATCC 25618 / H37Rv) OX=83332 GN=icl PE=1 SV=1
I6YF16	Rv3046c	2	2	16	0.565	0.565	-1.47939	0.00515384	Conserved protein OS=Mycobacterium tuberculosis (strain ATCC 25618 / H37Rv) OX=83332 GN=Rv3046c PE=1 SV=1
O53324	Rv3174	2	2	3	0.558	0.558	-1.47223	0.00563023	Probable short-chain dehydrogenase/reductase OS=Mycobacterium tuberculosis (strain ATCC 25618 / H37Rv) OX=83332 GN=Rv3174 PE=3 SV=1
P9WPV1	Rv1311	4	4	22	0.558	0.558	-1.47223	0.000970848	ATP synthase epsilon chain OS=Mycobacterium tuberculosis (strain ATCC 25618 / H37Rv) OX=83332 GN=atpC PE=1 SV=1
I6X8S7	Rv0223c	2	2	2	0.557	0.557	-1.47121	0.0106843	Probable aldehyde dehydrogenase OS=Mycobacterium tuberculosis (strain ATCC 25618 / H37Rv) OX=83332 GN=Rv0223c PE=1 SV=1
P9WNA5	Rv1783	4	3	6	0.557	0.557	-1.47121	0.00215244	ESX-5 secretion system protein EccC5 OS=Mycobacterium tuberculosis (strain ATCC 25618 / H37Rv) OX=83332 GN=eccC5 PE=1 SV=1
P9WFJ5	Rv2345	3	3	17	0.556	0.556	-1.47019	0.0024245	UPF0603 protein Rv2345 OS=Mycobacterium tuberculosis (strain ATCC 25618 / H37Rv) OX=83332 GN=Rv2345 PE=1 SV=1
P9WGY1	Rv2882c	2	2	15	0.556	0.556	-1.47019	0.00563023	Ribosome-recycling factor OS=Mycobacterium tuberculosis (strain ATCC 25618 / H37Rv) OX=83332 GN=frr PE=1 SV=1
P9WIP9	Rv0475	2	2	13	0.554	0.554	-1.46815	0.00534174	Heparin-binding hemagglutinin OS=Mycobacterium tuberculosis (strain ATCC 25618 / H37Rv) OX=83332 GN=hbhA PE=1 SV=1
I6X9Y7	Rv0854	2	2	4	0.553	0.553	-1.46713	0.00873334	Conserved protein OS=Mycobacterium tuberculosis (strain ATCC 25618 / H37Rv) OX=83332 GN=Rv0854 PE=1 SV=1
P0DMM3	Rv3202A	2	2	47	0.553	0.553	-1.46713	0.00507802	Uncharacterized protein Rv3202A OS=Mycobacterium tuberculosis (strain ATCC 25618 / H37Rv) OX=83332 GN=Rv3202A PE=1 SV=1
P9WNZ7	Rv0824c	2	2	15	0.545	0.545	-1.45902	0.00509797	Putative acyl-[acyl-carrier-protein] desaturase DesA1 OS=Mycobacterium tuberculosis (strain ATCC 25618 / H37Rv) OX=83332 GN=desA1 PE=1 SV=1
P9WFC9	Rv1636	2	2	9	0.544	0.544	-1.45801	0.00694981	Universal stress protein Rv1636 OS=Mycobacterium tuberculosis (strain ATCC 25618 / H37Rv) OX=83332 GN=Rv1636 PE=1 SV=1
P9WFP9	Rv2556c	2	2	5	0.541	0.541	-1.45498	0.00669836	UPF0047 protein Rv2556c OS=Mycobacterium tuberculosis (strain ATCC 25618 / H37Rv) OX=83332 GN=Rv2556c PE=1 SV=2
P9WMT5	Rv0351	4	4	33	0.532	0.532	-1.44593	0.0011851	Protein GrpE OS=Mycobacterium tuberculosis (strain ATCC 25618 / H37Rv) OX=83332 GN=grpE PE=1 SV=1
P9WK47	Rv1368	2	2	5	0.519	0.519	-1.43296	0.00846895	Putative diacylated glycolipid transporter LprF OS=Mycobacterium tuberculosis (strain ATCC 25618 / H37Rv) OX=83332 GN=lprF PE=1 SV=1
P9WNW5	Rv3586	2	2	3	0.516	0.516	-1.42998	0.429712	DNA integrity scanning protein DisA OS=Mycobacterium tuberculosis (strain ATCC 25618 / H37Rv) OX=83332 GN=disA PE=1 SV=1
P9WLM1		7	7	27	0.373	0.373	1.29504	0.00035183	Uncharacterized protein Rv2030c OS=Mycobacterium tuberculosis (strain ATCC 25618 / H37Rv) OX=83332 GN=Rv2030c PE=1 SV=1
P9WHC7		2	2	3	0.359	0.359	1.28254	0.148868	50S ribosomal protein L1 OS=Mycobacterium tuberculosis (strain ATCC 25618 / H37Rv) OX=83332 GN=rplA PE=1 SV=1
O50435		2	2	3	0.357	0.357	1.28076	0.390417	Uncharacterized protein OS=Mycobacterium tuberculosis (strain ATCC 25618 / H37Rv) OX=83332 GN=Rv1179c PE=1 SV=1
I6Y231		5	4	14	0.355	0.355	1.27899	0.00387469	Probable multifunctional mycocerosic acid synthase membrane-associated Mas OS=Mycobacterium tuberculosis (strain ATCC 25618 / H37Rv) OX=83332 GN=mas PE=1 SV=1
P72047		3	2	5	0.354	0.354	1.2781	0.0127058	Probable O-antigen/lipopolysaccharide transport ATP-binding protein ABC transporter RfbE OS=Mycobacterium tuberculosis (strain ATCC 25618 / H37Rv) OX=83332 GN=rfbE PE=1 SV=2
P9WKD5		2	2	2	0.335	0.335	1.26138	0.0678519	Polyphenol oxidase OS=Mycobacterium tuberculosis (strain ATCC 25618 / H37Rv) OX=83332 GN=Rv2149c PE=1 SV=1
P9WHJ3		3	2	10	0.245	0.245	1.18509	0.00688182	Protein RecA OS=Mycobacterium tuberculosis (strain ATCC 25618 / H37Rv) OX=83332 GN=recA PE=1 SV=1
O53673		3	2	9	0.231	0.231	1.17365	0.0147376	Heat shock protein Hsp (Heat-stress-induced ribosome-binding protein A) OS=Mycobacterium tuberculosis (strain ATCC 25618 / H37Rv) OX=83332 GN=hsp PE=1 SV=1
O53343		2	2	3	0.227	0.227	1.1704	0.373434	Probable conserved ATP-binding protein ABC transporter OS=Mycobacterium tuberculosis (strain ATCC 25618 / H37Rv) OX=83332 GN=Rv3197 PE=1 SV=1
P9WGD9		2	1	3	0.184	0.184	1.13603	0.279429	Signal recognition particle receptor FtsY OS=Mycobacterium tuberculosis (strain ATCC 25618 / H37Rv) OX=83332 GN=ftsY PE=1 SV=1
O53377		2	1	2	0.16	0.16	1.11729	0.5	Probable transposase fusion protein OS=Mycobacterium tuberculosis (strain ATCC 25618 / H37Rv) OX=83332 GN=Rv3327 PE=1 SV=1
P9WIE5		3	3	3	0.16	0.16	1.11729	0.0430373	Catalase-peroxidase OS=Mycobacterium tuberculosis (strain ATCC 25618 / H37Rv) OX=83332 GN=katG PE=1 SV=1
P9WJA9		3	3	22	0.143	0.143	1.1042	0.00983323	Glycogen accumulation regulator GarA OS=Mycobacterium tuberculosis (strain ATCC 25618 / H37Rv) OX=83332 GN=garA PE=1 SV=1
O33268		2	1	5	0.13	0.13	1.09429	0.0280972	Probable iron-sulfur-binding reductase OS=Mycobacterium tuberculosis (strain ATCC 25618 / H37Rv) OX=83332 GN=Rv0338c PE=1 SV=1
P9WFG3		2	2	4	0.127	0.127	1.09202	0.0225715	UPF0749 protein Rv1825 OS=Mycobacterium tuberculosis (strain ATCC 25618 / H37Rv) OX=83332 GN=Rv1825 PE=1 SV=1
P96890		2	2	4	0.115	0.115	1.08298	0.0271981	Probable bifunctional protein acetyl-/propionyl-coenzyme A carboxylase (Alpha chain) AccA3: biotin carboxylase + biotin carboxyl carrier protein (BCCP) OS=Mycobacterium tuberculosis (strain ATCC 25618 / H37Rv) OX=83332 GN=accA3 PE=1 SV=2
P9WP19		2	1	2	0.112	0.112	1.08073	0.294198	Diaminopimelate epimerase OS=Mycobacterium tuberculosis (strain ATCC 25618 / H37Rv) OX=83332 GN=dapF PE=1 SV=1
P71988		2	1	2	0.098	0.098	1.07029	0.272066	Possible penicillin-binding protein OS=Mycobacterium tuberculosis (strain ATCC 25618 / H37Rv) OX=83332 GN=Rv1730c PE=1 SV=1
P9WNG3		2	2	2	0.094	0.094	1.06733	0.0991973	3-oxoacyl-[acyl-carrier-protein] synthase 3 OS=Mycobacterium tuberculosis (strain ATCC 25618 / H37Rv) OX=83332 GN=fabH PE=1 SV=1
P9WMN5		3	2	17	0.092	0.092	1.06585	0.00691947	Protein Rv2204c OS=Mycobacterium tuberculosis (strain ATCC 25618 / H37Rv) OX=83332 GN=Rv2204c PE=1 SV=1
P96404		2	1	4	0.086	0.086	1.06142	0.0239352	Probable enoyl-CoA hydratase EchA1 (Enoyl hydrase) (Unsaturated acyl-CoA hydratase) (Crotonase) OS=Mycobacterium tuberculosis (strain ATCC 25618 / H37Rv) OX=83332 GN=echA1 PE=1 SV=1
P9WJI7		7	5	8	0.081	0.081	1.05775	0.308459	Nicotinate phosphoribosyltransferase pncB2 OS=Mycobacterium tuberculosis (strain ATCC 25618 / H37Rv) OX=83332 GN=pncB2 PE=1 SV=1
I6Y4U4		2	1	7	0.071	0.071	1.05044	0.106824	Probable oxidoreductase OS=Mycobacterium tuberculosis (strain ATCC 25618 / H37Rv) OX=83332 GN=Rv0794c PE=1 SV=1
I6X4K0		2	2	2	0.069	0.069	1.04899	0.475852	Probable amino acid decarboxylase OS=Mycobacterium tuberculosis (strain ATCC 25618 / H37Rv) OX=83332 GN=Rv2531c PE=1 SV=1
P9WQD1		2	1	2	0.06	0.06	1.04247	0.326446	Acetyl-coenzyme A synthetase OS=Mycobacterium tuberculosis (strain ATCC 25618 / H37Rv) OX=83332 GN=acsA PE=1 SV=1
P9WFQ9		2	2	2	0.06	0.06	1.04247	0.5	Uracil-DNA glycosylase OS=Mycobacterium tuberculosis (strain ATCC 25618 / H37Rv) OX=83332 GN=ung PE=1 SV=1
O33298		2	2	2	0.048	0.048	1.03383	0.5	Possible type I restriction/modification system DNA methylase HsdM (M protein) (DNA methyltransferase) OS=Mycobacterium tuberculosis (strain ATCC 25618 / H37Rv) OX=83332 GN=hsdM PE=1 SV=1
P9WIT3		2	2	2	0.04	0.04	1.02811	0.165317	L-gulono-1,4-lactone dehydrogenase OS=Mycobacterium tuberculosis (strain ATCC 25618 / H37Rv) OX=83332 GN=Rv1771 PE=1 SV=1
O50411		2	1	2	0.04	0.04	1.02811	0.5	Ribonuclease VapC46 OS=Mycobacterium tuberculosis (strain ATCC 25618 / H37Rv) OX=83332 GN=vapC46 PE=1 SV=3
P96901		2	2	2	0.04	0.04	1.02811	0.0759434	Probable ATP-dependent helicase Lhr (Large helicase-related protein) OS=Mycobacterium tuberculosis (strain ATCC 25618 / H37Rv) OX=83332 GN=lhr PE=1 SV=2
I6YG92		2	1	2	0.039	0.039	1.0274	0.0542174	Probable conserved membrane protein OS=Mycobacterium tuberculosis (strain ATCC 25618 / H37Rv) OX=83332 GN=Rv3482c PE=1 SV=1
P95290		2	2	2	0.035	0.035	1.02456	0.0746987	Probable lipase LipD OS=Mycobacterium tuberculosis (strain ATCC 25618 / H37Rv) OX=83332 GN=lipD PE=1 SV=1
I6Y3V3		2	2	3	0.031	0.031	1.02172	0.0370066	Possible conserved transmembrane protein OS=Mycobacterium tuberculosis (strain ATCC 25618 / H37Rv) OX=83332 GN=Rv0473 PE=1 SV=1
P9WNN1		2	1	6	0.03	0.03	1.02101	0.0159535	Elongation factor Tu OS=Mycobacterium tuberculosis (strain ATCC 25618 / H37Rv) OX=83332 GN=tuf PE=1 SV=1
P9WNT9		2	0	3	0.028	0.028	1.0196	0.126001	DNA polymerase III subunit gamma/tau OS=Mycobacterium tuberculosis (strain ATCC 25618 / H37Rv) OX=83332 GN=dnaX PE=1 SV=1
Q50681		2	1	3	0.023	0.023	1.01607	0.0231853	Probable esterase LipM OS=Mycobacterium tuberculosis (strain ATCC 25618 / H37Rv) OX=83332 GN=lipM PE=1 SV=1
P9WHS7		2	2	3	0.015	0.015	1.01045	0.0345818	Probable dipeptidase PepE OS=Mycobacterium tuberculosis (strain ATCC 25618 / H37Rv) OX=83332 GN=pepE PE=1 SV=1
O53537		2	1	2	0.01	0.01	1.00696	0.0527064	Possible oxidoreductase OS=Mycobacterium tuberculosis (strain ATCC 25618 / H37Rv) OX=83332 GN=Rv2263 PE=1 SV=1
P9WPW1		2	1	2	0.008	0.008	1.00556	0.378669	Putative CoA-transferase subunit alpha Rv3551 OS=Mycobacterium tuberculosis (strain ATCC 25618 / H37Rv) OX=83332 GN=Rv3551 PE=1 SV=1
P9WHQ5		2	2	4	0.007	0.007	1.00486	0.209823	Phosphatidylserine decarboxylase proenzyme OS=Mycobacterium tuberculosis (strain ATCC 25618 / H37Rv) OX=83332 GN=psd PE=1 SV=1
I6X9S5		2	1	8	0.004	0.004	1.00278	0.0295545	Probable bifunctional acylase GgtA: cephalosporin acylase (GL-7ACA acylase) + gamma-glutamyltranspeptidase (GGT) OS=Mycobacterium tuberculosis (strain ATCC 25618 / H37Rv) OX=83332 GN=ggtA PE=1 SV=1
P9WHA3		2	2	12	0.004	0.004	1.00278	0.0121206	50S ribosomal protein L30 OS=Mycobacterium tuberculosis (strain ATCC 25618 / H37Rv) OX=83332 GN=rpmD PE=1 SV=1
P9WN73		2	1	9	0.004	0.004	1.00278	0.0298687	Glucose-6-phosphate 1-dehydrogenase 2 OS=Mycobacterium tuberculosis (strain ATCC 25618 / H37Rv) OX=83332 GN=zwf2 PE=1 SV=1
O06619		2	1	3	0	0	1	0.463191	Conserved protein OS=Mycobacterium tuberculosis (strain ATCC 25618 / H37Rv) OX=83332 GN=Rv1571 PE=1 SV=1
P9WG19		2	1	3	-0.008	0.008	-1.00556	0.322472	Cell division protein FtsX OS=Mycobacterium tuberculosis (strain ATCC 25618 / H37Rv) OX=83332 GN=ftsX PE=1 SV=1
P9WJ99		3	2	3	-0.009	0.009	-1.00626	0.0151435	Isoniazid-induced protein IniA OS=Mycobacterium tuberculosis (strain ATCC 25618 / H37Rv) OX=83332 GN=iniA PE=1 SV=1
P71846		2	2	2	-0.012	0.012	-1.00835	0.5	Possible electron transfer protein FdxB OS=Mycobacterium tuberculosis (strain ATCC 25618 / H37Rv) OX=83332 GN=fdxB PE=1 SV=3
I6XFA9		2	1	8	-0.012	0.012	-1.00835	0.0233222	Probable acyl-CoA dehydrogenase FadE21 OS=Mycobacterium tuberculosis (strain ATCC 25618 / H37Rv) OX=83332 GN=fadE21 PE=1 SV=1
P9WPE9		4	2	79	-0.029	0.029	-1.0203	0.0166113	60 kDa chaperonin 1 OS=Mycobacterium tuberculosis (strain ATCC 25618 / H37Rv) OX=83332 GN=groEL1 PE=1 SV=1
O07806		2	1	2	-0.033	0.033	-1.02314	0.0553516	Possible phosphotransferase OS=Mycobacterium tuberculosis (strain ATCC 25618 / H37Rv) OX=83332 GN=Rv3817 PE=1 SV=1
O53382		2	2	2	-0.037	0.037	-1.02598	0.356654	Probable N-acetylglucosamine-6-phosphate deacetylase NagA (GlcNAc 6-P deacetylase) OS=Mycobacterium tuberculosis (strain ATCC 25618 / H37Rv) OX=83332 GN=nagA PE=1 SV=1
Q50631		2	1	2	-0.043	0.043	-1.03025	0.363484	Probable fatty-acid-CoA ligase FadD9 (Fatty-acid-CoA synthetase) (Fatty-acid-CoA synthase) OS=Mycobacterium tuberculosis (strain ATCC 25618 / H37Rv) OX=83332 GN=fadD9 PE=1 SV=1
P9WI67		2	1	5	-0.049	0.049	-1.03455	0.0155527	Serine/threonine-protein kinase PknJ OS=Mycobacterium tuberculosis (strain ATCC 25618 / H37Rv) OX=83332 GN=pknJ PE=1 SV=1
P9WGP1		2	1	2	-0.052	0.052	-1.0367	0.285537	Protein translocase subunit SecD OS=Mycobacterium tuberculosis (strain ATCC 25618 / H37Rv) OX=83332 GN=secD PE=1 SV=1
P9WG43		3	3	14	-0.066	0.066	-1.04681	0.00449994	Triosephosphate isomerase OS=Mycobacterium tuberculosis (strain ATCC 25618 / H37Rv) OX=83332 GN=tpiA PE=1 SV=1
P9WGV5		3	2	4	-0.086	0.086	-1.06142	0.0489952	Trans-acting enoyl reductase OS=Mycobacterium tuberculosis (strain ATCC 25618 / H37Rv) OX=83332 GN=Rv2953 PE=1 SV=1
P9WGY9		7	6	22	-0.086	0.086	-1.06142	0.1425	DNA-directed RNA polymerase subunit beta OS=Mycobacterium tuberculosis (strain ATCC 25618 / H37Rv) OX=83332 GN=rpoB PE=1 SV=1
P9WL97		3	3	3	-0.089	0.089	-1.06363	0.037434	Uncharacterized protein Rv2567 OS=Mycobacterium tuberculosis (strain ATCC 25618 / H37Rv) OX=83332 GN=Rv2567 PE=1 SV=1
P9WFY9		4	4	5	-0.089	0.089	-1.06363	0.42361	tRNA (guanine-N(7)-)-methyltransferase OS=Mycobacterium tuberculosis (strain ATCC 25618 / H37Rv) OX=83332 GN=trmB PE=1 SV=1
P71734		3	3	9	-0.092	0.092	-1.06585	0.0107428	Conserved protein OS=Mycobacterium tuberculosis (strain ATCC 25618 / H37Rv) OX=83332 GN=Rv2409c PE=1 SV=1
O06381		4	4	6	-0.097	0.097	-1.06955	0.0045309	Uncharacterized protein OS=Mycobacterium tuberculosis (strain ATCC 25618 / H37Rv) OX=83332 GN=Rv3626c PE=1 SV=3
P71805		2	1	4	-0.098	0.098	-1.07029	0.153967	Putative transferase OS=Mycobacterium tuberculosis (strain ATCC 25618 / H37Rv) OX=83332 GN=Rv1377c PE=1 SV=3
P9WP53		2	1	2	-0.115	0.115	-1.08298	0.0895281	O-phosphoserine sulfhydrylase OS=Mycobacterium tuberculosis (strain ATCC 25618 / H37Rv) OX=83332 GN=cysM PE=1 SV=1
P71592		3	2	4	-0.115	0.115	-1.08298	0.0281726	Transcriptional regulator WhiB5 OS=Mycobacterium tuberculosis (strain ATCC 25618 / H37Rv) OX=83332 GN=whiB5 PE=1 SV=1
P9WI79		3	2	20	-0.122	0.122	-1.08824	0.00642285	Serine/threonine-protein kinase PknD OS=Mycobacterium tuberculosis (strain ATCC 25618 / H37Rv) OX=83332 GN=pknD PE=1 SV=1
P9WND7		3	3	5	-0.132	0.132	-1.09581	0.0299963	Putative mycofactocin system heme/flavin oxidoreductase MftD OS=Mycobacterium tuberculosis (strain ATCC 25618 / H37Rv) OX=83332 GN=mftD PE=1 SV=1
contaminant_GR78_YEAST		3	1	9	-0.133	0.133	-1.09657	0.128369	78 KD GLUCOSE REGULATED PROTEIN HOMOLOG PRECURSOR (GRP 78) (IMMUNOGLOBULIN...
P9WKD1		3	3	3	-0.144	0.144	-1.10496	0.0590697	Penicillin-binding protein A OS=Mycobacterium tuberculosis (strain ATCC 25618 / H37Rv) OX=83332 GN=pbpA PE=1 SV=1
P9WG55		2	1	11	-0.151	0.151	-1.11034	0.0123781	Trigger factor OS=Mycobacterium tuberculosis (strain ATCC 25618 / H37Rv) OX=83332 GN=tig PE=1 SV=1
O05436		3	2	3	-0.162	0.162	-1.11884	0.0213741	Conserved protein OS=Mycobacterium tuberculosis (strain ATCC 25618 / H37Rv) OX=83332 GN=Rv3909 PE=1 SV=1
P9WHC3		4	4	14	-0.162	0.162	-1.11884	0.00207715	50S ribosomal protein L21 OS=Mycobacterium tuberculosis (strain ATCC 25618 / H37Rv) OX=83332 GN=rplU PE=1 SV=1
P9WGC5		3	2	4	-0.172	0.172	-1.12662	0.31627	Succinate--CoA ligase [ADP-forming] subunit beta OS=Mycobacterium tuberculosis (strain ATCC 25618 / H37Rv) OX=83332 GN=sucC PE=1 SV=1
P96816		3	3	4	-0.181	0.181	-1.13367	0.0160339	Possible oxidoreductase OS=Mycobacterium tuberculosis (strain ATCC 25618 / H37Rv) OX=83332 GN=Rv0139 PE=1 SV=1
P9WFV3		3	3	3	-0.182	0.182	-1.13446	0.0434954	Isoleucine--tRNA ligase OS=Mycobacterium tuberculosis (strain ATCC 25618 / H37Rv) OX=83332 GN=ileS PE=1 SV=1
P9WFE1		2	1	2	-0.191	0.191	-1.14155	0.125667	Uroporphyrinogen decarboxylase OS=Mycobacterium tuberculosis (strain ATCC 25618 / H37Rv) OX=83332 GN=hemE PE=1 SV=1
P9WFX3		4	3	18	-0.192	0.192	-1.14235	0.00501663	Anthranilate synthase component 1 OS=Mycobacterium tuberculosis (strain ATCC 25618 / H37Rv) OX=83332 GN=trpE PE=1 SV=1
P96399		3	2	4	-0.2	0.2	-1.1487	0.0489952	Possible esterase LipW OS=Mycobacterium tuberculosis (strain ATCC 25618 / H37Rv) OX=83332 GN=lipW PE=1 SV=2
I6Y897		2	1	3	-0.201	0.201	-1.14949	0.0447323	Uncharacterized protein OS=Mycobacterium tuberculosis (strain ATCC 25618 / H37Rv) OX=83332 GN=Rv0613c PE=1 SV=1
P9WIB5		3	1	4	-0.205	0.205	-1.15269	0.043129	Phospholipase C 1 OS=Mycobacterium tuberculosis (strain ATCC 25618 / H37Rv) OX=83332 GN=plcA PE=1 SV=1
O53346		2	1	2	-0.221	0.221	-1.16554	0.104194	Possible transmembrane cation transporter OS=Mycobacterium tuberculosis (strain ATCC 25618 / H37Rv) OX=83332 GN=Rv3200c PE=1 SV=1
O05899		3	3	5	-0.224	0.224	-1.16797	0.194775	Conserved protein OS=Mycobacterium tuberculosis (strain ATCC 25618 / H37Rv) OX=83332 GN=Rv3256c PE=1 SV=2
P71649		4	4	5	-0.224	0.224	-1.16797	0.00484708	Hypothetical arginine and alanine rich protein OS=Mycobacterium tuberculosis (strain ATCC 25618 / H37Rv) OX=83332 GN=Rv2802c PE=1 SV=4
P71864		3	3	3	-0.228	0.228	-1.17121	0.018661	3-oxosteroid 1-dehydrogenase OS=Mycobacterium tuberculosis (strain ATCC 25618 / H37Rv) OX=83332 GN=kstD PE=1 SV=3
contaminant_IGA3_HAEIN		3	0	6	-0.236	0.236	-1.17772	0.0343303	IMMUNOGLOBULIN A1 PROTEASE PRECURSOR (EC 3.4.21.72) (IGA1 PROTEASE)....
contaminant_IGA0_HAEIN		3	0	6	-0.236	0.236	-1.17772	0.0343303	IMMUNOGLOBULIN A1 PROTEASE PRECURSOR (EC 3.4.21.72) (IGA1 PROTEASE)....
contaminant_IGA2_HAEIN		3	0	6	-0.236	0.236	-1.17772	0.0343303	IMMUNOGLOBULIN A1 PROTEASE PRECURSOR (EC 3.4.21.72) (IGA1 PROTEASE)....
contaminant_IGA1_HAEIN		3	0	6	-0.236	0.236	-1.17772	0.0343303	IMMUNOGLOBULIN A1 PROTEASE PRECURSOR (EC 3.4.21.72) (IGA1 PROTEASE)....
P9WGS1		4	3	12	-0.247	0.247	-1.18674	0.00519323	Uncharacterized oxidoreductase Rv1543 OS=Mycobacterium tuberculosis (strain ATCC 25618 / H37Rv) OX=83332 GN=Rv1543 PE=1 SV=1
P95233		4	4	6	-0.256	0.256	-1.19416	0.0049799	Uncharacterized protein OS=Mycobacterium tuberculosis (strain ATCC 25618 / H37Rv) OX=83332 GN=Rv2337c PE=1 SV=1
P9WP05		3	2	11	-0.26	0.26	-1.19748	0.0185779	DegV domain-containing protein Rv2417c OS=Mycobacterium tuberculosis (strain ATCC 25618 / H37Rv) OX=83332 GN=Rv2417c PE=1 SV=1
I6X827		3	2	7	-0.264	0.264	-1.2008	0.187056	Conserved protein OS=Mycobacterium tuberculosis (strain ATCC 25618 / H37Rv) OX=83332 GN=Rv3683 PE=1 SV=1
P9WPB3		3	1	13	-0.287	0.287	-1.2201	0.413409	Cyclopropane mycolic acid synthase 3 OS=Mycobacterium tuberculosis (strain ATCC 25618 / H37Rv) OX=83332 GN=pcaA PE=1 SV=1
P9WIY7		3	3	3	-0.288	0.288	-1.22095	0.0356439	Uncharacterized NTE family protein Rv2565 OS=Mycobacterium tuberculosis (strain ATCC 25618 / H37Rv) OX=83332 GN=Rv2565 PE=1 SV=1
P9WHL7		4	4	16	-0.292	0.292	-1.22434	0.0052829	Phosphoribosylformylglycinamidine synthase subunit PurL OS=Mycobacterium tuberculosis (strain ATCC 25618 / H37Rv) OX=83332 GN=purL PE=1 SV=2
O53901		4	1	10	-0.296	0.296	-1.22774	0.0307822	Mycocerosic acid synthase-like polyketide synthase OS=Mycobacterium tuberculosis (strain ATCC 25618 / H37Rv) OX=83332 GN=pks5 PE=1 SV=2
P9WLN7		4	4	9	-0.297	0.297	-1.22859	0.0045633	Uncharacterized protein Rv2000 OS=Mycobacterium tuberculosis (strain ATCC 25618 / H37Rv) OX=83332 GN=Rv2000 PE=1 SV=1
P9WNY7		4	3	8	-0.311	0.311	-1.24057	0.00396102	Deoxyguanosinetriphosphate triphosphohydrolase-like protein OS=Mycobacterium tuberculosis (strain ATCC 25618 / H37Rv) OX=83332 GN=dgt PE=1 SV=1
P9WJ83		5	5	12	-0.317	0.317	-1.24574	0.258352	Copper transporter MctB OS=Mycobacterium tuberculosis (strain ATCC 25618 / H37Rv) OX=83332 GN=mctB PE=1 SV=1
I6X658		3	2	3	-0.32	0.32	-1.24833	0.0167535	Probable transcriptional regulatory protein (Probably DeoR-family) OS=Mycobacterium tuberculosis (strain ATCC 25618 / H37Rv) OX=83332 GN=Rv3066 PE=1 SV=1
P9WJJ1		3	3	3	-0.323	0.323	-1.25093	0.0394472	NADH dehydrogenase-like protein Rv1812c OS=Mycobacterium tuberculosis (strain ATCC 25618 / H37Rv) OX=83332 GN=Rv1812c PE=1 SV=1
P9WHD3		4	4	9	-0.324	0.324	-1.2518	0.00512037	50S ribosomal protein L17 OS=Mycobacterium tuberculosis (strain ATCC 25618 / H37Rv) OX=83332 GN=rplQ PE=1 SV=1
P9WPY1		4	4	8	-0.337	0.337	-1.26313	0.00616574	Chorismate synthase OS=Mycobacterium tuberculosis (strain ATCC 25618 / H37Rv) OX=83332 GN=aroC PE=1 SV=1
P9WI61		4	4	7	-0.352	0.352	-1.27633	0.0054687	Glycerol-3-phosphate acyltransferase OS=Mycobacterium tuberculosis (strain ATCC 25618 / H37Rv) OX=83332 GN=plsB PE=1 SV=1
P9WMQ1		6	6	8	-0.361	0.361	-1.28432	0.00209318	ATP-dependent DNA helicase UvrD1 OS=Mycobacterium tuberculosis (strain ATCC 25618 / H37Rv) OX=83332 GN=uvrD1 PE=1 SV=1
I6X654		6	4	14	-0.367	0.367	-1.28967	0.00211765	Probable acyl-CoA dehydrogenase FadE22 OS=Mycobacterium tuberculosis (strain ATCC 25618 / H37Rv) OX=83332 GN=fadE22 PE=1 SV=1
P9WIS5		7	6	18	-0.371	0.371	-1.29325	0.000300583	Multifunctional 2-oxoglutarate metabolism enzyme OS=Mycobacterium tuberculosis (strain ATCC 25618 / H37Rv) OX=83332 GN=kgd PE=1 SV=1
P95029	Rv2524c	6	5	7	-0.392	0.392	1.31221	0.00118729	Probable fatty acid synthase Fas (Fatty acid synthetase) OS=Mycobacterium tuberculosis (strain ATCC 25618 / H37Rv) OX=83332 GN=fas PE=1 SV=3; Additional IDs concatenated into MaxParsimony group: contaminant_KERATIN06, I6YGC8, contaminant_IGA2_HAEIN, Reverse_P9WFC9, contaminant_IGA3_HAEIN, I6X5G8, Reverse_P9WPQ1, P9WF85, O53813, O07743
P9WNA9	Rv0284	4	4	10	-0.408	0.408	1.32685	0.0123528	ESX-3 secretion system protein EccC3 OS=Mycobacterium tuberculosis (strain ATCC 25618 / H37Rv) OX=83332 GN=eccC3 PE=1 SV=1
P9WH39	Rv2890c	8	8	36	-0.413	0.413	1.33145	5.05561e-05	30S ribosomal protein S2 OS=Mycobacterium tuberculosis (strain ATCC 25618 / H37Rv) OX=83332 GN=rpsB PE=1 SV=1
P9WGS3	Rv2214c	4	4	7	-0.416	0.416	1.33422	0.00548401	Probable oxidoreductase EphD OS=Mycobacterium tuberculosis (strain ATCC 25618 / H37Rv) OX=83332 GN=ephD PE=1 SV=1
P9WPL5	Rv3518c	5	3	5	-0.42	0.42	1.33793	0.00315728	Steroid C26-monooxygenase OS=Mycobacterium tuberculosis (strain ATCC 25618 / H37Rv) OX=83332 GN=cyp142 PE=1 SV=1
P9WMV5	Rv1279	5	4	6	-0.423	0.423	1.34071	0.00506451	Uncharacterized GMC-type oxidoreductase Rv1279 OS=Mycobacterium tuberculosis (strain ATCC 25618 / H37Rv) OX=83332 GN=Rv1279 PE=1 SV=1
P9WJC1	Rv3879c	7	5	25	-0.433	0.433	1.35004	0.000376914	ESX-1 secretion-associated protein EspK OS=Mycobacterium tuberculosis (strain ATCC 25618 / H37Rv) OX=83332 GN=espK PE=1 SV=1
P9WQ95	Rv2888c	5	5	11	-0.442	0.442	1.35849	0.0035788	Putative amidase AmiC OS=Mycobacterium tuberculosis (strain ATCC 25618 / H37Rv) OX=83332 GN=amiC PE=1 SV=1
P9WGY7	Rv0668	24	23	71	-0.46	0.46	1.37554	1.68108e-09	DNA-directed RNA polymerase subunit beta' OS=Mycobacterium tuberculosis (strain ATCC 25618 / H37Rv) OX=83332 GN=rpoC PE=1 SV=1
P9WQ99	Rv2363	8	8	19	-0.469	0.469	1.38415	0.000282718	Putative amidase AmiA2 OS=Mycobacterium tuberculosis (strain ATCC 25618 / H37Rv) OX=83332 GN=amiA2 PE=1 SV=1
A0A089QRB9	Rv1180/Rv1181	10	6	29	-0.491	0.491	1.40542	0.176337	Mycolipanoate synthase OS=Mycobacterium tuberculosis (strain ATCC 25618 / H37Rv) OX=83332 GN=msl3 PE=1 SV=2
O33177	Rv1774	9	9	37	-0.496	0.496	1.4103	0.000204065	Probable oxidoreductase OS=Mycobacterium tuberculosis (strain ATCC 25618 / H37Rv) OX=83332 GN=Rv1774 PE=1 SV=1
P9WH63	Rv0682	7	6	23	-0.51	0.51	1.42405	0.000445284	30S ribosomal protein S12 OS=Mycobacterium tuberculosis (strain ATCC 25618 / H37Rv) OX=83332 GN=rpsL PE=1 SV=1
P9WHM9	Rv0772	5	5	7	-0.514	0.514	1.428	0.00182608	Phosphoribosylamine--glycine ligase OS=Mycobacterium tuberculosis (strain ATCC 25618 / H37Rv) OX=83332 GN=purD PE=1 SV=1
O06413	Rv0547c	2	2	2	-0.515	0.515	1.42899	0.0111279	Possible oxidoreductase OS=Mycobacterium tuberculosis (strain ATCC 25618 / H37Rv) OX=83332 GN=Rv0547c PE=1 SV=1
O53874	Rv0862c	2	2	2	-0.518	0.518	1.43197	0.00527728	Conserved protein OS=Mycobacterium tuberculosis (strain ATCC 25618 / H37Rv) OX=83332 GN=Rv0862c PE=1 SV=1
I6Y1K7	Rv2735c	2	1	2	-0.519	0.519	1.43296	0.00782069	Uncharacterized protein OS=Mycobacterium tuberculosis (strain ATCC 25618 / H37Rv) OX=83332 GN=Rv2735c PE=1 SV=1
P9WLA9	Rv2411c	2	2	5	-0.522	0.522	1.43594	0.0107306	Uncharacterized protein Rv2411c OS=Mycobacterium tuberculosis (strain ATCC 25618 / H37Rv) OX=83332 GN=Rv2411c PE=1 SV=1
P9WJM7	Rv0819	2	2	5	-0.527	0.527	1.44093	0.0103164	Mycothiol acetyltransferase OS=Mycobacterium tuberculosis (strain ATCC 25618 / H37Rv) OX=83332 GN=mshD PE=1 SV=1
P71977	Rv1719	2	2	6	-0.53	0.53	1.44393	0.0231184	Probable transcriptional regulatory protein OS=Mycobacterium tuberculosis (strain ATCC 25618 / H37Rv) OX=83332 GN=Rv1719 PE=1 SV=2
I6Y4G1	Rv0690c	2	2	2	-0.532	0.532	1.44593	0.00724732	Uncharacterized protein OS=Mycobacterium tuberculosis (strain ATCC 25618 / H37Rv) OX=83332 GN=Rv0690c PE=1 SV=1
P9WH33	Rv0721	3	3	11	-0.536	0.536	1.44995	0.00234846	30S ribosomal protein S5 OS=Mycobacterium tuberculosis (strain ATCC 25618 / H37Rv) OX=83332 GN=rpsE PE=1 SV=1
P9WHG9	Rv2583c	2	2	2	-0.536	0.536	1.44995	0.00507575	Bifunctional (p)ppGpp synthase/hydrolase RelA OS=Mycobacterium tuberculosis (strain ATCC 25618 / H37Rv) OX=83332 GN=relA PE=1 SV=1
P9WIV3	Rv2841c	3	3	11	-0.537	0.537	1.45095	0.00352563	Transcription termination/antitermination protein NusA OS=Mycobacterium tuberculosis (strain ATCC 25618 / H37Rv) OX=83332 GN=nusA PE=1 SV=1
L7N650	Rv3293	2	1	2	-0.54	0.54	1.45397	0.00507575	Probable piperideine-6-carboxilic acid dehydrogenase Pcd (Piperideine-6-carboxylate dehydrogenase) OS=Mycobacterium tuberculosis (strain ATCC 25618 / H37Rv) OX=83332 GN=pcd PE=1 SV=1
P9WQ75	Rv2210c	2	2	6	-0.54	0.54	1.45397	0.00598055	Branched-chain-amino-acid aminotransferase OS=Mycobacterium tuberculosis (strain ATCC 25618 / H37Rv) OX=83332 GN=ilvE PE=1 SV=1
P9WP51	Rv1077	4	4	11	-0.541	0.541	1.45498	0.00152407	Putative cystathionine beta-synthase Rv1077 OS=Mycobacterium tuberculosis (strain ATCC 25618 / H37Rv) OX=83332 GN=cbs PE=1 SV=1
P96217	Rv3860	2	1	2	-0.543	0.543	1.457	0.00507575	Conserved protein OS=Mycobacterium tuberculosis (strain ATCC 25618 / H37Rv) OX=83332 GN=Rv3860 PE=1 SV=1
O53931	Rv1780	3	3	12	-0.544	0.544	1.45801	0.00420725	Conserved protein OS=Mycobacterium tuberculosis (strain ATCC 25618 / H37Rv) OX=83332 GN=Rv1780 PE=1 SV=1
P9WH27	Rv0718	4	4	18	-0.544	0.544	1.45801	0.00176349	30S ribosomal protein S8 OS=Mycobacterium tuberculosis (strain ATCC 25618 / H37Rv) OX=83332 GN=rpsH PE=1 SV=1
P9WH35	Rv3458c	2	2	10	-0.544	0.544	1.45801	0.00855747	30S ribosomal protein S4 OS=Mycobacterium tuberculosis (strain ATCC 25618 / H37Rv) OX=83332 GN=rpsD PE=1 SV=1
P96824	Rv0147	3	3	7	-0.544	0.544	1.45801	0.00700008	Aldehyde dehydrogenase OS=Mycobacterium tuberculosis (strain ATCC 25618 / H37Rv) OX=83332 GN=Rv0147 PE=1 SV=1
O07808	Rv3815c	2	2	2	-0.546	0.546	1.46003	0.00507575	Possible acyltransferase OS=Mycobacterium tuberculosis (strain ATCC 25618 / H37Rv) OX=83332 GN=Rv3815c PE=1 SV=1
P9WP83	Rv2983	2	2	2	-0.547	0.547	1.46104	0.00507575	2-phospho-L-lactate guanylyltransferase OS=Mycobacterium tuberculosis (strain ATCC 25618 / H37Rv) OX=83332 GN=cofC PE=1 SV=1
P9WG25	Rv1449c	5	4	10	-0.548	0.548	1.46206	0.00145467	Transketolase OS=Mycobacterium tuberculosis (strain ATCC 25618 / H37Rv) OX=83332 GN=tkt PE=1 SV=1
O05781	Rv3104c	2	2	3	-0.549	0.549	1.46307	0.00563023	Possible conserved transmembrane protein OS=Mycobacterium tuberculosis (strain ATCC 25618 / H37Rv) OX=83332 GN=Rv3104c PE=1 SV=1
Q6MX15	Rv3077	4	4	6	-0.549	0.549	1.46307	0.00441375	Possible hydrolase OS=Mycobacterium tuberculosis (strain ATCC 25618 / H37Rv) OX=83332 GN=Rv3077 PE=1 SV=1
P9WQK3	Rv2477c	3	3	19	-0.55	0.55	1.46409	0.0024964	Energy-dependent translational throttle protein EttA OS=Mycobacterium tuberculosis (strain ATCC 25618 / H37Rv) OX=83332 GN=ettA PE=1 SV=1
O86340	Rv2061c	2	2	16	-0.551	0.551	1.4651	0.00632072	Conserved protein OS=Mycobacterium tuberculosis (strain ATCC 25618 / H37Rv) OX=83332 GN=Rv2061c PE=1 SV=3
I6YEE1	Rv2795c	2	2	4	-0.552	0.552	1.46612	0.00687212	Uncharacterized protein OS=Mycobacterium tuberculosis (strain ATCC 25618 / H37Rv) OX=83332 GN=Rv2795c PE=1 SV=1
P9WMM3	Rv1605	3	3	7	-0.552	0.552	1.46612	0.0061468	Imidazole glycerol phosphate synthase subunit HisF OS=Mycobacterium tuberculosis (strain ATCC 25618 / H37Rv) OX=83332 GN=hisF PE=1 SV=1
P9WIN5	Rv2939	3	3	6	-0.553	0.553	1.46713	0.00884494	Phthiocerol/phthiodiolone dimycocerosyl transferase OS=Mycobacterium tuberculosis (strain ATCC 25618 / H37Rv) OX=83332 GN=papA5 PE=1 SV=1
P9WPQ3	Rv2501c	2	2	2	-0.553	0.553	1.46713	0.00701997	Acetyl-/propionyl-coenzyme A carboxylase alpha chain OS=Mycobacterium tuberculosis (strain ATCC 25618 / H37Rv) OX=83332 GN=accA1 PE=1 SV=1
P9WG69	Rv1323	2	2	8	-0.554	0.554	1.46815	0.00713917	Probable acetyl-CoA acetyltransferase OS=Mycobacterium tuberculosis (strain ATCC 25618 / H37Rv) OX=83332 GN=fadA4 PE=1 SV=1
O50443	Rv1187	4	3	7	-0.554	0.554	1.46815	0.00219828	Probable pyrroline-5-carboxylate dehydrogenase RocA OS=Mycobacterium tuberculosis (strain ATCC 25618 / H37Rv) OX=83332 GN=rocA PE=1 SV=1
Q93IG6	Rv3365c	2	2	2	-0.555	0.555	1.46917	0.00737694	Histidine kinase OS=Mycobacterium tuberculosis (strain ATCC 25618 / H37Rv) OX=83332 GN=Rv3365c PE=1 SV=1
O05777	Rv3099c	2	1	9	-0.555	0.555	1.46917	0.00589991	Conserved protein OS=Mycobacterium tuberculosis (strain ATCC 25618 / H37Rv) OX=83332 GN=Rv3099c PE=1 SV=1
P9WGS9	Rv3791	2	2	4	-0.556	0.556	1.47019	0.0162627	Decaprenylphosphoryl-2-keto-beta-D-erythro-pentose reductase OS=Mycobacterium tuberculosis (strain ATCC 25618 / H37Rv) OX=83332 GN=dprE2 PE=1 SV=1
P9WH83	Rv0716	5	5	32	-0.556	0.556	1.47019	0.000848663	50S ribosomal protein L5 OS=Mycobacterium tuberculosis (strain ATCC 25618 / H37Rv) OX=83332 GN=rplE PE=1 SV=1
P9WKE3	Rv1017c	3	3	11	-0.557	0.557	1.47121	0.00440426	Ribose-phosphate pyrophosphokinase OS=Mycobacterium tuberculosis (strain ATCC 25618 / H37Rv) OX=83332 GN=prs PE=1 SV=1
P9WKD7	Rv2465c	2	2	10	-0.557	0.557	1.47121	0.00670075	Ribose-5-phosphate isomerase B OS=Mycobacterium tuberculosis (strain ATCC 25618 / H37Rv) OX=83332 GN=rpiB PE=1 SV=1
P9WHT7	Rv3419c	2	2	2	-0.558	0.558	1.47223	0.00507575	tRNA N6-adenosine threonylcarbamoyltransferase OS=Mycobacterium tuberculosis (strain ATCC 25618 / H37Rv) OX=83332 GN=tsaD PE=1 SV=1
P9WLM9	Rv2008c	2	2	4	-0.559	0.559	1.47325	0.00759787	Uncharacterized protein Rv2008c OS=Mycobacterium tuberculosis (strain ATCC 25618 / H37Rv) OX=83332 GN=Rv2008c PE=1 SV=1
P9WHV5	Rv0496	3	2	7	-0.559	0.559	1.47325	0.00392489	Exopolyphosphatase 1 OS=Mycobacterium tuberculosis (strain ATCC 25618 / H37Rv) OX=83332 GN=ppx1 PE=1 SV=1
I6X4D6	Rv2474c	2	2	5	-0.559	0.559	1.47325	0.0104838	Uncharacterized protein OS=Mycobacterium tuberculosis (strain ATCC 25618 / H37Rv) OX=83332 GN=Rv2474c PE=1 SV=1
P9WGI1	Rv2703	7	5	24	-0.56	0.56	1.47427	0.00042927	RNA polymerase sigma factor SigA OS=Mycobacterium tuberculosis (strain ATCC 25618 / H37Rv) OX=83332 GN=sigA PE=1 SV=1
I6Y3U6	Rv3550	2	2	2	-0.56	0.56	1.47427	0.00507575	Probable enoyl-CoA hydratase EchA20 (Enoyl hydrase) (Unsaturated acyl-CoA hydratase) (Crotonase) OS=Mycobacterium tuberculosis (strain ATCC 25618 / H37Rv) OX=83332 GN=echA20 PE=1 SV=1
P9WJV5	Rv0206c	2	2	2	-0.561	0.561	1.47529	0.0177237	Trehalose monomycolate exporter MmpL3 OS=Mycobacterium tuberculosis (strain ATCC 25618 / H37Rv) OX=83332 GN=mmpL3 PE=1 SV=1
P71672	Rv1404	2	2	15	-0.562	0.562	1.47631	0.00527558	Probable transcriptional regulatory protein OS=Mycobacterium tuberculosis (strain ATCC 25618 / H37Rv) OX=83332 GN=Rv1404 PE=1 SV=1
Q50584	Rv1523	2	2	3	-0.562	0.562	1.47631	0.014109	Probable methyltransferase OS=Mycobacterium tuberculosis (strain ATCC 25618 / H37Rv) OX=83332 GN=Rv1523 PE=1 SV=2
P9WKJ9	Rv1641	4	4	25	-0.563	0.563	1.47734	0.00138442	Translation initiation factor IF-3 OS=Mycobacterium tuberculosis (strain ATCC 25618 / H37Rv) OX=83332 GN=infC PE=1 SV=1
P9WQI1	Rv0647c	2	2	4	-0.564	0.564	1.47836	0.00858973	Uncharacterized protein Rv0647c OS=Mycobacterium tuberculosis (strain ATCC 25618 / H37Rv) OX=83332 GN=Rv0647c PE=1 SV=1
P9WHD9	Rv0714	3	3	17	-0.565	0.565	1.47939	0.00367051	50S ribosomal protein L14 OS=Mycobacterium tuberculosis (strain ATCC 25618 / H37Rv) OX=83332 GN=rplN PE=1 SV=1
P9WN81	Rv2249c	2	2	2	-0.565	0.565	1.47939	0.0105842	Glycerol-3-phosphate dehydrogenase 1 OS=Mycobacterium tuberculosis (strain ATCC 25618 / H37Rv) OX=83332 GN=glpD1 PE=1 SV=1
O05456	Rv3888c	2	2	2	-0.565	0.565	1.47939	0.00507575	Probable conserved membrane protein OS=Mycobacterium tuberculosis (strain ATCC 25618 / H37Rv) OX=83332 GN=Rv3888c PE=1 SV=1
O50431	Rv1175c	2	2	2	-0.566	0.566	1.48041	0.00507575	Probable NADPH dependent 2,4-dienoyl-CoA reductase FadH (2,4-dienoyl coenzyme A reductase) (4-enoyl-CoA reductase) OS=Mycobacterium tuberculosis (strain ATCC 25618 / H37Rv) OX=83332 GN=fadH PE=1 SV=1
I6Y4C7	Rv3712	2	2	3	-0.566	0.566	1.48041	0.00858394	Possible ligase OS=Mycobacterium tuberculosis (strain ATCC 25618 / H37Rv) OX=83332 GN=Rv3712 PE=1 SV=1
P9WNX7	Rv1731	2	2	3	-0.566	0.566	1.48041	0.00563023	Putative succinate-semialdehyde dehydrogenase [NADP(+)] 2 OS=Mycobacterium tuberculosis (strain ATCC 25618 / H37Rv) OX=83332 GN=gabD2 PE=1 SV=1
O05576	Rv0993	2	2	2	-0.567	0.567	1.48144	0.00507575	UTP--glucose-1-phosphate uridylyltransferase GalU (UDP-glucose pyrophosphorylase) (UDPGP) (Alpha-D-glucosyl-1-phosphate uridylyltransferase) (Uridine diphosphoglucose pyrophosphorylase) OS=Mycobacterium tuberculosis (strain ATCC 25618 / H37Rv) OX=83332 GN=galU PE=1 SV=1
P9WG53	Rv3625c	3	2	3	-0.567	0.567	1.48144	0.00214128	tRNA(Ile)-lysidine synthase OS=Mycobacterium tuberculosis (strain ATCC 25618 / H37Rv) OX=83332 GN=tilS PE=1 SV=1
P9WLM5	Rv2011c	2	2	2	-0.567	0.567	1.48144	0.00507575	Uncharacterized protein Rv2011c OS=Mycobacterium tuberculosis (strain ATCC 25618 / H37Rv) OX=83332 GN=Rv2011c PE=3 SV=1
P9WFT9	Rv2845c	2	2	6	-0.567	0.567	1.48144	0.0103734	Proline--tRNA ligase OS=Mycobacterium tuberculosis (strain ATCC 25618 / H37Rv) OX=83332 GN=proS PE=1 SV=1
P9WQD9	Rv2245	2	2	8	-0.567	0.567	1.48144	0.0078638	3-oxoacyl-[acyl-carrier-protein] synthase 1 OS=Mycobacterium tuberculosis (strain ATCC 25618 / H37Rv) OX=83332 GN=kasA PE=1 SV=1
P9WHH9	Rv0462	5	5	18	-0.568	0.568	1.48247	0.00125602	Dihydrolipoyl dehydrogenase OS=Mycobacterium tuberculosis (strain ATCC 25618 / H37Rv) OX=83332 GN=lpdC PE=1 SV=1
P71741	Rv2402	4	4	5	-0.568	0.568	1.48247	0.00193487	Trehalase OS=Mycobacterium tuberculosis (strain ATCC 25618 / H37Rv) OX=83332 GN=Rv2402 PE=1 SV=2
O07718	Rv1915	5	5	20	-0.568	0.568	1.48247	0.000458297	Putative isocitrate lyase subunit A OS=Mycobacterium tuberculosis (strain ATCC 25618 / H37Rv) OX=83332 GN=aceAa PE=1 SV=1
O05858	Rv3208	2	2	13	-0.569	0.569	1.48349	0.00510533	Probable transcriptional regulatory protein (Probably TetR-family) OS=Mycobacterium tuberculosis (strain ATCC 25618 / H37Rv) OX=83332 GN=Rv3208 PE=1 SV=1
P71885	Rv2327	2	2	2	-0.569	0.569	1.48349	0.00507575	Conserved protein OS=Mycobacterium tuberculosis (strain ATCC 25618 / H37Rv) OX=83332 GN=Rv2327 PE=1 SV=1
Q7ARS9	Rv0385	3	3	4	-0.57	0.57	1.48452	0.00470078	Probable monooxygenase OS=Mycobacterium tuberculosis (strain ATCC 25618 / H37Rv) OX=83332 GN=Rv0385 PE=1 SV=1
P9WPA9	Rv1712	2	0	2	-0.571	0.571	1.48555	0.00681727	Cytidylate kinase OS=Mycobacterium tuberculosis (strain ATCC 25618 / H37Rv) OX=83332 GN=cmk PE=1 SV=1
P9WNW7	Rv3568c	2	2	2	-0.571	0.571	1.48555	0.00752806	Iron-dependent extradiol dioxygenase OS=Mycobacterium tuberculosis (strain ATCC 25618 / H37Rv) OX=83332 GN=hsaC PE=1 SV=1
O05307	Rv1206	2	1	6	-0.573	0.573	1.48761	0.0138007	Probable fatty-acid-CoA ligase FadD6 (Fatty-acid-CoA synthetase) (Fatty-acid-CoA synthase) OS=Mycobacterium tuberculosis (strain ATCC 25618 / H37Rv) OX=83332 GN=fadD6 PE=1 SV=1
P96414	Rv0231	3	2	5	-0.573	0.573	1.48761	0.00517548	Probable acyl-CoA dehydrogenase FadE4 OS=Mycobacterium tuberculosis (strain ATCC 25618 / H37Rv) OX=83332 GN=fadE4 PE=1 SV=1
P9WHP9	Rv3455c	4	2	6	-0.573	0.573	1.48761	0.00265323	tRNA pseudouridine synthase A OS=Mycobacterium tuberculosis (strain ATCC 25618 / H37Rv) OX=83332 GN=truA PE=1 SV=1
P9WNX3	Rv2996c	3	3	13	-0.573	0.573	1.48761	0.00283161	D-3-phosphoglycerate dehydrogenase OS=Mycobacterium tuberculosis (strain ATCC 25618 / H37Rv) OX=83332 GN=serA PE=1 SV=1
O53611	Rv0066c	2	2	6	-0.574	0.574	1.48865	0.00728256	Isocitrate dehydrogenase [NADP] OS=Mycobacterium tuberculosis (strain ATCC 25618 / H37Rv) OX=83332 GN=icd2 PE=1 SV=1
P9WN57	Rv3609c	3	3	4	-0.574	0.574	1.48865	0.00406041	GTP cyclohydrolase 1 OS=Mycobacterium tuberculosis (strain ATCC 25618 / H37Rv) OX=83332 GN=folE PE=1 SV=1
P9WFJ9	Rv0637	2	2	10	-0.575	0.575	1.48968	0.00701969	UPF0336 protein Rv0637 OS=Mycobacterium tuberculosis (strain ATCC 25618 / H37Rv) OX=83332 GN=Rv0637 PE=1 SV=1
P9WPW9	Rv1338	2	2	5	-0.576	0.576	1.49071	0.00740508	Glutamate racemase OS=Mycobacterium tuberculosis (strain ATCC 25618 / H37Rv) OX=83332 GN=murI PE=1 SV=1
P9WPI3	Rv0282	3	3	7	-0.579	0.579	1.49381	0.00439077	ESX-3 secretion system protein EccA3 OS=Mycobacterium tuberculosis (strain ATCC 25618 / H37Rv) OX=83332 GN=eccA3 PE=1 SV=1
P71922	Rv2426c	2	2	6	-0.579	0.579	1.49381	0.00827148	Uncharacterized protein OS=Mycobacterium tuberculosis (strain ATCC 25618 / H37Rv) OX=83332 GN=Rv2426c PE=1 SV=2
P9WJ95	Rv0343	4	4	6	-0.58	0.58	1.49485	0.00171871	Isoniazid-induced protein IniC OS=Mycobacterium tuberculosis (strain ATCC 25618 / H37Rv) OX=83332 GN=iniC PE=1 SV=1
O33189	Rv1687c	3	2	5	-0.58	0.58	1.49485	0.00319045	Probable conserved ATP-binding protein ABC transporter OS=Mycobacterium tuberculosis (strain ATCC 25618 / H37Rv) OX=83332 GN=Rv1687c PE=1 SV=1
P9WNU7	Rv2097c	4	4	4	-0.58	0.58	1.49485	0.000848041	Pup--protein ligase OS=Mycobacterium tuberculosis (strain ATCC 25618 / H37Rv) OX=83332 GN=pafA PE=1 SV=1
P9WQA1	Rv3011c	4	4	7	-0.58	0.58	1.49485	0.00201058	Glutamyl-tRNA(Gln) amidotransferase subunit A OS=Mycobacterium tuberculosis (strain ATCC 25618 / H37Rv) OX=83332 GN=gatA PE=1 SV=1
P9WPZ1	Rv1496	2	2	2	-0.582	0.582	1.49692	0.00507575	Probable GTPase Rv1496 OS=Mycobacterium tuberculosis (strain ATCC 25618 / H37Rv) OX=83332 GN=Rv1496 PE=1 SV=1
O53370	Rv3318	10	9	26	-0.582	0.582	1.49692	7.06942e-05	Succinate dehydrogenase flavoprotein subunit OS=Mycobacterium tuberculosis (strain ATCC 25618 / H37Rv) OX=83332 GN=sdhA PE=1 SV=1; Additional IDs concatenated into MaxParsimony group: Reverse_P9WHN5
P9WHV9	Rv2984	2	2	5	-0.583	0.583	1.49796	0.00798271	Polyphosphate kinase OS=Mycobacterium tuberculosis (strain ATCC 25618 / H37Rv) OX=83332 GN=ppk PE=1 SV=1
O06806	Rv1773c	3	3	7	-0.583	0.583	1.49796	0.00542503	Probable transcriptional regulatory protein OS=Mycobacterium tuberculosis (strain ATCC 25618 / H37Rv) OX=83332 GN=Rv1773c PE=1 SV=1
O05861	Rv3205c	2	2	12	-0.583	0.583	1.49796	0.00563023	Conserved protein OS=Mycobacterium tuberculosis (strain ATCC 25618 / H37Rv) OX=83332 GN=Rv3205c PE=1 SV=1
O06574	Rv1122	3	2	8	-0.583	0.583	1.49796	0.00487742	Probable 6-phosphogluconate dehydrogenase,decarboxylating Gnd2 OS=Mycobacterium tuberculosis (strain ATCC 25618 / H37Rv) OX=83332 GN=gnd2 PE=1 SV=1
P9WIB3	Rv2350c	2	0	3	-0.584	0.584	1.499	0.0187389	Phospholipase C 2 OS=Mycobacterium tuberculosis (strain ATCC 25618 / H37Rv) OX=83332 GN=plcB PE=1 SV=1
P9WFS9	Rv2448c	6	6	7	-0.584	0.584	1.499	0.000164385	Valine--tRNA ligase OS=Mycobacterium tuberculosis (strain ATCC 25618 / H37Rv) OX=83332 GN=valS PE=1 SV=2
P9WGJ3	Rv0505c	2	2	2	-0.585	0.585	1.50004	0.00780285	Phosphoserine phosphatase SerB1 OS=Mycobacterium tuberculosis (strain ATCC 25618 / H37Rv) OX=83332 GN=serB1 PE=1 SV=1
P9WH85	Rv0702	3	3	16	-0.585	0.585	1.50004	0.0026667	50S ribosomal protein L4 OS=Mycobacterium tuberculosis (strain ATCC 25618 / H37Rv) OX=83332 GN=rplD PE=1 SV=1
P9WIS9	Rv2241	7	7	22	-0.585	0.585	1.50004	0.000605209	Pyruvate dehydrogenase E1 component OS=Mycobacterium tuberculosis (strain ATCC 25618 / H37Rv) OX=83332 GN=aceE PE=1 SV=2
Q6MX34	Rv0511	4	3	8	-0.586	0.586	1.50108	0.00254249	Probable uroporphyrin-III C-methyltransferase HemD (Uroporphyrinogen III methylase) (Urogen III methylase) (SUMT) (Urogen III methylase) (UROM) OS=Mycobacterium tuberculosis (strain ATCC 25618 / H37Rv) OX=83332 GN=hemD PE=1 SV=1
P9WFF7	Rv2361c	2	2	4	-0.586	0.586	1.50108	0.00632072	Decaprenyl diphosphate synthase OS=Mycobacterium tuberculosis (strain ATCC 25618 / H37Rv) OX=83332 GN=uppS PE=1 SV=1
P9WGR1	Rv1484	3	3	8	-0.586	0.586	1.50108	0.00324599	Enoyl-[acyl-carrier-protein] reductase [NADH] OS=Mycobacterium tuberculosis (strain ATCC 25618 / H37Rv) OX=83332 GN=inhA PE=1 SV=1
P9WPD3	Rv0889c	4	3	21	-0.587	0.587	1.50212	0.00139681	Putative citrate synthase 2 OS=Mycobacterium tuberculosis (strain ATCC 25618 / H37Rv) OX=83332 GN=citA PE=1 SV=1
O05856	Rv3210c	2	1	5	-0.587	0.587	1.50212	0.0210115	Conserved protein OS=Mycobacterium tuberculosis (strain ATCC 25618 / H37Rv) OX=83332 GN=Rv3210c PE=1 SV=1
P9WG39	Rv1820	4	3	8	-0.587	0.587	1.50212	0.00166115	Acetolactate synthase large subunit IlvG OS=Mycobacterium tuberculosis (strain ATCC 25618 / H37Rv) OX=83332 GN=ilvG PE=1 SV=1
P9WHH5	Rv2713	2	2	2	-0.588	0.588	1.50316	0.00890506	Probable soluble pyridine nucleotide transhydrogenase OS=Mycobacterium tuberculosis (strain ATCC 25618 / H37Rv) OX=83332 GN=sthA PE=1 SV=1
P96808	Rv0131c	4	3	7	-0.589	0.589	1.5042	0.00127855	Probable acyl-CoA dehydrogenase FadE1 OS=Mycobacterium tuberculosis (strain ATCC 25618 / H37Rv) OX=83332 GN=fadE1 PE=1 SV=1
P9WI45	Rv0280	2	2	2	-0.589	0.589	1.5042	0.00541464	Uncharacterized PPE family protein PPE3 OS=Mycobacterium tuberculosis (strain ATCC 25618 / H37Rv) OX=83332 GN=PPE3 PE=1 SV=1
P9WPA1	Rv3600c	3	3	9	-0.589	0.589	1.5042	0.00529544	Type III pantothenate kinase OS=Mycobacterium tuberculosis (strain ATCC 25618 / H37Rv) OX=83332 GN=coaX PE=1 SV=1
O53166	Rv1475c	12	10	45	-0.59	0.59	1.50525	2.63644e-06	Aconitate hydratase A OS=Mycobacterium tuberculosis (strain ATCC 25618 / H37Rv) OX=83332 GN=acn PE=1 SV=1
P9WIB7	Rv2951c	5	5	29	-0.59	0.59	1.50525	0.000912704	Phthiodiolone/phenolphthiodiolone dimycocerosates ketoreductase OS=Mycobacterium tuberculosis (strain ATCC 25618 / H37Rv) OX=83332 GN=Rv2951c PE=1 SV=1
P9WF83	Rv0598c	3	3	3	-0.59	0.59	1.50525	0.00233304	Ribonuclease VapC27 OS=Mycobacterium tuberculosis (strain ATCC 25618 / H37Rv) OX=83332 GN=vapC27 PE=1 SV=1
P9WPM3	Rv0136	2	2	2	-0.591	0.591	1.50629	0.00677685	Putative cytochrome P450 138 OS=Mycobacterium tuberculosis (strain ATCC 25618 / H37Rv) OX=83332 GN=cyp138 PE=1 SV=1
P9WJA1	Rv3570c	3	3	6	-0.591	0.591	1.50629	0.00910821	Flavin-dependent monooxygenase, oxygenase subunit HsaA OS=Mycobacterium tuberculosis (strain ATCC 25618 / H37Rv) OX=83332 GN=hsaA PE=1 SV=1
P96257	Rv0411c	4	2	8	-0.593	0.593	1.50838	0.00143656	Probable glutamine-binding lipoprotein GlnH (GLNBP) OS=Mycobacterium tuberculosis (strain ATCC 25618 / H37Rv) OX=83332 GN=glnH PE=1 SV=1
P95141	Rv2950c	2	2	2	-0.593	0.593	1.50838	0.00565254	4-hydroxyphenylalkanoate adenylyltransferase OS=Mycobacterium tuberculosis (strain ATCC 25618 / H37Rv) OX=83332 GN=fadD29 PE=1 SV=1
P9WPC9	Rv3596c	2	2	3	-0.593	0.593	1.50838	0.0142548	ATP-dependent Clp protease ATP-binding subunit ClpC1 OS=Mycobacterium tuberculosis (strain ATCC 25618 / H37Rv) OX=83332 GN=clpC1 PE=1 SV=1
P9WNW9	Rv1599	2	1	2	-0.595	0.595	1.51047	0.00507575	Histidinol dehydrogenase OS=Mycobacterium tuberculosis (strain ATCC 25618 / H37Rv) OX=83332 GN=hisD PE=1 SV=2
O06797	Rv1762c	2	2	9	-0.596	0.596	1.51152	0.00513745	Uncharacterized protein OS=Mycobacterium tuberculosis (strain ATCC 25618 / H37Rv) OX=83332 GN=Rv1762c PE=1 SV=1
Q10782	Rv1544	2	2	4	-0.596	0.596	1.51152	0.00763152	Possible ketoacyl reductase OS=Mycobacterium tuberculosis (strain ATCC 25618 / H37Rv) OX=83332 GN=Rv1544 PE=1 SV=1
P9WFY7	Rv2906c	3	2	3	-0.596	0.596	1.51152	0.00267569	tRNA (guanine-N(1)-)-methyltransferase OS=Mycobacterium tuberculosis (strain ATCC 25618 / H37Rv) OX=83332 GN=trmD PE=1 SV=1
P9WN11	Rv3490	2	2	3	-0.596	0.596	1.51152	0.00563023	Trehalose-6-phosphate synthase OS=Mycobacterium tuberculosis (strain ATCC 25618 / H37Rv) OX=83332 GN=otsA PE=1 SV=1
P63907	Rv3313c	3	3	9	-0.597	0.597	1.51257	0.0054198	Adenosine deaminase OS=Mycobacterium tuberculosis (strain ATCC 25618 / H37Rv) OX=83332 GN=add PE=1 SV=1
P9WI73	Rv0410c	6	6	24	-0.597	0.597	1.51257	0.000225686	Serine/threonine-protein kinase PknG OS=Mycobacterium tuberculosis (strain ATCC 25618 / H37Rv) OX=83332 GN=pknG PE=1 SV=1
P9WPY5	Rv3227	2	2	3	-0.597	0.597	1.51257	0.0223661	3-phosphoshikimate 1-carboxyvinyltransferase OS=Mycobacterium tuberculosis (strain ATCC 25618 / H37Rv) OX=83332 GN=aroA PE=1 SV=1
P9WF31	Rv1108c	4	3	4	-0.597	0.597	1.51257	0.000848041	Exodeoxyribonuclease 7 large subunit OS=Mycobacterium tuberculosis (strain ATCC 25618 / H37Rv) OX=83332 GN=xseA PE=1 SV=1
P95223	Rv0266c	2	2	2	-0.597	0.597	1.51257	0.00924603	Probable 5-oxoprolinase OplA (5-oxo-L-prolinase) (Pyroglutamase) (5-OPASE) OS=Mycobacterium tuberculosis (strain ATCC 25618 / H37Rv) OX=83332 GN=oplA PE=1 SV=2
P9WHM7	Rv0957	3	2	9	-0.597	0.597	1.51257	0.00589574	Bifunctional purine biosynthesis protein PurH OS=Mycobacterium tuberculosis (strain ATCC 25618 / H37Rv) OX=83332 GN=purH PE=1 SV=1
O69687	Rv3720	3	3	16	-0.598	0.598	1.51362	0.00384877	Probable fatty acid methyltransferase Rv3720 OS=Mycobacterium tuberculosis (strain ATCC 25618 / H37Rv) OX=83332 GN=Rv3720 PE=1 SV=4
P9WGM9	Rv0981	4	2	8	-0.598	0.598	1.51362	0.00171735	Response regulator MprA OS=Mycobacterium tuberculosis (strain ATCC 25618 / H37Rv) OX=83332 GN=mprA PE=1 SV=1
P9WML7	Rv1600	2	2	3	-0.599	0.599	1.51467	0.0070449	Histidinol-phosphate aminotransferase OS=Mycobacterium tuberculosis (strain ATCC 25618 / H37Rv) OX=83332 GN=hisC PE=1 SV=1
O53720	Rv0386	3	3	3	-0.6	0.6	1.51572	0.00349936	Probable transcriptional regulatory protein (Probably LuxR/UhpA-family) OS=Mycobacterium tuberculosis (strain ATCC 25618 / H37Rv) OX=83332 GN=Rv0386 PE=1 SV=3
P9WNR5	Rv3895c	4	3	6	-0.6	0.6	1.51572	0.00156216	ESX-2 secretion system ATPase EccB2 OS=Mycobacterium tuberculosis (strain ATCC 25618 / H37Rv) OX=83332 GN=eccB2 PE=1 SV=1
P9WQD7	Rv2246	10	10	69	-0.6	0.6	1.51572	1.60624e-05	3-oxoacyl-[acyl-carrier-protein] synthase 2 OS=Mycobacterium tuberculosis (strain ATCC 25618 / H37Rv) OX=83332 GN=kasB PE=1 SV=1
P9WIY9	Rv1063c	3	3	4	-0.601	0.601	1.51677	0.00551103	Uncharacterized NTE family protein Rv1063c OS=Mycobacterium tuberculosis (strain ATCC 25618 / H37Rv) OX=83332 GN=Rv1063c PE=1 SV=1
P9WLV5	Rv1520	2	0	3	-0.602	0.602	1.51782	0.0123899	Uncharacterized protein Rv1520 OS=Mycobacterium tuberculosis (strain ATCC 25618 / H37Rv) OX=83332 GN=Rv1520 PE=1 SV=1
P9WH81	Rv0719	3	3	14	-0.603	0.603	1.51887	0.00251359	50S ribosomal protein L6 OS=Mycobacterium tuberculosis (strain ATCC 25618 / H37Rv) OX=83332 GN=rplF PE=1 SV=1
O07717	Rv1916	4	4	16	-0.603	0.603	1.51887	0.00422807	Putative isocitrate lyase subunit B OS=Mycobacterium tuberculosis (strain ATCC 25618 / H37Rv) OX=83332 GN=aceAb PE=3 SV=1
O05598	Rv1013	4	4	5	-0.603	0.603	1.51887	0.00104974	Putative ligase Rv1013 OS=Mycobacterium tuberculosis (strain ATCC 25618 / H37Rv) OX=83332 GN=pks16 PE=1 SV=2
O06418	Rv0552	2	2	4	-0.603	0.603	1.51887	0.0067083	Conserved protein OS=Mycobacterium tuberculosis (strain ATCC 25618 / H37Rv) OX=83332 GN=Rv0552 PE=1 SV=3
P9WJB7	Rv3849	4	4	31	-0.605	0.605	1.52098	0.00393496	Nucleoid-associated protein EspR OS=Mycobacterium tuberculosis (strain ATCC 25618 / H37Rv) OX=83332 GN=espR PE=1 SV=1
O07749	Rv1882c	2	2	3	-0.606	0.606	1.52203	0.00634213	Probable short-chain type dehydrogenase/reductase OS=Mycobacterium tuberculosis (strain ATCC 25618 / H37Rv) OX=83332 GN=Rv1882c PE=1 SV=1
O53921	Rv1674c	2	1	5	-0.606	0.606	1.52203	0.00686554	Probable transcriptional regulatory protein OS=Mycobacterium tuberculosis (strain ATCC 25618 / H37Rv) OX=83332 GN=Rv1674c PE=1 SV=1
O53842	Rv0831c	3	3	26	-0.606	0.606	1.52203	0.0025446	Conserved protein OS=Mycobacterium tuberculosis (strain ATCC 25618 / H37Rv) OX=83332 GN=Rv0831c PE=1 SV=3
I6XWA1	Rv0777	3	3	6	-0.607	0.607	1.52309	0.00267349	Adenylosuccinate lyase OS=Mycobacterium tuberculosis (strain ATCC 25618 / H37Rv) OX=83332 GN=purB PE=1 SV=1
P9WHK7	Rv1699	3	2	5	-0.607	0.607	1.52309	0.00460799	CTP synthase OS=Mycobacterium tuberculosis (strain ATCC 25618 / H37Rv) OX=83332 GN=pyrG PE=1 SV=1
I6YB49	Rv3091	2	2	2	-0.607	0.607	1.52309	0.00507575	Conserved protein OS=Mycobacterium tuberculosis (strain ATCC 25618 / H37Rv) OX=83332 GN=Rv3091 PE=1 SV=1
P9WNH1	Rv0554	3	3	6	-0.607	0.607	1.52309	0.0043395	Putative non-heme bromoperoxidase BpoC OS=Mycobacterium tuberculosis (strain ATCC 25618 / H37Rv) OX=83332 GN=bpoC PE=1 SV=1
O53564	Rv3519	3	3	11	-0.607	0.607	1.52309	0.00406953	Uncharacterized protein OS=Mycobacterium tuberculosis (strain ATCC 25618 / H37Rv) OX=83332 GN=Rv3519 PE=1 SV=1
P9WFW5	Rv1292	5	5	16	-0.607	0.607	1.52309	0.000778439	Arginine--tRNA ligase OS=Mycobacterium tuberculosis (strain ATCC 25618 / H37Rv) OX=83332 GN=argS PE=1 SV=1
P9WN51	Rv2211c	2	2	5	-0.607	0.607	1.52309	0.00812994	Aminomethyltransferase OS=Mycobacterium tuberculosis (strain ATCC 25618 / H37Rv) OX=83332 GN=gcvT PE=1 SV=1
O06802	Rv1769	3	3	3	-0.608	0.608	1.52414	0.0023089	Conserved protein OS=Mycobacterium tuberculosis (strain ATCC 25618 / H37Rv) OX=83332 GN=Rv1769 PE=1 SV=1
O06592	Rv1598c	2	2	6	-0.61	0.61	1.52626	0.0175957	Conserved protein OS=Mycobacterium tuberculosis (strain ATCC 25618 / H37Rv) OX=83332 GN=Rv1598c PE=1 SV=1
O53238	Rv2989	4	4	7	-0.61	0.61	1.52626	0.00349925	Probable transcriptional regulatory protein OS=Mycobacterium tuberculosis (strain ATCC 25618 / H37Rv) OX=83332 GN=Rv2989 PE=1 SV=3
P9WFT7	Rv3834c	2	2	2	-0.61	0.61	1.52626	0.00550119	Serine--tRNA ligase OS=Mycobacterium tuberculosis (strain ATCC 25618 / H37Rv) OX=83332 GN=serS PE=1 SV=1
I6Y498	Rv3680	3	3	5	-0.61	0.61	1.52626	0.00342985	Probable anion transporter ATPase OS=Mycobacterium tuberculosis (strain ATCC 25618 / H37Rv) OX=83332 GN=Rv3680 PE=1 SV=1
P9WMS7	Rv3396c	2	2	4	-0.61	0.61	1.52626	0.0208412	GMP synthase [glutamine-hydrolyzing] OS=Mycobacterium tuberculosis (strain ATCC 25618 / H37Rv) OX=83332 GN=guaA PE=1 SV=1
P9WKJ5	Rv0189c	5	4	20	-0.611	0.611	1.52732	0.000869145	Dihydroxy-acid dehydratase OS=Mycobacterium tuberculosis (strain ATCC 25618 / H37Rv) OX=83332 GN=ilvD PE=1 SV=1
O53319	Rv3169	2	2	4	-0.613	0.613	1.52944	0.00679835	Conserved protein OS=Mycobacterium tuberculosis (strain ATCC 25618 / H37Rv) OX=83332 GN=Rv3169 PE=1 SV=3
I6Y3V5	Rv3560c	3	2	4	-0.613	0.613	1.52944	0.00634533	Probable acyl-CoA dehydrogenase FadE30 OS=Mycobacterium tuberculosis (strain ATCC 25618 / H37Rv) OX=83332 GN=fadE30 PE=1 SV=1
P9WG15	Rv2563	2	2	4	-0.614	0.614	1.5305	0.0227792	Uncharacterized ABC transporter permease Rv2563 OS=Mycobacterium tuberculosis (strain ATCC 25618 / H37Rv) OX=83332 GN=Rv2563 PE=1 SV=1
P71858	Rv3543c	2	1	3	-0.614	0.614	1.5305	0.0114456	Acyl-CoA dehydrogenase FadE29 OS=Mycobacterium tuberculosis (strain ATCC 25618 / H37Rv) OX=83332 GN=fadE29 PE=1 SV=2
O07728	Rv1904	3	3	3	-0.615	0.615	1.53156	0.00214128	Anti-sigma factor antagonist OS=Mycobacterium tuberculosis (strain ATCC 25618 / H37Rv) OX=83332 GN=Rv1904 PE=1 SV=3
P9WID7	Rv3010c	3	2	3	-0.616	0.616	1.53262	0.00220104	ATP-dependent 6-phosphofructokinase OS=Mycobacterium tuberculosis (strain ATCC 25618 / H37Rv) OX=83332 GN=pfkA PE=1 SV=1
P9WJH1	Rv3146	2	1	3	-0.616	0.616	1.53262	0.0190873	NADH-quinone oxidoreductase subunit B OS=Mycobacterium tuberculosis (strain ATCC 25618 / H37Rv) OX=83332 GN=nuoB PE=1 SV=1
P9WGD1	Rv0806c	2	2	2	-0.616	0.616	1.53262	0.00507575	Exopolysaccharide phosphotransferase CpsY OS=Mycobacterium tuberculosis (strain ATCC 25618 / H37Rv) OX=83332 GN=cpsY PE=1 SV=1
P9WIC9	Rv0489	6	6	36	-0.617	0.617	1.53368	0.000150154	2,3-bisphosphoglycerate-dependent phosphoglycerate mutase OS=Mycobacterium tuberculosis (strain ATCC 25618 / H37Rv) OX=83332 GN=gpmA PE=1 SV=1
P9WPK3	Rv1384	5	5	5	-0.617	0.617	1.53368	0.000328171	Carbamoyl-phosphate synthase large chain OS=Mycobacterium tuberculosis (strain ATCC 25618 / H37Rv) OX=83332 GN=carB PE=1 SV=1
P9WJL7	Rv2152c	6	4	9	-0.617	0.617	1.53368	0.000451463	UDP-N-acetylmuramate--L-alanine ligase OS=Mycobacterium tuberculosis (strain ATCC 25618 / H37Rv) OX=83332 GN=murC PE=1 SV=1; Additional IDs concatenated into MaxParsimony group: P9WM55
I6X5K1	Rv2860c	2	2	6	-0.617	0.617	1.53368	0.00507575	Probable glutamine synthetase GlnA4 (Glutamine synthase) (GS-II) OS=Mycobacterium tuberculosis (strain ATCC 25618 / H37Rv) OX=83332 GN=glnA4 PE=1 SV=1
L7N672	Rv3907c	3	3	4	-0.618	0.618	1.53475	0.00269023	Probable poly(A) polymerase PcnA (Polynucleotide adenylyltransferase) (NTP polymerase) (RNA adenylating enzyme) (Poly(A) polymerase) OS=Mycobacterium tuberculosis (strain ATCC 25618 / H37Rv) OX=83332 GN=pcnA PE=1 SV=1
P9WLQ9	Rv1836c	3	3	9	-0.618	0.618	1.53475	0.00551557	Uncharacterized protein Rv1836c OS=Mycobacterium tuberculosis (strain ATCC 25618 / H37Rv) OX=83332 GN=Rv1836c PE=1 SV=1
P9WPG7	Rv2612c	3	3	3	-0.619	0.619	1.53581	0.00279568	CDP-diacylglycerol--inositol 3-phosphatidyltransferase OS=Mycobacterium tuberculosis (strain ATCC 25618 / H37Rv) OX=83332 GN=pgsA1 PE=1 SV=1
P9WPS3	Rv0969	3	3	3	-0.619	0.619	1.53581	0.0027176	Probable copper-exporting P-type ATPase V OS=Mycobacterium tuberculosis (strain ATCC 25618 / H37Rv) OX=83332 GN=ctpV PE=1 SV=1
P71834	Rv0782	5	4	6	-0.62	0.62	1.53688	0.000737682	Probable protease II PtrBb [second part] (Oligopeptidase B) OS=Mycobacterium tuberculosis (strain ATCC 25618 / H37Rv) OX=83332 GN=ptrBb PE=4 SV=2
O06169	Rv2506	2	2	2	-0.62	0.62	1.53688	0.00522748	Probable transcriptional regulatory protein (Probably TetR-family) OS=Mycobacterium tuberculosis (strain ATCC 25618 / H37Rv) OX=83332 GN=Rv2506 PE=1 SV=3
O53203	Rv2476c	3	3	3	-0.621	0.621	1.53794	0.00776894	NAD-specific glutamate dehydrogenase OS=Mycobacterium tuberculosis (strain ATCC 25618 / H37Rv) OX=83332 GN=gdh PE=1 SV=1; Additional IDs concatenated into MaxParsimony group: Reverse_P9WHH5
P9WNM5	Rv1286	4	4	6	-0.622	0.622	1.53901	0.00145336	Bifunctional enzyme CysN/CysC OS=Mycobacterium tuberculosis (strain ATCC 25618 / H37Rv) OX=83332 GN=cysNC PE=1 SV=1
I6X4S7	Rv2605c	2	2	4	-0.623	0.623	1.54007	0.0105488	Probable acyl-CoA thioesterase II TesB2 (TEII) OS=Mycobacterium tuberculosis (strain ATCC 25618 / H37Rv) OX=83332 GN=tesB2 PE=1 SV=1
P9WK97	Rv2404c	4	2	4	-0.624	0.624	1.54114	0.000864204	Elongation factor 4 OS=Mycobacterium tuberculosis (strain ATCC 25618 / H37Rv) OX=83332 GN=lepA PE=1 SV=1
P9WN49	Rv3436c	4	4	14	-0.624	0.624	1.54114	0.00278941	Glutamine--fructose-6-phosphate aminotransferase [isomerizing] OS=Mycobacterium tuberculosis (strain ATCC 25618 / H37Rv) OX=83332 GN=glmS PE=1 SV=1
P9WJP1	Rv2165c	3	3	4	-0.625	0.625	1.54221	0.00598584	Ribosomal RNA small subunit methyltransferase H OS=Mycobacterium tuberculosis (strain ATCC 25618 / H37Rv) OX=83332 GN=rsmH PE=1 SV=2
P9WIQ1	Rv3809c	6	6	18	-0.625	0.625	1.54221	0.000334682	UDP-galactopyranose mutase OS=Mycobacterium tuberculosis (strain ATCC 25618 / H37Rv) OX=83332 GN=glf PE=1 SV=1
O53670	Rv0248c	2	2	4	-0.625	0.625	1.54221	0.00632072	Probable succinate dehydrogenase [iron-sulfur subunit] (Succinic dehydrogenase) OS=Mycobacterium tuberculosis (strain ATCC 25618 / H37Rv) OX=83332 GN=Rv0248c PE=1 SV=1
P9WJF1	Rv3790	7	6	12	-0.626	0.626	1.54328	0.000152795	Decaprenylphosphoryl-beta-D-ribose oxidase OS=Mycobacterium tuberculosis (strain ATCC 25618 / H37Rv) OX=83332 GN=dprE1 PE=1 SV=1
P9WG49	Rv3646c	8	7	16	-0.626	0.626	1.54328	0.000150354	DNA topoisomerase 1 OS=Mycobacterium tuberculosis (strain ATCC 25618 / H37Rv) OX=83332 GN=topA PE=1 SV=1
O53779	Rv0582	2	1	3	-0.626	0.626	1.54328	0.0136139	Ribonuclease VapC26 OS=Mycobacterium tuberculosis (strain ATCC 25618 / H37Rv) OX=83332 GN=vapC26 PE=1 SV=1
O05578	Rv0995	2	1	2	-0.626	0.626	1.54328	0.00507575	Ribosomal-protein-alanine acetyltransferase RimJ (Acetylating enzyme for N-terminal of ribosomal protein S5) OS=Mycobacterium tuberculosis (strain ATCC 25618 / H37Rv) OX=83332 GN=rimJ PE=1 SV=1
P9WFC5	Rv1420	3	2	3	-0.627	0.627	1.54435	0.00301662	UvrABC system protein C OS=Mycobacterium tuberculosis (strain ATCC 25618 / H37Rv) OX=83332 GN=uvrC PE=1 SV=1
O69686	Rv3719	2	1	3	-0.627	0.627	1.54435	0.00790956	Conserved protein OS=Mycobacterium tuberculosis (strain ATCC 25618 / H37Rv) OX=83332 GN=Rv3719 PE=1 SV=1
P9WPN9	Rv0778	3	3	4	-0.627	0.627	1.54435	0.00452816	Putative cytochrome P450 126 OS=Mycobacterium tuberculosis (strain ATCC 25618 / H37Rv) OX=83332 GN=cyp126 PE=1 SV=1
P9WQK7	Rv1638	3	2	3	-0.627	0.627	1.54435	0.00214128	UvrABC system protein A OS=Mycobacterium tuberculosis (strain ATCC 25618 / H37Rv) OX=83332 GN=uvrA PE=1 SV=1
Q79FX6	Rv0644c	6	5	33	-0.627	0.627	1.54435	0.000253705	Cyclopropane mycolic acid synthase MmaA2 OS=Mycobacterium tuberculosis (strain ATCC 25618 / H37Rv) OX=83332 GN=mmaA2 PE=1 SV=1
P71795	Rv1516c	4	4	4	-0.627	0.627	1.54435	0.000869951	Probable sugar transferase OS=Mycobacterium tuberculosis (strain ATCC 25618 / H37Rv) OX=83332 GN=Rv1516c PE=1 SV=3
P9WHJ1	Rv0629c	2	1	2	-0.628	0.628	1.54542	0.00507575	RecBCD enzyme subunit RecD OS=Mycobacterium tuberculosis (strain ATCC 25618 / H37Rv) OX=83332 GN=recD PE=1 SV=1
P9WIV9	Rv3151	3	3	7	-0.628	0.628	1.54542	0.00266231	NADH-quinone oxidoreductase subunit G OS=Mycobacterium tuberculosis (strain ATCC 25618 / H37Rv) OX=83332 GN=nuoG PE=1 SV=1
P9WMB3	Rv2659c	3	3	3	-0.629	0.629	1.54649	0.00214128	Putative prophage phiRv2 integrase OS=Mycobacterium tuberculosis (strain ATCC 25618 / H37Rv) OX=83332 GN=Rv2659c PE=1 SV=1
P96218	Rv3859c	4	3	4	-0.629	0.629	1.54649	0.00118562	Glutamate synthase [NADPH] large chain OS=Mycobacterium tuberculosis (strain ATCC 25618 / H37Rv) OX=83332 GN=gltB PE=1 SV=3
P95144	Rv1871c	2	2	12	-0.63	0.63	1.54756	0.00507575	Conserved protein OS=Mycobacterium tuberculosis (strain ATCC 25618 / H37Rv) OX=83332 GN=Rv1871c PE=1 SV=1
P9WQ69	Rv1464	2	1	2	-0.631	0.631	1.54864	0.00507575	Probable cysteine desulfurase OS=Mycobacterium tuberculosis (strain ATCC 25618 / H37Rv) OX=83332 GN=csd PE=1 SV=1
P71847	Rv3553	3	3	3	-0.632	0.632	1.54971	0.00299643	Possible oxidoreductase OS=Mycobacterium tuberculosis (strain ATCC 25618 / H37Rv) OX=83332 GN=Rv3553 PE=4 SV=3
Q6MX51	Rv0296c	2	2	6	-0.633	0.633	1.55079	0.00728256	Probable sulfatase OS=Mycobacterium tuberculosis (strain ATCC 25618 / H37Rv) OX=83332 GN=Rv0296c PE=1 SV=1
O53565	Rv3520c	4	4	7	-0.634	0.634	1.55186	0.00200677	Putative coenzyme F420-dependent oxidoreductase Rv3520c OS=Mycobacterium tuberculosis (strain ATCC 25618 / H37Rv) OX=83332 GN=Rv3520c PE=1 SV=1
P96271	Rv0425c	3	2	5	-0.634	0.634	1.55186	0.0176351	Possible metal cation transporting P-type ATPase CtpH OS=Mycobacterium tuberculosis (strain ATCC 25618 / H37Rv) OX=83332 GN=ctpH PE=1 SV=1
P9WPI1	Rv1798	2	2	2	-0.634	0.634	1.55186	0.00507575	ESX-5 secretion system protein EccA5 OS=Mycobacterium tuberculosis (strain ATCC 25618 / H37Rv) OX=83332 GN=eccA5 PE=1 SV=1
P9WP17	Rv0321	2	2	7	-0.635	0.635	1.55294	0.00864835	dCTP deaminase, dUMP-forming OS=Mycobacterium tuberculosis (strain ATCC 25618 / H37Rv) OX=83332 GN=dcd PE=1 SV=1
P9WK17	Rv1837c	23	23	168	-0.636	0.636	1.55401	7.89174e-10	Malate synthase G OS=Mycobacterium tuberculosis (strain ATCC 25618 / H37Rv) OX=83332 GN=glcB PE=1 SV=1
P9WGG5	Rv0182c	3	3	3	-0.636	0.636	1.55401	0.00308675	ECF RNA polymerase sigma factor SigG OS=Mycobacterium tuberculosis (strain ATCC 25618 / H37Rv) OX=83332 GN=sigG PE=1 SV=1
P9WHT5	Rv2782c	3	2	8	-0.636	0.636	1.55401	0.00477581	Uncharacterized zinc protease Rv2782c OS=Mycobacterium tuberculosis (strain ATCC 25618 / H37Rv) OX=83332 GN=Rv2782c PE=1 SV=1
O06831	Rv1427c	2	2	2	-0.636	0.636	1.55401	0.00507575	Possible long-chain-fatty-acid--CoA ligase FadD12 (Fatty-acid-CoA synthetase) (Fatty-acid-CoA synthase) OS=Mycobacterium tuberculosis (strain ATCC 25618 / H37Rv) OX=83332 GN=fadD12 PE=1 SV=1
O53578	Rv3799c	3	3	6	-0.637	0.637	1.55509	0.0104792	Probable propionyl-CoA carboxylase beta chain 4 AccD4 (Pccase) (Propanoyl-CoA:carbon dioxide ligase) OS=Mycobacterium tuberculosis (strain ATCC 25618 / H37Rv) OX=83332 GN=accD4 PE=1 SV=2
P9WGH7	Rv0445c	4	4	9	-0.638	0.638	1.55617	0.00335884	ECF RNA polymerase sigma factor SigK OS=Mycobacterium tuberculosis (strain ATCC 25618 / H37Rv) OX=83332 GN=sigK PE=1 SV=1
P9WJM3	Rv0091	2	2	3	-0.638	0.638	1.55617	0.006922	5'-methylthioadenosine/S-adenosylhomocysteine nucleosidase OS=Mycobacterium tuberculosis (strain ATCC 25618 / H37Rv) OX=83332 GN=mtnN PE=1 SV=1
O53371	Rv3319	5	4	18	-0.639	0.639	1.55725	0.00110402	Probable succinate dehydrogenase (Iron-sulphur protein subunit) SdhB (Succinic dehydrogenase) (Fumarate reductase) (Fumarate dehydrogenase) (Fumaric hydrogenase) OS=Mycobacterium tuberculosis (strain ATCC 25618 / H37Rv) OX=83332 GN=sdhB PE=1 SV=1
I6YEA3	Rv2751	2	2	5	-0.64	0.64	1.55833	0.00686554	S-adenosyl-L-methionine-dependent methyltransferase OS=Mycobacterium tuberculosis (strain ATCC 25618 / H37Rv) OX=83332 GN=Rv2751 PE=1 SV=1
P9WJD1	Rv3865	3	3	32	-0.64	0.64	1.55833	0.0036652	ESX-1 secretion-associated protein EspF OS=Mycobacterium tuberculosis (strain ATCC 25618 / H37Rv) OX=83332 GN=espF PE=1 SV=1
O33271	Rv1742	3	2	6	-0.641	0.641	1.55941	0.0029182	Uncharacterized protein OS=Mycobacterium tuberculosis (strain ATCC 25618 / H37Rv) OX=83332 GN=Rv1742 PE=1 SV=1
P9WNR3	Rv0283	2	2	3	-0.641	0.641	1.55941	0.00810065	ESX-3 secretion system ATPase EccB3 OS=Mycobacterium tuberculosis (strain ATCC 25618 / H37Rv) OX=83332 GN=eccB3 PE=1 SV=1
P96855	Rv3573c	2	1	5	-0.642	0.642	1.56049	0.00686554	Acyl-CoA dehydrogenase FadE34 OS=Mycobacterium tuberculosis (strain ATCC 25618 / H37Rv) OX=83332 GN=fadE34 PE=1 SV=2
P95197	Rv0389	5	5	15	-0.643	0.643	1.56157	0.000940802	Formate-dependent phosphoribosylglycinamide formyltransferase OS=Mycobacterium tuberculosis (strain ATCC 25618 / H37Rv) OX=83332 GN=purT PE=1 SV=2
P9WMK7	Rv2986c	3	2	6	-0.643	0.643	1.56157	0.00752753	DNA-binding protein HU homolog OS=Mycobacterium tuberculosis (strain ATCC 25618 / H37Rv) OX=83332 GN=hup PE=1 SV=1
P9WNH3	Rv2715	5	4	14	-0.644	0.644	1.56266	0.00114833	Uncharacterized protein Rv2715 OS=Mycobacterium tuberculosis (strain ATCC 25618 / H37Rv) OX=83332 GN=Rv2715 PE=1 SV=1
P9WPL3	Rv1785c	2	2	2	-0.644	0.644	1.56266	0.00507575	Putative cytochrome P450 143 OS=Mycobacterium tuberculosis (strain ATCC 25618 / H37Rv) OX=83332 GN=cyp143 PE=1 SV=1
P9WH25	Rv3442c	6	6	17	-0.645	0.645	1.56374	0.00138903	30S ribosomal protein S9 OS=Mycobacterium tuberculosis (strain ATCC 25618 / H37Rv) OX=83332 GN=rpsI PE=1 SV=1
P9WN61	Rv3009c	3	2	3	-0.646	0.646	1.56482	0.00214128	Aspartyl/glutamyl-tRNA(Asn/Gln) amidotransferase subunit B OS=Mycobacterium tuberculosis (strain ATCC 25618 / H37Rv) OX=83332 GN=gatB PE=1 SV=1
O33282	Rv2739c	2	2	3	-0.646	0.646	1.56482	0.0142172	Possible alanine rich transferase OS=Mycobacterium tuberculosis (strain ATCC 25618 / H37Rv) OX=83332 GN=Rv2739c PE=1 SV=3
I6YEU0	Rv2967c	3	2	3	-0.646	0.646	1.56482	0.00337981	Pyruvate carboxylase OS=Mycobacterium tuberculosis (strain ATCC 25618 / H37Rv) OX=83332 GN=pca PE=1 SV=1
P95227	Rv0270	2	2	6	-0.646	0.646	1.56482	0.00728256	Probable fatty-acid-CoA ligase FadD2 (Fatty-acid-CoA synthetase) (Fatty-acid-CoA synthase) OS=Mycobacterium tuberculosis (strain ATCC 25618 / H37Rv) OX=83332 GN=fadD2 PE=1 SV=1
P9WH53	Rv2909c	3	3	7	-0.646	0.646	1.56482	0.0118103	30S ribosomal protein S16 OS=Mycobacterium tuberculosis (strain ATCC 25618 / H37Rv) OX=83332 GN=rpsP PE=1 SV=1
P9WKE5	Rv1617	4	3	8	-0.646	0.646	1.56482	0.00432855	Pyruvate kinase OS=Mycobacterium tuberculosis (strain ATCC 25618 / H37Rv) OX=83332 GN=pyk PE=1 SV=1
O53213	Rv2488c	2	0	4	-0.647	0.647	1.56591	0.0127855	Probable transcriptional regulatory protein (LuxR-family) OS=Mycobacterium tuberculosis (strain ATCC 25618 / H37Rv) OX=83332 GN=Rv2488c PE=1 SV=1
P9WJJ5	Rv2421c	4	4	11	-0.647	0.647	1.56591	0.00151197	Probable nicotinate-nucleotide adenylyltransferase OS=Mycobacterium tuberculosis (strain ATCC 25618 / H37Rv) OX=83332 GN=nadD PE=1 SV=1
P9WFU9	Rv3598c	7	6	12	-0.647	0.647	1.56591	0.000148207	Lysine--tRNA ligase 1 OS=Mycobacterium tuberculosis (strain ATCC 25618 / H37Rv) OX=83332 GN=lysS1 PE=1 SV=1
O05572	Rv0989c	3	1	6	-0.648	0.648	1.56699	0.00336163	Probable polyprenyl-diphosphate synthase GrcC2 (Polyprenyl pyrophosphate synthetase) OS=Mycobacterium tuberculosis (strain ATCC 25618 / H37Rv) OX=83332 GN=grcC2 PE=1 SV=1
P71898	Rv2314c	4	4	6	-0.648	0.648	1.56699	0.00169466	Conserved protein OS=Mycobacterium tuberculosis (strain ATCC 25618 / H37Rv) OX=83332 GN=Rv2314c PE=1 SV=1
Q50732	Rv2566	2	1	3	-0.648	0.648	1.56699	0.0160607	Long conserved protein OS=Mycobacterium tuberculosis (strain ATCC 25618 / H37Rv) OX=83332 GN=Rv2566 PE=1 SV=1
P71857	Rv3544c	3	2	7	-0.649	0.649	1.56808	0.00325298	Acyl-CoA dehydrogenase FadE28 OS=Mycobacterium tuberculosis (strain ATCC 25618 / H37Rv) OX=83332 GN=fadE28 PE=1 SV=3
O06428	Rv0562	3	1	10	-0.649	0.649	1.56808	0.00339924	Probable polyprenyl-diphosphate synthase GrcC1 (Polyprenyl pyrophosphate synthetase) OS=Mycobacterium tuberculosis (strain ATCC 25618 / H37Rv) OX=83332 GN=grcC1 PE=1 SV=1
P9WNY1	Rv0458	3	3	11	-0.649	0.649	1.56808	0.00300038	Probable aldehyde dehydrogenase OS=Mycobacterium tuberculosis (strain ATCC 25618 / H37Rv) OX=83332 GN=Rv0458 PE=1 SV=1
P9WND3	Rv1406	3	3	5	-0.651	0.651	1.57026	0.00868765	Methionyl-tRNA formyltransferase OS=Mycobacterium tuberculosis (strain ATCC 25618 / H37Rv) OX=83332 GN=fmt PE=1 SV=1
P9WQE1	Rv2935	4	4	9	-0.652	0.652	1.57135	0.00202004	Phthiocerol synthesis polyketide synthase type I PpsE OS=Mycobacterium tuberculosis (strain ATCC 25618 / H37Rv) OX=83332 GN=ppsE PE=1 SV=1
P9WIM7	Rv1078	3	3	12	-0.654	0.654	1.57352	0.00322705	Proline-rich antigen homolog OS=Mycobacterium tuberculosis (strain ATCC 25618 / H37Rv) OX=83332 GN=pra PE=1 SV=1
I6YGH7	Rv3562	2	2	2	-0.654	0.654	1.57352	0.00785861	Probable acyl-CoA dehydrogenase FadE31 OS=Mycobacterium tuberculosis (strain ATCC 25618 / H37Rv) OX=83332 GN=fadE31 PE=1 SV=1
P9WLT1	Rv1708	6	5	22	-0.655	0.655	1.57462	0.000935958	Uncharacterized protein Rv1708 OS=Mycobacterium tuberculosis (strain ATCC 25618 / H37Rv) OX=83332 GN=Rv1708 PE=1 SV=1
P9WJV9	Rv0402c	2	0	2	-0.656	0.656	1.57571	0.00782069	Probable transport protein MmpL1 OS=Mycobacterium tuberculosis (strain ATCC 25618 / H37Rv) OX=83332 GN=mmpL1 PE=1 SV=1
P9WFV9	Rv2992c	2	2	8	-0.656	0.656	1.57571	0.00835927	Glutamate--tRNA ligase OS=Mycobacterium tuberculosis (strain ATCC 25618 / H37Rv) OX=83332 GN=gltX PE=1 SV=1
O53465	Rv2019	2	1	2	-0.656	0.656	1.57571	0.00507575	Putative ribonuclease VapC45 OS=Mycobacterium tuberculosis (strain ATCC 25618 / H37Rv) OX=83332 GN=vapC45 PE=1 SV=1
P9WHT9	Rv2110c	6	6	26	-0.657	0.657	1.5768	0.000253641	Proteasome subunit beta OS=Mycobacterium tuberculosis (strain ATCC 25618 / H37Rv) OX=83332 GN=prcB PE=1 SV=1
P9WQF7	Rv0873	3	2	3	-0.657	0.657	1.5768	0.00293337	Probable acyl-CoA dehydrogenase FadE10 OS=Mycobacterium tuberculosis (strain ATCC 25618 / H37Rv) OX=83332 GN=fadE10 PE=1 SV=1
P9WNK9	Rv2364c	2	0	2	-0.657	0.657	1.5768	0.00810379	GTPase Era OS=Mycobacterium tuberculosis (strain ATCC 25618 / H37Rv) OX=83332 GN=era PE=1 SV=1
P9WQE9	Rv3825c	8	5	11	-0.658	0.658	1.57789	0.000149872	Phthioceranic/hydroxyphthioceranic acid synthase OS=Mycobacterium tuberculosis (strain ATCC 25618 / H37Rv) OX=83332 GN=pks2 PE=1 SV=1
P9WNX9	Rv0234c	7	5	24	-0.658	0.658	1.57789	0.000226391	Succinate-semialdehyde dehydrogenase [NADP(+)] 1 OS=Mycobacterium tuberculosis (strain ATCC 25618 / H37Rv) OX=83332 GN=gabD1 PE=1 SV=1
P9WMY7	Rv0486	2	1	3	-0.658	0.658	1.57789	0.00790956	D-inositol 3-phosphate glycosyltransferase OS=Mycobacterium tuberculosis (strain ATCC 25618 / H37Rv) OX=83332 GN=mshA PE=1 SV=1
P9WNS3	Rv2682c	4	4	6	-0.659	0.659	1.57899	0.00204921	1-deoxy-D-xylulose-5-phosphate synthase OS=Mycobacterium tuberculosis (strain ATCC 25618 / H37Rv) OX=83332 GN=dxs PE=1 SV=1
L7N653	Rv3915	3	3	8	-0.659	0.659	1.57899	0.00493108	N-acetylmuramoyl-L-alanine amidase CwlM OS=Mycobacterium tuberculosis (strain ATCC 25618 / H37Rv) OX=83332 GN=cwlM PE=1 SV=1
P9WQ45	Rv1521	2	2	5	-0.659	0.659	1.57899	0.00798788	Putative fatty-acid--CoA ligase fadD25 OS=Mycobacterium tuberculosis (strain ATCC 25618 / H37Rv) OX=83332 GN=fadD25 PE=1 SV=1
P0CH91	Rv0643c	4	2	11	-0.659	0.659	1.57899	0.00333643	Methoxy mycolic acid synthase MmaA3 OS=Mycobacterium tuberculosis (strain ATCC 25618 / H37Rv) OX=83332 GN=mmaA3 PE=1 SV=1
P9WGB7	Rv1079	4	4	12	-0.659	0.659	1.57899	0.00362935	Cystathionine gamma-synthase OS=Mycobacterium tuberculosis (strain ATCC 25618 / H37Rv) OX=83332 GN=metB PE=1 SV=1
P9WKK1	Rv2839c	2	2	7	-0.66	0.66	1.58008	0.00886728	Translation initiation factor IF-2 OS=Mycobacterium tuberculosis (strain ATCC 25618 / H37Rv) OX=83332 GN=infB PE=1 SV=1
P9WJD3	Rv3864	2	2	16	-0.661	0.661	1.58118	0.00538788	ESX-1 secretion-associated protein EspE OS=Mycobacterium tuberculosis (strain ATCC 25618 / H37Rv) OX=83332 GN=espE PE=1 SV=1
O05853	Rv3213c	6	6	23	-0.662	0.662	1.58227	0.000223168	Possible SOJ/para-related protein OS=Mycobacterium tuberculosis (strain ATCC 25618 / H37Rv) OX=83332 GN=Rv3213c PE=1 SV=1
P9WHV7	Rv1695	3	3	3	-0.662	0.662	1.58227	0.00214128	NAD kinase OS=Mycobacterium tuberculosis (strain ATCC 25618 / H37Rv) OX=83332 GN=ppnK PE=1 SV=1
O07244	Rv0317c	3	2	3	-0.662	0.662	1.58227	0.00214128	Possible glycerophosphoryl diester phosphodiesterase GlpQ2 (Glycerophosphodiester phosphodiesterase) OS=Mycobacterium tuberculosis (strain ATCC 25618 / H37Rv) OX=83332 GN=glpQ2 PE=1 SV=1
P9WMB5	Rv2611c	3	3	3	-0.663	0.663	1.58337	0.00214128	Phosphatidylinositol mannoside acyltransferase OS=Mycobacterium tuberculosis (strain ATCC 25618 / H37Rv) OX=83332 GN=Rv2611c PE=1 SV=1
P9WH21	Rv3818	2	2	2	-0.664	0.664	1.58447	0.00507575	Putative Rieske 2Fe-2S iron-sulfur protein Rv3818 OS=Mycobacterium tuberculosis (strain ATCC 25618 / H37Rv) OX=83332 GN=Rv3818 PE=1 SV=1
P9WJ03	Rv2391	6	6	19	-0.665	0.665	1.58557	0.000566791	Sulfite reductase [ferredoxin] OS=Mycobacterium tuberculosis (strain ATCC 25618 / H37Rv) OX=83332 GN=sir PE=1 SV=1
P9WHU1	Rv2109c	5	5	29	-0.665	0.665	1.58557	0.00101767	Proteasome subunit alpha OS=Mycobacterium tuberculosis (strain ATCC 25618 / H37Rv) OX=83332 GN=prcA PE=1 SV=1
P9WKT3	Rv0501	8	7	10	-0.665	0.665	1.58557	7.92296e-05	Uncharacterized protein Rv0501 OS=Mycobacterium tuberculosis (strain ATCC 25618 / H37Rv) OX=83332 GN=Rv0501 PE=1 SV=1
L7N699	Rv0035	2	2	2	-0.665	0.665	1.58557	0.00665933	Probable fatty-acid-CoA ligase FadD34 (Fatty-acid-CoA synthetase) (Fatty-acid-CoA synthase) OS=Mycobacterium tuberculosis (strain ATCC 25618 / H37Rv) OX=83332 GN=fadD34 PE=1 SV=1
P9WH37	Rv0707	12	11	47	-0.666	0.666	1.58667	3.82498e-06	30S ribosomal protein S3 OS=Mycobacterium tuberculosis (strain ATCC 25618 / H37Rv) OX=83332 GN=rpsC PE=1 SV=1
P9WH49	Rv0055	4	4	15	-0.666	0.666	1.58667	0.0027837	30S ribosomal protein S18 1 OS=Mycobacterium tuberculosis (strain ATCC 25618 / H37Rv) OX=83332 GN=rpsR1 PE=1 SV=1
P9WNH5	Rv3569c	6	5	14	-0.666	0.666	1.58667	0.000256191	4,5:9,10-diseco-3-hydroxy-5,9,17-trioxoandrosta-1(10),2-diene-4-oate hydrolase OS=Mycobacterium tuberculosis (strain ATCC 25618 / H37Rv) OX=83332 GN=hsaD PE=1 SV=1
P9WFW7	Rv2555c	4	4	12	-0.666	0.666	1.58667	0.00250838	Alanine--tRNA ligase OS=Mycobacterium tuberculosis (strain ATCC 25618 / H37Rv) OX=83332 GN=alaS PE=1 SV=1; Additional IDs concatenated into MaxParsimony group: Reverse_P0CW31
P96210	Rv3866	2	2	6	-0.667	0.667	1.58777	0.00507575	ESX-1 secretion-associated protein EspG1 OS=Mycobacterium tuberculosis (strain ATCC 25618 / H37Rv) OX=83332 GN=espG1 PE=1 SV=2
P9WFQ7	Rv2148c	4	4	11	-0.668	0.668	1.58887	0.00132655	Pyridoxal phosphate homeostasis protein OS=Mycobacterium tuberculosis (strain ATCC 25618 / H37Rv) OX=83332 GN=Rv2148c PE=1 SV=1
P9WPH9	Rv3868	4	3	11	-0.668	0.668	1.58887	0.00111573	ESX-1 secretion system protein EccA1 OS=Mycobacterium tuberculosis (strain ATCC 25618 / H37Rv) OX=83332 GN=eccA1 PE=1 SV=1
P9WPB5	Rv0503c	4	3	11	-0.668	0.668	1.58887	0.00199119	Cyclopropane mycolic acid synthase 2 OS=Mycobacterium tuberculosis (strain ATCC 25618 / H37Rv) OX=83332 GN=cmaA2 PE=1 SV=1
P95208	Rv0400c	2	2	4	-0.669	0.669	1.58997	0.00632072	Acyl-CoA dehydrogenase FadE7 OS=Mycobacterium tuberculosis (strain ATCC 25618 / H37Rv) OX=83332 GN=fadE7 PE=1 SV=3
O53585	Rv3808c	6	6	8	-0.67	0.67	1.59107	0.000583812	Galactofuranosyltransferase GlfT2 OS=Mycobacterium tuberculosis (strain ATCC 25618 / H37Rv) OX=83332 GN=glfT2 PE=1 SV=1
P9WJM9	Rv2130c	2	1	2	-0.671	0.671	1.59218	0.00507575	L-cysteine:1D-myo-inositol 2-amino-2-deoxy-alpha-D-glucopyranoside ligase OS=Mycobacterium tuberculosis (strain ATCC 25618 / H37Rv) OX=83332 GN=mshC PE=1 SV=1
O07809	Rv3814c	2	2	5	-0.672	0.672	1.59328	0.00822726	Possible acyltransferase OS=Mycobacterium tuberculosis (strain ATCC 25618 / H37Rv) OX=83332 GN=Rv3814c PE=1 SV=1
P9WNB1	Rv3871	10	9	18	-0.672	0.672	1.59328	2.74876e-05	ESX-1 secretion system protein EccCb1 OS=Mycobacterium tuberculosis (strain ATCC 25618 / H37Rv) OX=83332 GN=eccCb1 PE=1 SV=1
I6Y2G3	Rv3068c	3	3	7	-0.672	0.672	1.59328	0.00600794	Probable phosphoglucomutase PgmA (Glucose phosphomutase) (PGM) OS=Mycobacterium tuberculosis (strain ATCC 25618 / H37Rv) OX=83332 GN=pgmA PE=1 SV=1
O53329	Rv3179	2	2	2	-0.672	0.672	1.59328	0.00507575	Conserved protein OS=Mycobacterium tuberculosis (strain ATCC 25618 / H37Rv) OX=83332 GN=Rv3179 PE=1 SV=3
O53664	Rv0241c	2	2	5	-0.673	0.673	1.59438	0.00807711	Probable 3-hydroxyacyl-thioester dehydratase HtdX OS=Mycobacterium tuberculosis (strain ATCC 25618 / H37Rv) OX=83332 GN=htdX PE=1 SV=1
P9WMP1	Rv2677c	6	6	7	-0.675	0.675	1.5966	0.000199444	Protoporphyrinogen oxidase OS=Mycobacterium tuberculosis (strain ATCC 25618 / H37Rv) OX=83332 GN=hemY PE=1 SV=1
P9WQA3	Rv0363c	4	4	12	-0.675	0.675	1.5966	0.0032191	Fructose-bisphosphate aldolase OS=Mycobacterium tuberculosis (strain ATCC 25618 / H37Rv) OX=83332 GN=fba PE=1 SV=1
P9WFR3	Rv0558	4	4	8	-0.675	0.675	1.5966	0.0050457	Demethylmenaquinone methyltransferase OS=Mycobacterium tuberculosis (strain ATCC 25618 / H37Rv) OX=83332 GN=menG PE=1 SV=1
P9WK59	Rv1016c	2	1	3	-0.676	0.676	1.5977	0.0111923	Putative lipoprotein LpqT OS=Mycobacterium tuberculosis (strain ATCC 25618 / H37Rv) OX=83332 GN=lpqT PE=1 SV=1
P9WIN3	Rv2952	4	4	7	-0.676	0.676	1.5977	0.00192392	Phthiotriol/phenolphthiotriol dimycocerosates methyltransferase OS=Mycobacterium tuberculosis (strain ATCC 25618 / H37Rv) OX=83332 GN=Rv2952 PE=1 SV=1
P9WHE1	Rv3443c	2	2	9	-0.676	0.676	1.5977	0.00859765	50S ribosomal protein L13 OS=Mycobacterium tuberculosis (strain ATCC 25618 / H37Rv) OX=83332 GN=rplM PE=1 SV=1
P9WH87	Rv0701	3	3	14	-0.676	0.676	1.5977	0.00351987	50S ribosomal protein L3 OS=Mycobacterium tuberculosis (strain ATCC 25618 / H37Rv) OX=83332 GN=rplC PE=1 SV=1
P96832	Rv0155	3	3	15	-0.676	0.676	1.5977	0.00312056	Probable NAD(P) transhydrogenase (Subunit alpha) PntAa [first part catalytic part] (Pyridine nucleotide transhydrogenase subunit alpha) (Nicotinamide nucleotide transhydrogenase subunit alpha) OS=Mycobacterium tuberculosis (strain ATCC 25618 / H37Rv) OX=83332 GN=pntAa PE=1 SV=1
O33185	Rv1683	9	7	15	-0.677	0.677	1.59881	6.1964e-05	Possible bifunctional enzyme long-chain acyl-CoA synthase and lipase OS=Mycobacterium tuberculosis (strain ATCC 25618 / H37Rv) OX=83332 GN=Rv1683 PE=1 SV=3
P9WQ17	Rv1327c	6	4	9	-0.678	0.678	1.59992	0.000262757	Alpha-1,4-glucan:maltose-1-phosphate maltosyltransferase OS=Mycobacterium tuberculosis (strain ATCC 25618 / H37Rv) OX=83332 GN=glgE PE=1 SV=1
P9WIU7	Rv1293	4	4	13	-0.678	0.678	1.59992	0.00211583	Diaminopimelate decarboxylase OS=Mycobacterium tuberculosis (strain ATCC 25618 / H37Rv) OX=83332 GN=lysA PE=1 SV=1
P9WQ49	Rv1185c	2	2	6	-0.679	0.679	1.60103	0.00728256	Putative fatty-acid--CoA ligase FadD21 OS=Mycobacterium tuberculosis (strain ATCC 25618 / H37Rv) OX=83332 GN=fadD21 PE=1 SV=1
P9WQ47	Rv3826	3	3	4	-0.679	0.679	1.60103	0.00473342	Probable long-chain-fatty-acid--CoA ligase FadD23 OS=Mycobacterium tuberculosis (strain ATCC 25618 / H37Rv) OX=83332 GN=fadD23 PE=1 SV=1
O05316	Rv1215c	8	5	12	-0.679	0.679	1.60103	4.23058e-05	Conserved protein OS=Mycobacterium tuberculosis (strain ATCC 25618 / H37Rv) OX=83332 GN=Rv1215c PE=1 SV=1
P95228	Rv0271c	3	0	4	-0.68	0.68	1.60214	0.00543549	Probable acyl-CoA dehydrogenase FadE6 OS=Mycobacterium tuberculosis (strain ATCC 25618 / H37Rv) OX=83332 GN=fadE6 PE=1 SV=1
O53926	Rv1679	6	6	14	-0.68	0.68	1.60214	0.000427357	Possible acyl-CoA dehydrogenase FadE16 OS=Mycobacterium tuberculosis (strain ATCC 25618 / H37Rv) OX=83332 GN=fadE16 PE=1 SV=2
P9WGA9	Rv2072c	2	1	2	-0.682	0.682	1.60436	0.0230943	Precorrin-6Y C(5,15)-methyltransferase [decarboxylating] OS=Mycobacterium tuberculosis (strain ATCC 25618 / H37Rv) OX=83332 GN=cobL PE=1 SV=1
P96857	Rv3575c	2	1	2	-0.682	0.682	1.60436	0.00507575	Transcriptional regulatory protein (Probably LacI-family) OS=Mycobacterium tuberculosis (strain ATCC 25618 / H37Rv) OX=83332 GN=Rv3575c PE=1 SV=4
P9WIH5	Rv2047c	3	2	4	-0.683	0.683	1.60547	0.00385423	Uncharacterized protein Rv2047c OS=Mycobacterium tuberculosis (strain ATCC 25618 / H37Rv) OX=83332 GN=Rv2047c PE=1 SV=1
I6Y551	Rv0913c	3	2	6	-0.683	0.683	1.60547	0.00689752	Dioxygenase OS=Mycobacterium tuberculosis (strain ATCC 25618 / H37Rv) OX=83332 GN=Rv0913c PE=1 SV=1
P9WQP7	Rv1106c	2	2	2	-0.683	0.683	1.60547	0.00507575	3 beta-hydroxysteroid dehydrogenase/Delta 5-->4-isomerase OS=Mycobacterium tuberculosis (strain ATCC 25618 / H37Rv) OX=83332 GN=Rv1106c PE=1 SV=1
P9WN37	Rv2222c	6	6	14	-0.685	0.685	1.6077	0.000377525	Glutamine synthetase OS=Mycobacterium tuberculosis (strain ATCC 25618 / H37Rv) OX=83332 GN=glnA2 PE=1 SV=1
P9WKM1	Rv0966c	3	3	7	-0.685	0.685	1.6077	0.00439077	Uncharacterized protein Rv0966c OS=Mycobacterium tuberculosis (strain ATCC 25618 / H37Rv) OX=83332 GN=Rv0966c PE=1 SV=1
I6Y4V6	Rv0809	7	5	24	-0.686	0.686	1.60882	0.000231147	Phosphoribosylformylglycinamidine cyclo-ligase OS=Mycobacterium tuberculosis (strain ATCC 25618 / H37Rv) OX=83332 GN=purM PE=1 SV=1
P9WHC1	Rv0706	4	4	16	-0.686	0.686	1.60882	0.00154271	50S ribosomal protein L22 OS=Mycobacterium tuberculosis (strain ATCC 25618 / H37Rv) OX=83332 GN=rplV PE=1 SV=1
I6YEW1	Rv2990c	5	5	5	-0.686	0.686	1.60882	0.000346632	Uncharacterized protein OS=Mycobacterium tuberculosis (strain ATCC 25618 / H37Rv) OX=83332 GN=Rv2990c PE=1 SV=1
I6XES4	Rv2622	2	2	2	-0.687	0.687	1.60993	0.00507575	Possible methyltransferase (Methylase) OS=Mycobacterium tuberculosis (strain ATCC 25618 / H37Rv) OX=83332 GN=Rv2622 PE=1 SV=1
P9WFV5	Rv2580c	3	3	5	-0.687	0.687	1.60993	0.00635262	Histidine--tRNA ligase OS=Mycobacterium tuberculosis (strain ATCC 25618 / H37Rv) OX=83332 GN=hisS PE=1 SV=1
P9WMT1	Rv2440c	3	2	5	-0.688	0.688	1.61105	0.00509922	GTPase Obg OS=Mycobacterium tuberculosis (strain ATCC 25618 / H37Rv) OX=83332 GN=obg PE=1 SV=1
P9WMD9	Rv0472c	2	2	2	-0.689	0.689	1.61217	0.00507575	Uncharacterized HTH-type transcriptional regulator Rv0472c OS=Mycobacterium tuberculosis (strain ATCC 25618 / H37Rv) OX=83332 GN=Rv0472c PE=1 SV=1
P9WPX9	Rv2538c	3	3	4	-0.69	0.69	1.61328	0.00468176	3-dehydroquinate synthase OS=Mycobacterium tuberculosis (strain ATCC 25618 / H37Rv) OX=83332 GN=aroB PE=1 SV=1
P9WFU1	Rv1650	2	2	2	-0.69	0.69	1.61328	0.00507575	Phenylalanine--tRNA ligase beta subunit OS=Mycobacterium tuberculosis (strain ATCC 25618 / H37Rv) OX=83332 GN=pheT PE=1 SV=1
O53176	Rv2449c	4	4	7	-0.69	0.69	1.61328	0.00335783	Putative trans-acting enoyl reductase Rv2449c OS=Mycobacterium tuberculosis (strain ATCC 25618 / H37Rv) OX=83332 GN=Rv2449c PE=1 SV=3
P9WMM1	Rv1602	2	2	4	-0.691	0.691	1.6144	0.0130621	Imidazole glycerol phosphate synthase subunit HisH OS=Mycobacterium tuberculosis (strain ATCC 25618 / H37Rv) OX=83332 GN=hisH PE=1 SV=1
O07807	Rv3816c	6	5	17	-0.692	0.692	1.61552	0.000380273	Possible acyltransferase OS=Mycobacterium tuberculosis (strain ATCC 25618 / H37Rv) OX=83332 GN=Rv3816c PE=1 SV=1
O53873	Rv0861c	4	4	4	-0.692	0.692	1.61552	0.000973384	DNA helicase Ercc3 OS=Mycobacterium tuberculosis (strain ATCC 25618 / H37Rv) OX=83332 GN=ercc3 PE=1 SV=1
P71897	Rv2315c	6	6	13	-0.694	0.694	1.61776	0.000277666	Conserved protein OS=Mycobacterium tuberculosis (strain ATCC 25618 / H37Rv) OX=83332 GN=Rv2315c PE=1 SV=2
P9WIV7	Rv3150	3	3	5	-0.694	0.694	1.61776	0.00487588	NADH-quinone oxidoreductase subunit F OS=Mycobacterium tuberculosis (strain ATCC 25618 / H37Rv) OX=83332 GN=nuoF PE=1 SV=1
P9WK07	Rv1133c	16	15	108	-0.695	0.695	1.61888	6.59716e-08	5-methyltetrahydropteroyltriglutamate--homocysteine methyltransferase OS=Mycobacterium tuberculosis (strain ATCC 25618 / H37Rv) OX=83332 GN=metE PE=1 SV=1
P96821	Rv0144	4	4	38	-0.696	0.696	1.62001	0.00195934	Probable transcriptional regulatory protein (Possibly TetR-family) OS=Mycobacterium tuberculosis (strain ATCC 25618 / H37Rv) OX=83332 GN=Rv0144 PE=1 SV=2
P9WFJ7	Rv1481	2	2	2	-0.696	0.696	1.62001	0.00574246	UPF0353 protein Rv1481 OS=Mycobacterium tuberculosis (strain ATCC 25618 / H37Rv) OX=83332 GN=Rv1481 PE=1 SV=1
O50451	Rv1234	3	3	8	-0.696	0.696	1.62001	0.00621003	Probable transmembrane protein OS=Mycobacterium tuberculosis (strain ATCC 25618 / H37Rv) OX=83332 GN=Rv1234 PE=1 SV=1
P71704	Rv0047c	3	3	3	-0.697	0.697	1.62113	0.00214128	Conserved protein OS=Mycobacterium tuberculosis (strain ATCC 25618 / H37Rv) OX=83332 GN=Rv0047c PE=1 SV=1
Q79FX8	Rv0642c	3	3	12	-0.697	0.697	1.62113	0.00327839	Hydroxymycolate synthase MmaA4 OS=Mycobacterium tuberculosis (strain ATCC 25618 / H37Rv) OX=83332 GN=mmaA4 PE=1 SV=1
I6YCQ4	Rv3670	3	3	3	-0.697	0.697	1.62113	0.00214128	Possible epoxide hydrolase EphE (Epoxide hydratase) (Arene-oxide hydratase) OS=Mycobacterium tuberculosis (strain ATCC 25618 / H37Rv) OX=83332 GN=ephE PE=1 SV=1
P9WJH5	Rv3148	4	4	4	-0.697	0.697	1.62113	0.000848041	NADH-quinone oxidoreductase subunit D OS=Mycobacterium tuberculosis (strain ATCC 25618 / H37Rv) OX=83332 GN=nuoD PE=1 SV=1
O53501	Rv2103c	3	2	4	-0.698	0.698	1.62225	0.00499928	Ribonuclease VapC37 OS=Mycobacterium tuberculosis (strain ATCC 25618 / H37Rv) OX=83332 GN=vapC37 PE=1 SV=3
P9WHC9	Rv2904c	4	3	17	-0.698	0.698	1.62225	0.0011009	50S ribosomal protein L19 OS=Mycobacterium tuberculosis (strain ATCC 25618 / H37Rv) OX=83332 GN=rplS PE=1 SV=1
P9WN45	Rv1326c	3	3	3	-0.699	0.699	1.62338	0.00214128	1,4-alpha-glucan branching enzyme GlgB OS=Mycobacterium tuberculosis (strain ATCC 25618 / H37Rv) OX=83332 GN=glgB PE=1 SV=1
P9WGV3	Rv3248c	2	2	7	-0.699	0.699	1.62338	0.00517774	Adenosylhomocysteinase OS=Mycobacterium tuberculosis (strain ATCC 25618 / H37Rv) OX=83332 GN=ahcY PE=1 SV=1
I6XG13	Rv3050c	3	3	5	-0.699	0.699	1.62338	0.0122243	Probable transcriptional regulatory protein (Probably AsnC-family) OS=Mycobacterium tuberculosis (strain ATCC 25618 / H37Rv) OX=83332 GN=Rv3050c PE=1 SV=1
P9WLA3	Rv2558	5	4	16	-0.699	0.699	1.62338	0.00131846	Uncharacterized protein Rv2558 OS=Mycobacterium tuberculosis (strain ATCC 25618 / H37Rv) OX=83332 GN=Rv2558 PE=1 SV=1
P9WN91	Rv1552	6	3	7	-0.699	0.699	1.62338	0.000258609	Fumarate reductase flavoprotein subunit OS=Mycobacterium tuberculosis (strain ATCC 25618 / H37Rv) OX=83332 GN=frdA PE=1 SV=1
P9WH77	Rv0570	2	2	2	-0.699	0.699	1.62338	0.00507575	Vitamin B12-dependent ribonucleoside-diphosphate reductase OS=Mycobacterium tuberculosis (strain ATCC 25618 / H37Rv) OX=83332 GN=nrdZ PE=1 SV=2
P9WKR5	Rv0876c	2	2	2	-0.699	0.699	1.62338	0.0101444	Uncharacterized protein Rv0876c OS=Mycobacterium tuberculosis (strain ATCC 25618 / H37Rv) OX=83332 GN=Rv0876c PE=1 SV=1
P9WMX3	Rv3782	2	1	3	-0.701	0.701	1.62563	0.00563023	Galactofuranosyltransferase GlfT1 OS=Mycobacterium tuberculosis (strain ATCC 25618 / H37Rv) OX=83332 GN=glfT1 PE=1 SV=1
O53521	Rv2187	6	6	36	-0.701	0.701	1.62563	0.000284549	Long-chain-fatty-acid--CoA ligase FadD15 OS=Mycobacterium tuberculosis (strain ATCC 25618 / H37Rv) OX=83332 GN=fadD15 PE=1 SV=3
O86335	Rv0405	2	2	2	-0.704	0.704	1.62902	0.00650799	Probable membrane bound polyketide synthase Pks6 OS=Mycobacterium tuberculosis (strain ATCC 25618 / H37Rv) OX=83332 GN=pks6 PE=1 SV=1
P9WNA1	Rv2151c	2	2	4	-0.704	0.704	1.62902	0.00632072	Cell division protein FtsQ OS=Mycobacterium tuberculosis (strain ATCC 25618 / H37Rv) OX=83332 GN=ftsQ PE=1 SV=1
P9WQ11	Rv3674c	2	2	3	-0.704	0.704	1.62902	0.00794386	Endonuclease III OS=Mycobacterium tuberculosis (strain ATCC 25618 / H37Rv) OX=83332 GN=nth PE=1 SV=1
P9WN33	Rv2201	5	5	8	-0.704	0.704	1.62902	0.000906071	Putative asparagine synthetase [glutamine-hydrolyzing] OS=Mycobacterium tuberculosis (strain ATCC 25618 / H37Rv) OX=83332 GN=asnB PE=1 SV=1
P9WJC5	Rv3876	2	2	5	-0.705	0.705	1.63014	0.0197928	ESX-1 secretion-associated protein EspI OS=Mycobacterium tuberculosis (strain ATCC 25618 / H37Rv) OX=83332 GN=espI PE=1 SV=1
P9WFS1	Rv3314c	3	2	3	-0.705	0.705	1.63014	0.00236446	Thymidine phosphorylase OS=Mycobacterium tuberculosis (strain ATCC 25618 / H37Rv) OX=83332 GN=deoA PE=1 SV=1
P9WJU7	Rv2942	2	2	2	-0.705	0.705	1.63014	0.00800321	Phthiocerol dimycocerosate exporter MmpL7 OS=Mycobacterium tuberculosis (strain ATCC 25618 / H37Rv) OX=83332 GN=mmpL7 PE=1 SV=1
P9WH71	Rv3048c	4	2	8	-0.706	0.706	1.63127	0.00232182	Ribonucleoside-diphosphate reductase subunit beta nrdF2 OS=Mycobacterium tuberculosis (strain ATCC 25618 / H37Rv) OX=83332 GN=nrdF2 PE=1 SV=1
I6XF17	Rv2681	2	2	2	-0.707	0.707	1.63241	0.00507575	Conserved hypothetical alanine rich protein OS=Mycobacterium tuberculosis (strain ATCC 25618 / H37Rv) OX=83332 GN=Rv2681 PE=1 SV=1
P9WM93	Rv0034	2	2	2	-0.708	0.708	1.63354	0.00507575	Uncharacterized protein Rv0034 OS=Mycobacterium tuberculosis (strain ATCC 25618 / H37Rv) OX=83332 GN=Rv0034 PE=1 SV=1
P9WHI3	Rv3715c	2	2	2	-0.708	0.708	1.63354	0.00756355	Recombination protein RecR OS=Mycobacterium tuberculosis (strain ATCC 25618 / H37Rv) OX=83332 GN=recR PE=1 SV=1
P9WFV1	Rv0041	7	5	14	-0.709	0.709	1.63467	0.000184932	Leucine--tRNA ligase OS=Mycobacterium tuberculosis (strain ATCC 25618 / H37Rv) OX=83332 GN=leuS PE=1 SV=1
P9WQP1	Rv1886c	3	2	16	-0.709	0.709	1.63467	0.0027374	Diacylglycerol acyltransferase/mycolyltransferase Ag85B OS=Mycobacterium tuberculosis (strain ATCC 25618 / H37Rv) OX=83332 GN=fbpB PE=1 SV=1
P9WHD7	Rv0723	5	5	29	-0.711	0.711	1.63694	0.000942599	50S ribosomal protein L15 OS=Mycobacterium tuberculosis (strain ATCC 25618 / H37Rv) OX=83332 GN=rplO PE=1 SV=1
I6YDI9	Rv2483c	4	4	4	-0.712	0.712	1.63807	0.00131582	Uncharacterized protein OS=Mycobacterium tuberculosis (strain ATCC 25618 / H37Rv) OX=83332 GN=plsC PE=1 SV=1
P9WN93	Rv1098c	2	2	3	-0.713	0.713	1.63921	0.0094814	Fumarate hydratase class II OS=Mycobacterium tuberculosis (strain ATCC 25618 / H37Rv) OX=83332 GN=fumC PE=1 SV=1
P9WP95	Rv0255c	5	4	9	-0.715	0.715	1.64148	0.00104819	Cobyric acid synthase OS=Mycobacterium tuberculosis (strain ATCC 25618 / H37Rv) OX=83332 GN=cobQ PE=1 SV=1
P9WHF3	Rv1297	2	2	2	-0.716	0.716	1.64262	0.00547926	Transcription termination factor Rho OS=Mycobacterium tuberculosis (strain ATCC 25618 / H37Rv) OX=83332 GN=rho PE=1 SV=1
P9WKL9	Rv0968	3	2	21	-0.716	0.716	1.64262	0.00450531	Uncharacterized protein Rv0968 OS=Mycobacterium tuberculosis (strain ATCC 25618 / H37Rv) OX=83332 GN=Rv0968 PE=1 SV=1
I6X8R2	Rv0198c	9	8	22	-0.718	0.718	1.6449	6.78051e-05	Probable zinc metalloprotease Zmp1 OS=Mycobacterium tuberculosis (strain ATCC 25618 / H37Rv) OX=83332 GN=zmp1 PE=1 SV=1
O06554	Rv1156	3	3	10	-0.718	0.718	1.6449	0.00322615	Conserved protein OS=Mycobacterium tuberculosis (strain ATCC 25618 / H37Rv) OX=83332 GN=Rv1156 PE=1 SV=1
P9WHD1	Rv0720	4	4	18	-0.718	0.718	1.6449	0.00194095	50S ribosomal protein L18 OS=Mycobacterium tuberculosis (strain ATCC 25618 / H37Rv) OX=83332 GN=rplR PE=1 SV=1
P9WFL3	Rv3193c	10	9	18	-0.719	0.719	1.64604	3.03068e-05	UPF0182 protein Rv3193c OS=Mycobacterium tuberculosis (strain ATCC 25618 / H37Rv) OX=83332 GN=Rv3193c PE=1 SV=1
P9WHL1	Rv2139	2	2	2	-0.721	0.721	1.64832	0.00507575	Dihydroorotate dehydrogenase (quinone) OS=Mycobacterium tuberculosis (strain ATCC 25618 / H37Rv) OX=83332 GN=pyrD PE=1 SV=1
P71662	Rv1393c	3	3	3	-0.721	0.721	1.64832	0.00221261	Probable monoxygenase OS=Mycobacterium tuberculosis (strain ATCC 25618 / H37Rv) OX=83332 GN=Rv1393c PE=1 SV=1
P9WMC3	Rv3405c	2	2	2	-0.724	0.724	1.65176	0.00507575	HTH-type transcriptional repressor Rv3405c OS=Mycobacterium tuberculosis (strain ATCC 25618 / H37Rv) OX=83332 GN=Rv3405c PE=1 SV=1
P95229	Rv0272c	2	2	2	-0.725	0.725	1.6529	0.00507575	Uncharacterized protein OS=Mycobacterium tuberculosis (strain ATCC 25618 / H37Rv) OX=83332 GN=Rv0272c PE=1 SV=1
P96873	Rv3268	2	2	2	-0.727	0.727	1.65519	0.00507575	Uncharacterized protein OS=Mycobacterium tuberculosis (strain ATCC 25618 / H37Rv) OX=83332 GN=Rv3268 PE=1 SV=1
P9WHN3	Rv0357c	6	6	16	-0.727	0.727	1.65519	0.000446501	Adenylosuccinate synthetase OS=Mycobacterium tuberculosis (strain ATCC 25618 / H37Rv) OX=83332 GN=purA PE=1 SV=1
P9WJJ3	Rv2438c	8	8	15	-0.727	0.727	1.65519	0.000185572	Glutamine-dependent NAD(+) synthetase OS=Mycobacterium tuberculosis (strain ATCC 25618 / H37Rv) OX=83332 GN=nadE PE=1 SV=1
P9WQ83	Rv2294	2	2	2	-0.731	0.731	1.65979	0.00507575	Putative cystathionine beta-lyase OS=Mycobacterium tuberculosis (strain ATCC 25618 / H37Rv) OX=83332 GN=Rv2294 PE=1 SV=1
P95234	Rv2338c	2	2	2	-0.732	0.732	1.66094	0.00507575	Possible molybdopterin biosynthesis protein MoeW OS=Mycobacterium tuberculosis (strain ATCC 25618 / H37Rv) OX=83332 GN=moeW PE=1 SV=1
P9WPB7	Rv3392c	2	0	5	-0.733	0.733	1.66209	0.00686554	Cyclopropane mycolic acid synthase 1 OS=Mycobacterium tuberculosis (strain ATCC 25618 / H37Rv) OX=83332 GN=cmaA1 PE=1 SV=1
P9WGK1	Rv2027c	6	5	8	-0.734	0.734	1.66324	0.000486638	Oxygen sensor histidine kinase response regulator DosT OS=Mycobacterium tuberculosis (strain ATCC 25618 / H37Rv) OX=83332 GN=dosT PE=1 SV=1
P9WQB1	Rv2780	5	5	6	-0.737	0.737	1.66671	0.00049935	Alanine dehydrogenase OS=Mycobacterium tuberculosis (strain ATCC 25618 / H37Rv) OX=83332 GN=ald PE=1 SV=1
P9WMW1	Rv1328	21	19	74	-0.737	0.737	1.66671	1.81474e-09	Glycogen phosphorylase OS=Mycobacterium tuberculosis (strain ATCC 25618 / H37Rv) OX=83332 GN=glgP PE=1 SV=1
P9WNL5	Rv3793	3	3	4	-0.739	0.739	1.66902	0.00498665	Probable arabinosyltransferase C OS=Mycobacterium tuberculosis (strain ATCC 25618 / H37Rv) OX=83332 GN=embC PE=1 SV=1
P9WHH7	Rv3303c	2	2	2	-0.744	0.744	1.67481	0.00507575	NAD(P)H dehydrogenase (quinone) OS=Mycobacterium tuberculosis (strain ATCC 25618 / H37Rv) OX=83332 GN=lpdA PE=1 SV=1
P9WKL1	Rv3339c	2	2	4	-0.745	0.745	1.67597	0.00703986	Isocitrate dehydrogenase [NADP] OS=Mycobacterium tuberculosis (strain ATCC 25618 / H37Rv) OX=83332 GN=icd PE=1 SV=1
O06614	Rv1576c	2	2	2	-0.745	0.745	1.67597	0.00507575	Probable PhiRv1 phage protein OS=Mycobacterium tuberculosis (strain ATCC 25618 / H37Rv) OX=83332 GN=Rv1576c PE=1 SV=1
P9WPK1	Rv3696c	3	3	7	-0.746	0.746	1.67714	0.00439077	Glycerol kinase OS=Mycobacterium tuberculosis (strain ATCC 25618 / H37Rv) OX=83332 GN=glpK PE=1 SV=1
P9WHI9	Rv0003	3	3	4	-0.746	0.746	1.67714	0.00536912	DNA replication and repair protein RecF OS=Mycobacterium tuberculosis (strain ATCC 25618 / H37Rv) OX=83332 GN=recF PE=1 SV=1
P9WKW5	Rv3835	3	2	3	-0.748	0.748	1.67946	0.00321478	Uncharacterized membrane protein Rv3835 OS=Mycobacterium tuberculosis (strain ATCC 25618 / H37Rv) OX=83332 GN=Rv3835 PE=1 SV=1
O65935	Rv1749c	2	1	6	-0.749	0.749	1.68063	0.00823127	Possible integral membrane protein OS=Mycobacterium tuberculosis (strain ATCC 25618 / H37Rv) OX=83332 GN=Rv1749c PE=1 SV=1
O53512	Rv2178c	4	3	9	-0.75	0.75	1.68179	0.00282041	Phospho-2-dehydro-3-deoxyheptonate aldolase AroG OS=Mycobacterium tuberculosis (strain ATCC 25618 / H37Rv) OX=83332 GN=aroG PE=1 SV=1
P9WH05	Rv1253	5	5	10	-0.752	0.752	1.68413	0.000728775	ATP-dependent RNA helicase DeaD OS=Mycobacterium tuberculosis (strain ATCC 25618 / H37Rv) OX=83332 GN=deaD PE=1 SV=1
P9WJN9	Rv2166c	4	4	14	-0.753	0.753	1.68529	0.00303433	Transcriptional regulator MraZ OS=Mycobacterium tuberculosis (strain ATCC 25618 / H37Rv) OX=83332 GN=mraZ PE=1 SV=1
O53518	Rv2184c	3	3	3	-0.753	0.753	1.68529	0.00251022	Uncharacterized protein OS=Mycobacterium tuberculosis (strain ATCC 25618 / H37Rv) OX=83332 GN=Rv2184c PE=1 SV=3
P9WQL9	Rv2936	2	2	2	-0.755	0.755	1.68763	0.00507575	Doxorubicin resistance ATP-binding protein DrrA OS=Mycobacterium tuberculosis (strain ATCC 25618 / H37Rv) OX=83332 GN=drrA PE=1 SV=1
O53622	Rv0077c	2	1	6	-0.755	0.755	1.68763	0.00728256	Probable oxidoreductase OS=Mycobacterium tuberculosis (strain ATCC 25618 / H37Rv) OX=83332 GN=Rv0077c PE=1 SV=3
P9WQA9	Rv3423c	2	2	4	-0.756	0.756	1.6888	0.0109273	Alanine racemase OS=Mycobacterium tuberculosis (strain ATCC 25618 / H37Rv) OX=83332 GN=alr PE=1 SV=1
P96812	Rv0135c	2	1	4	-0.756	0.756	1.6888	0.0216291	Possible transcriptional regulatory protein OS=Mycobacterium tuberculosis (strain ATCC 25618 / H37Rv) OX=83332 GN=Rv0135c PE=1 SV=2
P96258	Rv0412c	3	3	3	-0.757	0.757	1.68997	0.00328656	Possible conserved membrane protein OS=Mycobacterium tuberculosis (strain ATCC 25618 / H37Rv) OX=83332 GN=Rv0412c PE=1 SV=2
O07422	Rv0178	2	1	2	-0.758	0.758	1.69114	0.00507575	Probable conserved Mce associated membrane protein OS=Mycobacterium tuberculosis (strain ATCC 25618 / H37Rv) OX=83332 GN=Rv0178 PE=1 SV=1
O05848	Rv3218	2	1	2	-0.759	0.759	1.69232	0.00507575	Conserved protein OS=Mycobacterium tuberculosis (strain ATCC 25618 / H37Rv) OX=83332 GN=Rv3218 PE=1 SV=1
O65936	Rv1751	9	9	30	-0.76	0.76	1.69349	4.8293e-05	Probable oxidoreductase OS=Mycobacterium tuberculosis (strain ATCC 25618 / H37Rv) OX=83332 GN=Rv1751 PE=1 SV=1
P9WH51	Rv0710	6	6	32	-0.762	0.762	1.69584	0.000445715	30S ribosomal protein S17 OS=Mycobacterium tuberculosis (strain ATCC 25618 / H37Rv) OX=83332 GN=rpsQ PE=1 SV=1
P9WHA5	Rv0704	11	11	82	-0.763	0.763	1.69702	1.91663e-05	50S ribosomal protein L2 OS=Mycobacterium tuberculosis (strain ATCC 25618 / H37Rv) OX=83332 GN=rplB PE=1 SV=1
P9WFW3	Rv2572c	6	5	7	-0.765	0.765	1.69937	0.000164385	Aspartate--tRNA(Asp/Asn) ligase OS=Mycobacterium tuberculosis (strain ATCC 25618 / H37Rv) OX=83332 GN=aspS PE=1 SV=1
P9WFT1	Rv1689	2	1	4	-0.766	0.766	1.70055	0.00632072	Tyrosine--tRNA ligase OS=Mycobacterium tuberculosis (strain ATCC 25618 / H37Rv) OX=83332 GN=tyrS PE=1 SV=1
O06144	Rv1627c	4	2	7	-0.773	0.773	1.70882	0.003608	Probable nonspecific lipid-transfer protein OS=Mycobacterium tuberculosis (strain ATCC 25618 / H37Rv) OX=83332 GN=Rv1627c PE=1 SV=1
P9WH45	Rv0705	2	2	4	-0.774	0.774	1.71	0.00758743	30S ribosomal protein S19 OS=Mycobacterium tuberculosis (strain ATCC 25618 / H37Rv) OX=83332 GN=rpsS PE=1 SV=1
O33269	Rv0339c	3	3	4	-0.775	0.775	1.71119	0.00472241	Possible transcriptional regulatory protein OS=Mycobacterium tuberculosis (strain ATCC 25618 / H37Rv) OX=83332 GN=Rv0339c PE=1 SV=1
P96811	Rv0134	3	3	7	-0.781	0.781	1.71832	0.00511681	Possible epoxide hydrolase EphF (Epoxide hydratase) (Arene-oxide hydratase) OS=Mycobacterium tuberculosis (strain ATCC 25618 / H37Rv) OX=83332 GN=ephF PE=1 SV=1
P9WH55	Rv2785c	2	2	11	-0.785	0.785	1.72309	0.00544714	30S ribosomal protein S15 OS=Mycobacterium tuberculosis (strain ATCC 25618 / H37Rv) OX=83332 GN=rpsO PE=1 SV=1
P95251	Rv1963c	4	4	4	-0.786	0.786	1.72429	0.000920767	Transcriptional repressor Mce3R OS=Mycobacterium tuberculosis (strain ATCC 25618 / H37Rv) OX=83332 GN=mce3R PE=1 SV=2
I6Y4R2	Rv0752c	5	5	5	-0.788	0.788	1.72668	0.000370066	Probable acyl-CoA dehydrogenase FadE9 OS=Mycobacterium tuberculosis (strain ATCC 25618 / H37Rv) OX=83332 GN=fadE9 PE=1 SV=1
P9WFA7	Rv1397c	5	4	11	-0.791	0.791	1.73027	0.00072494	Ribonuclease VapC10 OS=Mycobacterium tuberculosis (strain ATCC 25618 / H37Rv) OX=83332 GN=vapC10 PE=1 SV=1
P9WHB9	Rv0703	7	7	32	-0.797	0.797	1.73748	0.000208069	50S ribosomal protein L23 OS=Mycobacterium tuberculosis (strain ATCC 25618 / H37Rv) OX=83332 GN=rplW PE=1 SV=1
P9WQH5	Rv2247	3	3	8	-0.798	0.798	1.73869	0.00383229	Probable propionyl-CoA carboxylase beta chain 6 OS=Mycobacterium tuberculosis (strain ATCC 25618 / H37Rv) OX=83332 GN=accD6 PE=1 SV=1
P9WH47	Rv2055c	4	4	16	-0.801	0.801	1.74231	0.00259834	30S ribosomal protein S18 2 OS=Mycobacterium tuberculosis (strain ATCC 25618 / H37Rv) OX=83332 GN=rpsR2 PE=3 SV=1
P9WQ57	Rv0404	3	3	4	-0.804	0.804	1.74594	0.0025374	Long-chain-fatty-acid--AMP ligase FadD30 OS=Mycobacterium tuberculosis (strain ATCC 25618 / H37Rv) OX=83332 GN=fadD30 PE=1 SV=1
P9WMS1	Rv1833c	3	2	5	-0.805	0.805	1.74715	0.00468784	Haloalkane dehalogenase 2 OS=Mycobacterium tuberculosis (strain ATCC 25618 / H37Rv) OX=83332 GN=dhmA2 PE=1 SV=1
P9WH29	Rv0683	5	5	31	-0.808	0.808	1.75078	0.000735311	30S ribosomal protein S7 OS=Mycobacterium tuberculosis (strain ATCC 25618 / H37Rv) OX=83332 GN=rpsG PE=1 SV=1
O33336	Rv2794c	4	3	4	-0.813	0.813	1.75686	0.000913944	Phosphopantetheinyl transferase PptT (CoA:APO-[ACP]pantetheinephosphotransferase) (CoA:APO-[acyl-carrier protein]pantetheinephosphotransferase) OS=Mycobacterium tuberculosis (strain ATCC 25618 / H37Rv) OX=83332 GN=pptT PE=1 SV=1
P9WFW1	Rv3580c	4	4	8	-0.816	0.816	1.76052	0.00215011	Cysteine--tRNA ligase OS=Mycobacterium tuberculosis (strain ATCC 25618 / H37Rv) OX=83332 GN=cysS PE=1 SV=1
O07411	Rv0166	3	3	5	-0.818	0.818	1.76296	0.0079666	Probable fatty-acid-CoA ligase FadD5 (Fatty-acid-CoA synthetase) (Fatty-acid-CoA synthase) OS=Mycobacterium tuberculosis (strain ATCC 25618 / H37Rv) OX=83332 GN=fadD5 PE=1 SV=1
P9WQ77	Rv3290c	3	3	3	-0.821	0.821	1.76663	0.00214128	Probable L-lysine-epsilon aminotransferase OS=Mycobacterium tuberculosis (strain ATCC 25618 / H37Rv) OX=83332 GN=lat PE=1 SV=1
P9WFU5	Rv1007c	4	4	4	-0.822	0.822	1.76786	0.00114612	Methionine--tRNA ligase OS=Mycobacterium tuberculosis (strain ATCC 25618 / H37Rv) OX=83332 GN=metG PE=1 SV=1
P9WPL9	Rv1880c	6	5	10	-0.825	0.825	1.77154	0.000360664	Putative cytochrome P450 140 OS=Mycobacterium tuberculosis (strain ATCC 25618 / H37Rv) OX=83332 GN=cyp140 PE=1 SV=1
P9WH61	Rv3460c	4	4	13	-0.825	0.825	1.77154	0.00178691	30S ribosomal protein S13 OS=Mycobacterium tuberculosis (strain ATCC 25618 / H37Rv) OX=83332 GN=rpsM PE=1 SV=1
P9WND5	Rv1872c	16	16	188	-0.826	0.826	1.77276	1.94817e-06	Putative L-lactate dehydrogenase OS=Mycobacterium tuberculosis (strain ATCC 25618 / H37Rv) OX=83332 GN=lldD PE=1 SV=1
P9WQ79	Rv2589	6	5	15	-0.83	0.83	1.77769	0.000749109	4-aminobutyrate aminotransferase OS=Mycobacterium tuberculosis (strain ATCC 25618 / H37Rv) OX=83332 GN=gabT PE=1 SV=1
O69652	Rv3684	6	6	16	-0.833	0.833	1.78139	0.00033879	Probable lyase OS=Mycobacterium tuberculosis (strain ATCC 25618 / H37Rv) OX=83332 GN=Rv3684 PE=1 SV=3
P9WN77	Rv2982c	2	1	2	-0.838	0.838	1.78757	0.00507575	Glycerol-3-phosphate dehydrogenase [NAD(P)+] OS=Mycobacterium tuberculosis (strain ATCC 25618 / H37Rv) OX=83332 GN=gpsA PE=1 SV=1
P9WJI1	Rv0886	2	2	2	-0.866	0.866	1.8226	0.00507575	Probable ferredoxin/ferredoxin--NADP reductase OS=Mycobacterium tuberculosis (strain ATCC 25618 / H37Rv) OX=83332 GN=fprB PE=1 SV=1
O53816	Rv0753c	6	6	26	-0.867	0.867	1.82387	0.00058061	Probable methylmalonate-semialdehyde dehydrogenase MmsA (Methylmalonic acid semialdehyde dehydrogenase) (MMSDH) OS=Mycobacterium tuberculosis (strain ATCC 25618 / H37Rv) OX=83332 GN=mmsA PE=1 SV=1
O05892	Rv3249c	6	6	15	-0.869	0.869	1.8264	0.000483884	Possible transcriptional regulatory protein (Probably TetR-family) OS=Mycobacterium tuberculosis (strain ATCC 25618 / H37Rv) OX=83332 GN=Rv3249c PE=1 SV=1
P9WHJ7	Rv2838c	2	2	11	-0.869	0.869	1.8264	0.0085243	Ribosome-binding factor A OS=Mycobacterium tuberculosis (strain ATCC 25618 / H37Rv) OX=83332 GN=rbfA PE=1 SV=1
P9WHC5	Rv1643	4	3	17	-0.872	0.872	1.8302	0.00160116	50S ribosomal protein L20 OS=Mycobacterium tuberculosis (strain ATCC 25618 / H37Rv) OX=83332 GN=rplT PE=1 SV=1
P9WPM9	Rv0568	5	3	6	-0.885	0.885	1.84676	0.000763817	Putative cytochrome P450 135B1 OS=Mycobacterium tuberculosis (strain ATCC 25618 / H37Rv) OX=83332 GN=cyp135B1 PE=1 SV=1
P9WH73	Rv1981c	6	4	15	-0.886	0.886	1.84805	0.000432559	Ribonucleoside-diphosphate reductase subunit beta nrdF1 OS=Mycobacterium tuberculosis (strain ATCC 25618 / H37Rv) OX=83332 GN=nrdF1 PE=1 SV=1
P9WN71	Rv1121	5	5	8	-0.889	0.889	1.85189	0.000588137	Glucose-6-phosphate 1-dehydrogenase 1 OS=Mycobacterium tuberculosis (strain ATCC 25618 / H37Rv) OX=83332 GN=zwf1 PE=1 SV=1
P9WMB1	Rv0026	3	3	4	-0.893	0.893	1.85703	0.00307973	Uncharacterized protein Rv0026 OS=Mycobacterium tuberculosis (strain ATCC 25618 / H37Rv) OX=83332 GN=Rv0026 PE=4 SV=1
P9WF33	Rv1701	2	2	2	-0.893	0.893	1.85703	0.00507575	Tyrosine recombinase XerD OS=Mycobacterium tuberculosis (strain ATCC 25618 / H37Rv) OX=83332 GN=xerD PE=1 SV=1
P9WPF3	Rv1665	4	2	9	-0.893	0.893	1.85703	0.00187539	Alpha-pyrone synthesis polyketide synthase-like Pks11 OS=Mycobacterium tuberculosis (strain ATCC 25618 / H37Rv) OX=83332 GN=pks11 PE=1 SV=1
O53718	Rv0383c	2	2	4	-0.904	0.904	1.87125	0.0144727	Possible conserved secreted protein OS=Mycobacterium tuberculosis (strain ATCC 25618 / H37Rv) OX=83332 GN=Rv0383c PE=1 SV=1
P9WHM3	Rv2964	4	4	4	-0.928	0.928	1.90264	0.000848041	Formyltetrahydrofolate deformylase OS=Mycobacterium tuberculosis (strain ATCC 25618 / H37Rv) OX=83332 GN=purU PE=1 SV=1
O53390	Rv3340	4	3	11	-0.929	0.929	1.90396	0.00216104	Probable O-acetylhomoserine sulfhydrylase MetC (Homocysteine synthase) (O-acetylhomoserine (Thiol)-lyase) (OAH sulfhydrylase) (O-acetyl-L-homoserine sulfhydrylase) OS=Mycobacterium tuberculosis (strain ATCC 25618 / H37Rv) OX=83332 GN=metC PE=1 SV=1
L0TBR2	Rv2251	4	3	9	-0.935	0.935	1.91189	0.00187539	Possible flavoprotein OS=Mycobacterium tuberculosis (strain ATCC 25618 / H37Rv) OX=83332 GN=Rv2251 PE=1 SV=1
P9WMV9	Rv3409c	4	3	5	-0.952	0.952	1.93455	0.00104974	Cholesterol oxidase OS=Mycobacterium tuberculosis (strain ATCC 25618 / H37Rv) OX=83332 GN=choD PE=1 SV=1
P9WHA9	Rv2058c	4	4	6	-1.021	1.021	2.02933	0.00241161	50S ribosomal protein L28-2 OS=Mycobacterium tuberculosis (strain ATCC 25618 / H37Rv) OX=83332 GN=rpmB2 PE=3 SV=1
P9WN97	Rv2154c	2	2	2	-1.051	1.051	2.07197	0.0101367	Probable peptidoglycan glycosyltransferase FtsW OS=Mycobacterium tuberculosis (strain ATCC 25618 / H37Rv) OX=83332 GN=ftsW PE=1 SV=1
P9WNQ3	Rv0290	3	3	8	-1.148	1.148	2.21606	0.00592702	ESX-3 secretion system protein EccD3 OS=Mycobacterium tuberculosis (strain ATCC 25618 / H37Rv) OX=83332 GN=eccD3 PE=1 SV=1
P9WH97	Rv2057c	2	2	2	-1.468	1.468	2.76638	0.00507575	50S ribosomal protein L33 1 OS=Mycobacterium tuberculosis (strain ATCC 25618 / H37Rv) OX=83332 GN=rpmG1 PE=3 SV=1
